# Supplementary material for: Machine-learning based reconstructions of primary and secondary climate variables from North American and European fossil pollen data
Source: Sci Rep. 2019 Nov 1;9:15805. doi: 10.1038/s41598-019-52293-4 (PMC6825136; doi:10.1038/s41598-019-52293-4)
Supplement: Supplementary file 2 — Supplementary Data file [file 41598_2019_52293_MOESM2_ESM.xlsx]

## Sheet: Info
	GENERAL INFORMATION
	This file contains North American and European pollen-climate calibration data related to the following paper:
	Salonen JS, Korpela M, Williams JW, Luoto M (xxx) Machine-learning based reconstructions of primary and secondary climate variables from North American and European fossil pollen data. (submitted)
	For further information and references, see the Methods section of that paper.
	SHEETS
Info	This sheet
North America	North American pollen-climate calibration set
Europe	European pollen-climate calibration set
	COLUMNS
	The sheets "North America" and "Europe" are organized as follows:
ID	Site code
Latitude	Site latitude
Longitude	Site longitude
Outlier	Both datasets contain some (a few dozen) spatial outlier sites which are removed in the paper. To exactly reproduce the analysis, remove the sites marked with TRUE.
Elevation	Site elevation (metres)
T1-T12	Monthly temperature means (lapse-rate corrected)
P1-P12	Monthly precipitation totals
Tann	Mean annual temperature
Tjja	July-to-August mean temperature
Tdjf	December-to-February mean temperature
T_warmest_month	Temperature of the warmest month
T_coldest_month	Temperature of the coldest month
T_range	Range of monthly temperature means
T_seasonality	SD of monthly temperature means ×100
Continentality_index	Gorczynski continentality index
GDD5	Growing degree days (above 5°C)
Frost_days	Number of frost days
Pann	Annual precipitation total
Water_balance	Annual water balance (total precipitation minus evapotranspiration)
PT_alpha	Priestley-Taylor alpha
P_wettest_month	Precipitation of the wettest month
P_driest_month	Precipitation of the driest month
P_seasonality	Precipitation seasonality (ratio of largest to smallest monthly precipitation total)
P_warmest_quarter	Precipitation of the warmest quarter
P_coldest_quarter	Precipitation of the coldest quarter
(Remaining columns)	Percentages for the pollen types

## Sheet: North_America
ID	Latitude	Longitude	Outlier	Elevation	T1	T2	T3	T4	T5	T6	T7	T8	T9	T10	T11	T12	P1	P2	P3	P4	P5	P6	P7	P8	P9	P10	P11	P12	Tann	Tjja	Tdjf	T_warmest_month	T_coldest_month	T_range	T_seasonality	Continentality_index	GDD5	Frost_days	Pann	Water_balance	PT_alpha	P_wettest_month	P_driest_month	P_seasonality	P_warmest_quarter	P_coldest_quarter	AbiesEast	AcerTotEast	AlnusXEast
1	60.979	-69.992	FALSE	153	-23.054	-23.454	-20.454	-12.954	-3.954	1.546	5.946	5.746	2.346	-2.854	-8.554	-17.754	18.6	16.7	15.9	19.6	22.8	40.5	60.5	56.5	41.6	38.4	29.9	20.5	-8.121	4.413	-21.421	5.946	-23.454	29.4	1113.89	36.756	52.5409	247	381.5	304.95	0.844	60.5	15.9	3.80503	157.5	55.8	0	0.399202	35.1297
2	46.05	-79.2	FALSE	240	-11.936	-10.13	-4.02	4.55	11.85	16.09	19.216	17.76	12.97	6.82	0.18	-8.47	62.472	51.886	65.222	68.336	79.164	98.034	98.074	104.612	115.898	95.058	91.188	74.264	4.573	17.689	-10.179	19.216	-11.936	31.152	1128.74	53.159	1706.83	135	1004.21	565.003	0.795	115.898	51.886	2.2337	300.72	188.622	3.50877	0	2.63158
3	52.517	-57.033	FALSE	200	-13.872	-13.303	-8.661	-3.103	2.067	6.667	10.949	10.939	7.297	2.088	-2.782	-9.83	106.053	85.426	106.596	81.214	67.979	93.063	93.537	99.781	91.191	89.694	95.914	106.067	-0.962	9.518	-12.335	10.949	-13.872	24.821	901.099	32.774	488.692	185	1116.52	920.042	0.99	106.596	67.979	1.56807	286.381	297.546	1.1236	0	4.49438
5	45.543	-73.311	FALSE	114	-10.86	-9.261	-3.135	5.267	12.313	17.365	20.165	18.713	13.843	7.524	0.913	-7.547	73.843	63.118	71.2	76.323	79.279	88.954	91.723	100.798	91.343	81.178	96.661	94.093	5.442	18.748	-9.223	20.165	-10.86	31.025	1128.93	53.492	1873.59	129	1008.51	536.543	0.795	100.798	63.118	1.59698	281.475	231.054	0.26455	3.7037	1.5873
6	47.482	-70.685	FALSE	648	-14.929	-13.967	-7.928	-0.48	6.68	12.781	15.498	13.937	9.081	3.166	-4.056	-11.968	99.826	84.748	103.522	102.512	120.818	121.986	125.921	123.409	116.825	106.928	114.846	120.723	0.651	14.072	-13.621	15.498	-14.929	30.427	1116.21	49.778	1024.39	170	1342.06	1041.82	0.944	125.921	84.748	1.48583	371.316	305.297	8.21918	0.513699	3.25342
7	44.47	-70.05	FALSE	124	-8.782	-7.282	-1.444	5.3	11.892	16.986	20.074	18.974	14.142	8.374	2.088	-5.59	83.591	80.211	95.415	99.442	93.887	96.79	86.21	95.175	86.435	98.39	120.121	109.657	6.228	18.678	-7.218	20.074	-8.782	28.856	1041.66	49.625	1884.78	120	1145.32	664.927	0.791	120.121	80.211	1.49756	278.175	273.459	1.38889	2.77778	8.33333
8	45.256	-67.331	FALSE	106	-9.081	-8.081	-2.087	4.121	10.377	15.881	18.925	18.024	13.278	7.726	1.773	-5.78	96.327	88.044	88.898	92.191	94.793	84.18	84.074	88.428	99.044	99.338	125.484	122.321	5.423	17.61	-7.647	18.925	-9.081	28.006	1014.29	46.632	1676.18	124	1163.12	720.617	0.81	125.484	84.074	1.49254	256.682	306.692	2.91971	1.09489	7.66423
9	42.25	-77.917	FALSE	497	-6.697	-5.897	-0.097	5.903	12.203	16.803	19.203	18.303	14.503	8.803	3.003	-3.297	55.599	55.901	68.693	78.595	85.592	115.601	95.699	85.308	91.1	78.696	82.295	73.195	6.895	18.103	-5.297	19.203	-6.697	25.9	947.134	45.085	1875.93	109	966.274	481.457	0.762	115.601	55.599	2.07919	296.608	184.695	0	5.28846	0.480769
10	46.279	-70.596	FALSE	330	-12.791	-11.071	-4.997	2.607	10.094	15.135	17.733	16.516	11.531	5.707	-1.209	-9.397	77.42	59.467	76.707	68.469	94.459	105.603	109.978	134.548	109.388	89.104	89.285	95.313	3.321	16.461	-11.086	17.733	-12.791	30.524	1111.53	51.4	1451.37	146	1109.74	720.214	0.85	134.548	59.467	2.26257	350.129	232.2	5.18018	2.47748	0.675676
11	54.047	-76.12	FALSE	205	-22.804	-22.199	-15.678	-5.578	3.122	8.983	12.5	11.801	7.157	1.44	-6.221	-17.955	35.865	26.299	32.699	32.575	43.775	70.335	82.542	98.077	104.324	78.385	66.27	41.377	-3.786	11.095	-20.986	12.5	-22.804	35.304	1320.49	53.741	637.448	192	712.523	491.536	0.851	104.324	26.299	3.96684	250.954	103.541	0	0	20.1373
14	43.083	-89.867	FALSE	335	-9.656	-6.886	-0.086	7.414	13.614	18.814	21.414	19.914	15.214	9.184	1.414	-6.456	26.471	27.38	52.871	81.032	83.923	105.048	104.423	103.642	95.143	61.94	53.741	38.432	6.992	20.047	-7.666	21.414	-9.656	31.07	1113.14	56.927	2164.15	117	834.046	308.685	0.73	105.048	26.471	3.96842	313.113	92.283	2.47934	2.89256	0
15	47.183	-95.167	FALSE	457	-15.166	-11.336	-3.636	5.394	12.614	17.464	20.364	19.014	13.334	7.164	-2.556	-11.736	21.658	14.44	33.978	55.189	70.799	106.913	89.023	90.994	69.85	57.848	28.068	22.798	4.243	18.947	-12.746	20.364	-15.166	35.53	1278.67	61.943	1882.18	141	661.558	193.3	0.673	106.913	14.44	7.40395	286.93	58.896	0.802139	0.534759	5.61497
17	45.567	-70.675	FALSE	603	-12.634	-10.984	-5.243	1.853	9.198	14.178	16.943	15.743	10.883	4.888	-1.548	-9.139	85.039	62.298	82.119	77.277	91.448	107.532	107.333	118.256	99.07	94.703	90.041	89.84	2.845	15.621	-10.919	16.943	-12.634	29.577	1071.47	50.015	1308.24	150	1104.96	743.067	0.88	118.256	62.298	1.89823	333.121	237.177	0.763359	0	3.43511
18	43.917	-74.683	FALSE	600	-10.854	-9.894	-4.054	2.906	10.106	14.866	17.566	16.366	12.326	6.266	0.166	-7.554	76.028	69.671	79.546	87.184	97.81	100.047	102.456	115.057	108.826	93.887	104.701	91.48	4.018	16.266	-9.434	17.566	-10.854	28.42	1042.16	49.255	1469.25	138	1126.69	731.037	0.862	115.057	69.671	1.65143	317.56	237.179	4.62428	0.578035	2.31214
20	41.6979	-71.7735	FALSE	104	-2.964	-2.081	2.602	8.053	13.691	18.776	21.894	21.17	17.097	11.487	6.06	-0.219	103.408	94.459	110.616	108.605	101.841	88.12	91.332	103.764	99.53	102.08	122.781	115.171	9.63	20.613	-1.755	21.894	-2.964	24.858	904.688	43.127	2404.79	79	1241.71	648.341	0.81	122.781	88.12	1.39334	283.216	313.038	0	1.22951	8.19672
21	55.667	-63.25	FALSE	475	-22.337	-21.187	-16.187	-9.287	-0.838	5.912	10.612	9.112	4.162	-2.387	-9.137	-18.137	53.953	47.598	58.501	51.149	42.849	66.998	100.743	89.094	71.448	62.197	71.248	54.802	-5.808	8.545	-20.554	10.612	-22.337	32.949	1190.12	47.431	349.938	226	770.58	624.257	0.907	100.743	42.849	2.35112	256.835	156.353	0.478469	0	15.0718
22	46.614	-72.999	FALSE	220	-13.745	-11.854	-5.069	3.027	10.54	15.786	18.509	17	11.79	5.941	-1.419	-10.044	76.354	62.73	74.019	76.505	95.671	102.874	95.316	105.015	100.443	90.56	96.505	95.501	3.372	17.098	-11.881	18.509	-13.745	32.254	1166.56	55.049	1540.68	145	1071.49	665.878	0.841	105.015	62.73	1.67408	303.205	234.585	1.5852	2.37781	0
23	41.3314	-74.658	FALSE	440	-5.683	-4.356	1.244	7.415	13.287	17.842	20.42	19.421	15.121	9.015	3.549	-2.928	84.057	78.209	98.266	103.953	111.169	99.962	109.987	103.297	103.448	89.536	107.262	95.124	7.862	19.228	-4.322	20.42	-5.683	26.103	946.831	46.793	2076.38	101	1184.27	657.259	0.853	111.169	78.209	1.42143	313.246	257.39	0	5.55556	4.44444
24	54.799	-76.146	FALSE	340	-24.074	-23.722	-17.703	-7.433	1.178	6.941	10.741	10.27	5.808	0.237	-7.163	-18.907	34.541	26.229	31.092	31.734	42.294	66.953	80.307	97.385	101.223	76.678	65.558	41.075	-5.319	9.317	-22.234	10.741	-24.074	34.815	1308.86	52.031	435.78	204	695.069	522.345	0.89	101.223	26.229	3.8592	244.645	101.845	0.421941	0	19.6203
25	41.65	-86.53	FALSE	244	-5.397	-3.456	2.791	9.091	15.132	20.432	22.672	21.499	17.74	11.272	4.704	-2.224	55.208	47.594	77.04	98.448	84.688	105.689	101.334	93.89	95.502	81.35	85.084	79.437	9.521	21.534	-3.692	22.672	-5.397	28.069	1015.85	51.401	2561.01	90	1005.26	389.799	0.78	105.689	47.594	2.22064	300.913	182.239	0	0.291545	1.16618
27	42.02	-93.27	FALSE	329	-8.213	-5.313	1.794	9.416	15.918	21.118	23.556	21.916	17.216	10.856	2.749	-5.458	22.935	27.059	55.887	83.177	98.328	119.269	106.039	109.165	91.546	64.069	44.105	31.921	8.796	22.197	-6.328	23.556	-8.213	31.769	1146.22	60.281	2609.81	106	853.5	241.924	0.74	119.269	22.935	5.20031	334.473	81.915	0	0	0
28	46.283	-67.883	FALSE	140	-11.702	-10.262	-3.726	3.314	10.474	15.973	18.805	17.409	12.389	6.409	-0.266	-8.662	71.847	58.548	66.58	73.004	83.129	85.873	94.186	96.276	87.996	83.629	99.53	88.773	4.18	17.396	-10.209	18.805	-11.702	30.507	1107.29	51.355	1593.72	138	989.371	573.089	0.78	99.53	58.548	1.69997	276.335	219.168	2.84553	1.21951	16.4634
29	67.833	-115.317	FALSE	43	-29.5	-29.58	-26.93	-17.72	-5.75	4.25	9.84	8.23	2.48	-6.9	-20.33	-25.9	9.97	7.871	10.341	12.209	14.73	16.59	30.183	38.063	27.912	24.97	13.831	11.681	-11.484	7.44	-28.327	9.84	-29.58	39.42	1524.16	51.962	271.671	248	218.351	96.543	0.695	38.063	7.871	4.83585	84.836	29.522	0	0	12.4314
31	49.183	-81.267	FALSE	259	-18.493	-16.299	-9.193	0.267	8.381	13.795	16.955	15.397	10.197	4.291	-4.173	-14.769	60.944	44.639	55.128	46.137	70.126	88.566	94.914	87.849	98.493	75.764	72.246	65.322	0.53	15.382	-16.52	16.955	-18.493	35.448	1290.48	59.227	1236.93	164	860.128	519.866	0.77	98.493	44.639	2.20643	271.329	170.905	9.66184	0	0.483092
32	43.5	-79.83	FALSE	102	-6.018	-5.116	-0.072	6.866	13.04	18.122	21.174	20.248	16.076	9.826	4.054	-2.496	57.824	53.14	67.536	70.902	70.47	77.534	73.128	92.038	79.354	69.166	76.326	76.138	7.975	19.848	-4.543	21.174	-6.018	27.192	991.182	46.755	2171.5	104	863.556	326.291	0.73	92.038	53.14	1.73199	242.7	187.102	0	4.82759	1.2069
34	44.7189	-84.9536	FALSE	345	-8.179	-7.863	-2.463	5.151	11.633	16.614	19.432	18.132	13.832	8.018	1.736	-5.101	45.149	32.469	50.664	61.275	65.449	77.441	70.369	83.076	93.31	64.528	63.951	53.569	5.912	18.059	-7.048	19.432	-8.179	27.611	1019.94	46.309	1797.47	124	761.25	296.941	0.713	93.31	32.469	2.87382	230.886	131.187	0	2.29358	0.458716
36	55.267	-105.267	FALSE	369	-21	-17.001	-9.52	1.07	8.77	14.28	16.88	15.38	9.371	2.571	-8.94	-18.22	20.748	15.846	20.446	26.472	39.569	78.355	84.215	60.939	58.165	34.992	31.145	24.386	-0.53	15.513	-18.74	16.88	-21	37.88	1390.57	57.958	1228.92	170	495.278	159.731	0.675	84.215	15.846	5.31459	223.509	60.98	0	0	14.8748
37	45.275	-91.475	FALSE	334	-12.16	-9.125	-1.74	6.7	13.425	18.38	21.25	19.595	14.365	8.31	-0.14	-8.83	23.964	16.85	39.694	65.694	92.575	105.895	97.441	110.79	96.054	59.069	40.869	27.544	5.836	19.742	-10.038	21.25	-12.16	33.41	1197.48	59.54	2062.94	128	776.439	275.416	0.74	110.79	16.85	6.57507	314.126	68.358	0	1.64835	4.67033
38	44.033	-71.833	FALSE	1325	-14.7	-13.235	-7.42	-0.901	6.069	10.799	13.329	12.229	7.764	1.784	-4.52	-11.905	72.921	69.923	78.568	85.237	95.765	103.946	102.086	112.812	91.254	90.784	105.526	93.317	-0.059	12.119	-13.28	13.329	-14.7	28.029	1023.97	48.153	782.699	176	1102.14	846.913	0.993	112.812	69.923	1.61337	318.844	236.161	8.3815	2.31214	0.867052
39	43.48	-85	FALSE	248	-6.684	-5.784	-0.122	7.116	13.685	18.766	21.435	19.966	15.616	9.304	2.954	-3.534	42.101	32.794	56.716	78.103	74.946	85.145	69.631	91.062	96.031	69.538	69.513	55.266	7.726	20.056	-5.334	21.435	-6.684	28.119	1027.61	49.07	2179.4	110	820.846	286.351	0.71	96.031	32.794	2.92831	245.838	130.161	0	4.05405	1.35135
40	43.418	-89.732	FALSE	294	-9.713	-7.024	-0.213	7.477	13.777	18.878	21.477	19.889	15.177	9.277	1.476	-6.502	25.289	26.78	51.79	80.324	83.896	100.487	102.78	102.458	96.776	61.527	53.502	35.903	6.998	20.081	-7.746	21.477	-9.713	31.19	1118.38	56.745	2175.86	117	821.512	293.971	0.732	102.78	25.289	4.06422	305.725	87.972	0	1.41243	1.41243
41	60.988	-69.958	FALSE	114	-22.805	-23.205	-20.205	-12.705	-3.705	1.795	6.195	5.995	2.595	-2.605	-8.305	-17.505	18.6	16.7	15.9	19.6	22.8	40.5	60.5	56.5	41.6	38.4	29.9	20.5	-7.872	4.662	-21.172	6.195	-23.205	29.4	1113.89	36.751	65.8717	245	381.5	300.059	0.835	60.5	15.9	3.80503	157.5	55.8	0	0	7.58294
43	45.85	-70.35	FALSE	650	-13.221	-11.793	-6.157	1.115	8.563	13.639	16.303	15.103	10.339	4.403	-2.345	-10.021	75.504	57	74.14	70.072	92.592	107.56	107.868	122.192	101.476	89.3	86.424	83.644	2.161	15.015	-11.678	16.303	-13.221	29.524	1079.75	49.551	1209.6	156	1067.77	726.626	0.887	122.192	57	2.14372	337.62	216.148	3.36323	1.79372	0.672646
44	44.1605	-71.6593	FALSE	1265	-14.191	-12.799	-7.044	-0.606	6.386	11.162	13.594	12.494	8.073	2.206	-4.132	-11.416	77.884	75.352	84.496	91.609	100.441	111.915	107.514	121.223	96.26	95.875	113.836	100.049	0.311	12.417	-12.802	13.594	-14.191	27.785	1017.01	47.4	826.753	172	1176.45	911.682	0.998	121.223	75.352	1.60876	340.652	253.285	3.38028	4.22535	0.28169
45	44.367	-80.25	FALSE	518	-9.143	-8.623	-3.723	3.736	10.326	15.706	18.306	17.547	13.647	7.757	1.047	-5.753	82.187	63.232	69.209	66.462	69.017	75.33	77.683	94.764	84.706	84.232	95.243	96.813	5.069	17.186	-7.84	18.306	-9.143	27.449	1024.4	46.333	1645.6	132	958.878	526.391	0.785	96.813	63.232	1.53108	247.777	242.232	0.789474	7.10526	0.789474
47	42.33	-83.63	FALSE	271	-5.207	-3.807	2.058	8.621	14.949	20.049	22.421	21.306	17.458	10.934	4.634	-2.207	44.302	44.535	61.228	80.898	68.431	84.322	75.007	81.979	69.305	57.4	65.479	64.61	9.267	21.259	-3.74	22.421	-5.207	27.628	1010.09	49.347	2492.76	93	797.496	196.233	0.702	84.322	44.302	1.90335	241.308	153.447	0	1.85185	1.23457
48	49.583	-93.75	FALSE	391	-17.764	-13.764	-6.364	3.136	11.036	15.936	19.136	17.536	11.336	4.736	-4.664	-14.564	29.101	22.102	35.399	37.9	62.701	102.202	86.701	82.602	82.401	54.703	43.199	28.8	2.144	17.536	-15.364	19.136	-17.764	36.9	1326.1	61.994	1570.67	155	667.811	260.958	0.78	102.202	22.102	4.62411	271.505	80.003	0.285714	0.571429	8.28571
49	44.95	-94.417	FALSE	327	-11.942	-8.542	-1.222	7.658	14.798	20.078	22.698	20.998	15.698	9.398	0.278	-8.602	19.5	18.32	42.599	63.121	83.595	108.297	91.974	97.956	75.577	53.919	34.618	20.778	6.775	21.258	-9.695	22.698	-11.942	34.64	1247.55	62.953	2339.99	125	710.254	162.205	0.645	108.297	18.32	5.91141	298.227	58.598	0	0.995025	0.597015
50	46.276	-73.476	FALSE	250	-13.326	-11.082	-4.666	3.443	11.113	16.118	18.842	17.296	12.168	6.043	-0.957	-9.791	74.805	62.57	72.101	79.038	90.68	102.108	88.448	103.959	99.725	88.034	97.865	94.338	3.767	17.419	-11.4	18.842	-13.326	32.168	1160.95	55.271	1604.88	142	1053.67	636.152	0.814	103.959	62.57	1.66148	294.515	231.713	1.42857	3.39286	0.535714
51	44.0534	-87.7305	FALSE	210	-7.971	-5.982	-0.206	6.373	12.559	17.861	21.153	20.182	15.894	9.694	2.706	-4.871	32.445	30.712	50.684	71.872	69.82	79.094	82.542	84.861	82.579	58.892	58.819	45.135	7.283	19.732	-6.275	21.153	-7.971	29.124	1049.97	50.805	2118.04	112	747.455	224.864	0.77	84.861	30.712	2.76312	246.497	108.292	0	3.98406	5.9761
52	46.067	-60.392	FALSE	81	-5.327	-6.326	-2.837	2.124	7.58	12.673	17.087	17.519	13.45	8.263	3.463	-2.237	152.681	114.18	125.106	129.466	101.92	109.015	89.848	109.63	111.353	146.449	163.442	171.169	5.453	15.76	-4.63	17.519	-6.326	23.845	856.682	35.889	1432.6	122	1524.26	1120.77	0.925	171.169	89.848	1.9051	308.493	438.03	1.21951	6.09756	6.09756
54	64.717	-100.467	FALSE	204	-33.282	-32.538	-28.463	-18.119	-6.619	3.681	9.751	8.013	1.351	-8.049	-20.963	-28.482	6.477	4.313	8.463	11.486	13.003	21.289	37.809	36.019	34.632	26.312	12.291	8.083	-12.81	7.148	-31.434	9.751	-33.282	43.033	1615.17	60.506	253.033	254	220.177	108.21	0.65	37.809	4.313	8.76629	95.117	18.873	0	0	9.55882
55	55.033	-62.633	FALSE	565	-22.346	-21.116	-15.765	-8.786	-0.656	5.953	10.553	9.144	4.144	-2.456	-9.165	-18.225	62.154	55.097	67.365	57.119	49.843	75.252	106.299	91.108	76.72	68.861	76.826	64.586	-5.727	8.55	-20.562	10.553	-22.346	32.899	1186.14	47.848	349.496	226	851.23	704.907	0.93	106.299	49.843	2.13268	272.659	181.837	0.619195	0	16.4087
57	44.417	-76.7	FALSE	145	-9.134	-7.934	-1.903	5.797	12.428	17.168	20.327	19.267	14.637	8.377	2.337	-5.704	68.227	65.564	71.26	73.942	83.322	75.67	61.473	78.218	88.889	78.443	95.491	94.033	6.305	18.921	-7.591	20.327	-9.134	29.461	1071.34	51.161	1950.96	120	934.532	441.818	0.77	95.491	61.473	1.55338	215.361	227.824	0.793651	3.1746	3.96825
58	47.322	-53.133	FALSE	220	-4.585	-5.224	-2.522	1.448	5.875	10.519	14.919	14.888	11.391	6.735	2.688	-2.042	145.149	118.036	118.335	101.453	92.344	91.462	82.521	117.778	112.621	140.58	128.923	131.386	4.508	13.442	-3.95	14.919	-5.224	20.143	731.663	26.178	1062.04	125	1380.59	1044.39	0.97	145.149	82.521	1.75893	291.761	394.571	3.386	0	2.25734
59	44.181	-73.968	FALSE	661	-10.183	-9.032	-3.342	3.26	10.189	14.96	17.46	16.273	12.091	6.301	0.161	-7.17	68.641	63.803	74.798	79.342	92.909	99.985	101.903	117.822	103.854	89.243	97.031	83.767	4.247	16.231	-8.795	17.46	-10.183	27.643	1011.39	47.029	1463.37	136	1073.1	676.794	0.859	117.822	63.803	1.84665	319.71	216.211	2.91667	2.91667	2.08333
60	42.242	-73.979	FALSE	107	-5.19	-4.033	1.664	8.123	14.391	19.118	21.818	20.686	16.356	10.466	4.554	-2.165	74.277	69.013	85.35	94.845	103	96.306	98.03	102.762	93.677	87.443	94.61	86.254	8.816	20.541	-3.796	21.818	-5.19	27.008	980.898	47.897	2344.4	95	1085.57	510.116	0.77	103	69.013	1.49247	297.098	229.544	0	2.13068	3.26705
61	58.2	-63.033	FALSE	170	-19.602	-19.224	-15.342	-8.203	-1.124	4.255	8.855	8.206	4.127	-1.482	-7.012	-15.033	61.662	41.601	58.549	44.08	36.744	55.473	73.122	68.022	64.11	53.729	61.449	63.566	-5.132	7.105	-17.953	8.855	-19.602	28.457	1044.45	36.521	234.526	226	682.107	557.175	0.887	73.122	36.744	1.99004	196.617	166.829	0	0	16.9355
62	46.183	-89.7	FALSE	488	-12.991	-10.781	-4.241	3.759	10.859	15.659	18.619	17.019	12.207	6.337	-1.691	-10.031	36.773	26.66	45.724	58.992	86.263	100.153	95.738	108.115	99.217	72.151	60.704	43.152	3.727	17.099	-11.268	18.619	-12.991	31.61	1145.15	54.074	1578.18	143	833.642	418.893	0.797	108.115	26.66	4.05533	304.006	106.585	0.872093	2.03488	2.90698
63	40.383	-74.433	FALSE	15	-1.515	-0.147	4.954	10.354	16.036	21.064	23.754	22.954	18.944	12.844	7.465	1.485	86.603	76.069	99.952	99.32	105.834	88.355	122.805	113.845	103.938	82.6	101.237	96.574	11.516	22.591	-0.059	23.754	-1.515	25.269	912.74	45.903	2877.47	53	1177.13	490.303	0.792	122.805	76.069	1.61439	325.005	259.246	0	1.62602	0.813008
64	42.542	-78.67	FALSE	428	-5.695	-5.482	0.002	6.25	12.186	17.017	19.544	18.496	15.057	9.169	3.482	-2.718	79.112	69.648	67.674	80.687	82.182	113.027	92.401	102.095	101.402	84.977	96.913	98.302	7.276	18.352	-4.632	19.544	-5.695	25.239	933.598	43.059	1935.96	105	1068.42	571.404	0.81	113.027	67.674	1.67017	307.523	247.062	0.110742	9.96678	0.885936
65	41.67	-86.53	FALSE	239	-5.351	-3.418	2.813	9.113	15.146	20.446	22.698	21.533	17.766	11.298	4.73	-2.186	55.359	47.63	76.91	98.208	84.321	105.321	101.041	93.984	95.461	81.422	85.146	79.491	9.549	21.559	-3.652	22.698	-5.351	28.049	1015.25	51.322	2566.37	90	1004.29	387.768	0.78	105.321	47.63	2.21123	300.346	182.48	0	1.15942	0
66	66.135	-66.083	FALSE	90	-23.055	-23.855	-22.155	-14.555	-5.455	1.845	6.545	5.645	0.645	-5.255	-12.555	-19.855	11.5	11.4	7.899	19.5	28.6	27.5	40.801	49.802	47.701	49.002	36.901	15.9	-9.338	4.678	-22.255	6.545	-23.855	30.4	1145.97	36.112	70.0122	259	346.506	274.435	0.879	49.802	7.899	6.30485	118.103	38.8	0	0	6.64336
67	47.317	-81.767	FALSE	430	-15.319	-13.631	-6.889	2.005	9.835	15.045	17.939	16.245	11.055	5.119	-2.785	-11.719	52.25	47.55	56.097	53.643	71.021	83.596	74.449	92.316	87.649	74.02	67.834	60.862	2.242	16.41	-13.556	17.939	-15.319	33.258	1211.29	56.511	1414.73	154	821.287	441.955	0.76	92.316	47.55	1.94145	250.361	160.662	1.49254	0.373134	2.23881
68	37.45	-85.717	FALSE	212	-0.122	2.042	7.742	13.362	18.282	22.862	24.882	24.082	20.482	13.982	8.182	2.662	99.611	103.868	123.427	105.903	127.833	109.129	124.145	100.751	94.818	70.844	101.716	113.668	13.203	23.942	1.527	24.882	-0.122	25.004	902.385	49.505	3324.17	20	1275.71	497.071	0.79	127.833	70.844	1.80443	334.025	317.147	0	0.94451	0
69	46.417	-92.717	FALSE	324	-13.379	-10.079	-2.998	5.382	12.162	17.082	20.182	18.702	13.502	7.582	-1.279	-10.179	24.48	17.979	40.098	56.698	86.599	105.705	102.963	100.996	91.719	60.22	40.898	26.799	4.723	18.655	-11.212	20.182	-13.379	33.561	1203.27	58.363	1853.11	135	755.154	290.609	0.705	105.705	17.979	5.87936	309.664	69.258	1.17302	0.58651	7.03812
70	46.72	-92.62	FALSE	386	-13.792	-10.492	-3.566	4.734	11.474	16.456	19.716	18.23	12.934	7.098	-1.692	-10.528	26.612	18.46	40.252	56.504	86.31	106.15	106.08	101.24	94.61	60.232	42.572	28.408	4.214	18.134	-11.604	19.716	-13.792	33.508	1197.41	57.845	1744.34	139	767.43	322.332	0.748	106.15	18.46	5.75027	313.47	73.48	2.92683	0.487805	3.90244
71	46.717	-70.3	FALSE	658	-14.478	-12.852	-7.238	0.67	7.942	12.962	15.556	14.366	9.51	3.6	-3.426	-11.528	84.803	66.991	85.183	79.337	96.839	106.136	119.246	127.751	115.441	94.218	103.811	102.967	1.257	14.295	-12.953	15.556	-14.478	30.034	1102.13	49.737	1092.51	162	1182.72	865.444	0.913	127.751	66.991	1.90699	353.133	254.761	4.98866	0.680272	1.81406
72	54.8	-67.5	FALSE	564	-23.906	-22.336	-16.201	-7.551	0.879	8.129	12.194	10.829	5.129	-1.656	-9.371	-19.941	49.385	40.68	49.105	50.905	52.345	73.98	103.59	93.255	95.4	76.885	68.655	55.205	-5.317	10.384	-22.061	12.194	-23.906	36.1	1313.56	54.703	522.581	215	809.39	626.884	0.913	103.59	40.68	2.54646	270.825	145.27	0	0	17.193
73	45.964	-73.331	FALSE	18	-11.644	-9.886	-3.15	5.148	12.525	17.791	20.44	18.94	13.977	7.842	0.914	-8.086	71.593	60.406	69.169	72.23	81.683	93.08	90.114	94.436	90.047	84.706	91.745	91.561	5.401	19.057	-9.872	20.44	-11.644	32.084	1164.9	55.469	1920.11	129	990.77	511.61	0.77	94.436	60.406	1.56335	277.63	223.56	1.29199	1.03359	0.516796
74	45.067	-84.783	FALSE	411	-8.68	-8.759	-3.359	4.149	10.649	15.721	18.812	17.504	13.129	7.329	1.129	-5.58	46.826	33.225	51.968	62.868	67.588	74.489	71.19	82.861	95.655	67.639	67.049	55.622	5.17	17.346	-7.673	18.812	-8.759	27.571	1017.62	45.808	1646.58	130	776.98	342.725	0.73	95.655	33.225	2.87901	228.54	135.673	0.589971	5.01475	0.294985
75	46.25	-89.9	FALSE	488	-12.991	-10.701	-4.201	3.799	10.809	15.609	18.699	17.099	12.299	6.399	-1.601	-9.991	39.91	28.44	47.32	58.88	86.46	102.42	97.43	107.58	99.73	76.16	65.24	46.56	3.769	17.136	-11.228	18.699	-12.991	31.69	1144.95	54.179	1584.44	142	856.13	440.143	0.81	107.58	28.44	3.7827	307.43	114.91	0.271739	1.08696	1.90217
76	48.4	-81.317	FALSE	305	-16.942	-14.646	-7.746	1.508	9.668	14.862	18.026	16.322	10.708	4.644	-3.492	-13.442	58.069	47.479	61.361	49.411	72.723	90.801	85.763	88.022	93.814	73.507	71.241	66.265	1.622	16.403	-15.01	18.026	-16.942	34.968	1267.43	59.094	1390.71	158	858.456	486.549	0.75	93.814	47.479	1.97591	264.586	171.813	2.42915	0.404858	4.25101
77	46	-73.217	FALSE	20	-11.622	-9.872	-3.191	5.118	12.429	17.729	20.409	18.918	13.949	7.829	0.889	-8.041	71.977	60.423	68.232	72.242	82.307	90.781	90.475	94.879	90.001	84.32	92.372	90.848	5.379	19.019	-9.845	20.409	-11.622	32.031	1162.39	55.298	1911.76	129	988.857	511.17	0.77	94.879	60.423	1.57025	276.135	223.248	0.417362	1.5025	0.0834725
78	47.283	-93.6	FALSE	391	-14.052	-10.382	-2.98	5.558	12.67	17.498	20.398	18.898	13.668	7.668	-1.732	-10.834	21.079	14.461	32.06	52.816	78.077	104.485	106.631	91.958	83.821	58.672	33.36	24.652	4.698	18.931	-11.756	20.398	-14.052	34.45	1238.05	59.311	1905.7	137	702.072	228.864	0.7	106.631	14.461	7.37369	303.074	60.192	0.271739	0.271739	7.6087
79	45.144	-66.717	FALSE	64	-7.458	-6.468	-1.708	3.925	9.056	13.382	16.211	16.109	12.396	7.708	2.424	-4.578	114.486	100.738	103.367	98.809	111.665	91.91	89.256	94.912	110.438	113.501	134.408	143.871	5.083	15.234	-6.168	16.211	-7.458	23.669	868.122	36.362	1385.02	120	1307.36	908.523	0.87	143.871	89.256	1.61189	276.078	359.095	1.15274	0.576369	7.4928
80	45.283	-91.483	FALSE	330	-12.131	-9.091	-1.711	6.737	13.461	18.409	21.277	19.629	14.397	8.349	-0.111	-8.799	23.91	16.852	39.673	65.569	92.457	105.804	97.501	110.8	96.056	59.141	40.857	27.498	5.868	19.772	-10.007	21.277	-12.131	33.408	1197.51	59.524	2069.68	128	776.118	273.917	0.74	110.8	16.852	6.57489	314.105	68.26	0	1.0929	6.28415
82	45.992	-73.303	FALSE	18	-11.65	-9.909	-3.172	5.108	12.485	17.768	20.416	18.916	13.953	7.836	0.891	-8.093	71.877	60.502	68.917	72.369	82.238	92.969	90.42	94.469	90.119	84.76	92.232	91.641	5.379	19.033	-9.884	20.416	-11.65	32.066	1164.41	55.391	1915.08	129	992.513	514.355	0.77	94.469	60.502	1.56142	277.858	224.02	1.00719	1.58273	0.28777
83	62.633	-101.233	FALSE	259	-31.881	-30.418	-25.821	-14.758	-3.694	6.179	11.916	10.116	3.109	-5.884	-18.718	-26.784	9.581	5.611	12.421	15.261	17.891	29.292	49.12	41.218	43.559	33.109	16.521	11.851	-10.553	9.404	-29.694	11.916	-31.881	43.797	1623.11	63.438	431.018	241	285.435	131.628	0.67	49.12	5.611	8.75423	119.63	27.043	0	0	8.20896
84	43.225	-80.66	FALSE	300	-6.982	-6.282	-0.828	6.149	12.696	17.703	20.257	19.249	15.157	8.996	3.05	-3.743	63.898	57.774	73.93	77.11	78.417	83.628	84.188	95.048	87.042	73.192	86.603	84.458	7.119	19.07	-5.669	20.257	-6.982	27.239	1003.66	47.214	2013.95	112	945.288	438.195	0.754	95.048	57.774	1.64517	262.864	206.13	0	6.72646	0.896861
85	47.078	-71.423	FALSE	503	-14.744	-13.444	-6.734	0.666	7.97	13.569	16.069	14.665	9.765	3.869	-3.138	-11.345	108.655	92.165	98.513	86.623	114.825	126.696	147.272	148.545	136.495	122.677	125.61	131.942	1.431	14.768	-13.178	16.069	-14.744	30.813	1123.77	51.133	1147.16	161	1440.02	1113.07	0.893	148.545	86.623	1.71484	422.513	332.762	6.41628	0.782473	0.625978
86	47.183	-94.933	FALSE	429	-14.918	-11.118	-3.509	5.361	12.655	17.591	20.491	19.055	13.395	7.255	-2.359	-11.609	20.699	14.087	33.531	56.906	71.917	105.03	93.146	91.624	71.271	59.169	28.603	22.438	4.357	19.046	-12.548	20.491	-14.918	35.409	1273.62	61.663	1895.52	139	668.421	197.924	0.678	105.03	14.087	7.45581	289.8	57.224	0	0	7.88644
87	56.783	-64.833	FALSE	365	-22.435	-21.535	-16.765	-9.065	-0.765	5.715	10.225	9.035	4.135	-2.145	-8.825	-18.175	46.303	37.114	44.965	39.884	36.123	59.384	82.576	78.673	70.053	56.463	59.394	47.793	-5.883	8.325	-20.715	10.225	-22.435	32.66	1192.51	45.966	330.009	225	658.725	515.761	0.855	82.576	36.123	2.28597	220.633	131.21	0	0	19.6532
88	41.783	-71.433	FALSE	12	-2.498	-1.578	3.062	8.611	14.249	19.421	22.601	21.874	17.734	11.952	6.524	0.294	99.521	92.465	106.262	103.733	93.032	81.084	82.991	97.296	90.638	94.233	114.813	111.796	10.187	21.299	-1.261	22.601	-2.498	25.099	912.736	43.637	2546.34	73	1167.86	547.508	0.785	114.813	81.084	1.41598	261.371	303.782	0	3.22581	4.30108
89	43.1	-89.417	FALSE	257	-8.99	-6.479	0.311	7.631	13.921	19.221	21.821	20.221	15.621	9.531	1.921	-5.79	27.95	28.21	54.559	79.692	81.313	100.045	101.294	102.512	90.026	62.371	54.91	41.068	7.412	20.421	-7.086	21.821	-8.99	30.811	1104.65	56.258	2237.78	114	823.95	282.796	0.7	102.512	27.95	3.66769	303.851	97.228	0	0	0
90	43.1	-89.417	FALSE	257	-8.99	-6.479	0.311	7.631	13.921	19.221	21.821	20.221	15.621	9.531	1.921	-5.79	27.95	28.21	54.559	79.692	81.313	100.045	101.294	102.512	90.026	62.371	54.91	41.068	7.412	20.421	-7.086	21.821	-8.99	30.811	1104.65	56.258	2237.78	114	823.95	282.796	0.7	102.512	27.95	3.66769	303.851	97.228	0	1.68539	0
91	45.4	-75.507	FALSE	69	-11.175	-9.431	-2.849	5.597	12.688	17.822	20.591	19.085	14.285	8.08	1.336	-7.503	64.239	57.634	62.545	68.708	73.886	83.074	84.245	87.622	86.068	77.102	85.079	82.849	5.711	19.166	-9.37	20.591	-11.175	31.766	1150.58	55.443	1959.05	127	913.051	424.521	0.76	87.622	57.634	1.52032	254.941	204.722	0	2.14286	3.57143
92	41.817	-73.283	FALSE	360	-6.009	-4.797	0.619	6.611	12.819	17.567	20.267	19.227	15.019	9.099	3.399	-3.089	88.578	82.171	96.692	107.521	105.07	101.778	101.09	116.237	103.753	97.182	109.846	103.201	7.561	19.02	-4.632	20.267	-6.009	26.276	953.46	46.595	2021.57	104	1213.12	699.308	0.855	116.237	82.171	1.41457	319.105	273.95	0	3.31263	2.89855
93	43.767	-69.3	FALSE	3	-5.915	-4.715	0.655	6.515	12.315	17.315	20.545	19.915	15.685	10.085	4.455	-2.915	98.13	87.57	101.13	101.82	95.38	85.33	76.9	79.58	87.52	100.03	126.73	119.28	7.828	19.258	-4.515	20.545	-5.915	26.46	958.665	44.629	2087.12	101	1159.4	631.564	0.8	126.73	76.9	1.64798	241.81	304.98	2.07612	1.7301	1.38408
94	52.267	-58.05	FALSE	385	-16.13	-14.932	-9.95	-3.762	1.73	6.62	11.018	10.63	6.448	0.84	-4.348	-12.228	100.431	80.878	103.862	75.898	76.221	98.402	105.619	113.137	100.151	102.087	102.275	107.471	-2.005	9.423	-14.43	11.018	-16.13	27.148	972.327	37.955	458.732	196	1166.43	983.336	0.99	113.137	75.898	1.49065	317.158	288.78	4.28571	0	2.5
95	44.628	-68.639	FALSE	143	-8.239	-6.987	-1.063	5.146	11.324	16.457	19.624	18.673	13.844	8.177	2.292	-5.281	93.813	80.368	91.807	91.767	94.702	89.387	86.111	81.577	97.267	97.579	119.869	113.003	6.164	18.251	-6.836	19.624	-8.239	27.863	1005.84	47.026	1809.22	118	1137.25	668.108	0.81	119.869	80.368	1.4915	257.075	287.184	1.04232	0.210571	4.00084
97	47.983	-93.383	FALSE	393	-15.67	-12.17	-4.59	4.342	11.542	16.498	19.498	17.85	12.398	6.31	-3.122	-12.341	23.194	17.134	29.444	46.026	70.178	104.121	101.169	86.439	80.448	57.176	34.027	25.054	3.379	17.949	-13.394	19.498	-15.67	35.168	1263.6	60.071	1693.86	146	674.41	240.096	0.682	104.121	17.134	6.07686	291.729	65.382	2.28509	0.435256	5.54951
98	56.533	-61.817	FALSE	92	-18.717	-18.159	-12.787	-5.887	0.452	5.722	10.322	9.664	5.812	-0.134	-6.047	-13.817	94.36	58.613	91.4	64.112	50.692	74.464	80.429	62.295	68.374	60.45	78.911	94.34	-3.631	8.569	-16.898	10.322	-18.717	29.039	1050.61	38.778	373.856	210	878.44	721.45	0.872	94.36	50.692	1.86144	217.188	247.313	0.3125	0	23.9583
100	61.583	-103.483	FALSE	348	-30.866	-28.226	-22.826	-11.026	-0.626	8.074	12.834	11.134	4.074	-4.126	-17.026	-25.726	14.12	9.18	15.98	18.201	21.501	37.981	56.223	50.1	43.942	33.821	21.96	16.38	-8.694	10.681	-28.273	12.834	-30.866	43.7	1602.42	64.068	541.799	227	339.389	162.01	0.69	56.223	9.18	6.12451	144.304	39.68	0.277778	0	10.2778
101	46.6	-81.5	FALSE	380	-13.536	-11.881	-5.616	3.034	10.454	15.359	18.504	16.799	11.844	5.789	-1.426	-10.041	56.925	47.61	59.645	60.135	70.33	75.535	73.975	90.625	101.135	79.435	78.18	67.525	3.274	16.887	-11.819	18.504	-13.536	32.04	1161.1	54.565	1518.12	146	861.055	459.447	0.777	101.135	47.61	2.12424	240.135	172.06	1.2987	1.2987	3.71058
102	46.45	-79.467	FALSE	369	-13.53	-11.806	-5.346	2.98	10.35	15.305	18.294	16.814	12.038	6.038	-1.113	-9.802	63.491	55.464	63.935	65.6	74.662	86.902	97.65	98.252	109.083	87.253	83.629	75.625	3.352	16.804	-11.713	18.294	-13.53	31.824	1153.07	54.245	1517.1	145	961.546	559.761	0.812	109.083	55.464	1.96674	282.804	194.58	4.12371	2.06186	0
103	42.65	-73.05	FALSE	586	-8.476	-7.136	-1.536	4.764	11.296	15.904	18.516	17.264	12.964	7.164	1.364	-5.588	91.652	87.032	98.152	104.736	112.036	106.864	102.712	114.58	101.328	99.064	112.472	105.672	5.542	17.228	-7.067	18.516	-8.476	26.992	978.495	47.327	1651.66	123	1236.3	798.097	0.888	114.58	87.032	1.31653	324.156	284.356	0	2.92683	0.97561
104	53.517	-60.167	FALSE	29	-17.045	-15.436	-9.365	-2.145	4.635	10.205	14.805	13.755	8.745	2.495	-3.775	-13.015	67.244	60.045	71.883	58.132	65.029	96.56	114.683	96.09	87.469	78.539	78.901	77.492	-0.512	12.922	-15.165	14.805	-17.045	31.85	1135.51	46.942	864.563	177	952.067	683.759	0.88	114.683	58.132	1.9728	307.333	204.781	9.41704	0	9.41704
105	43.333	-95.2	FALSE	426	-10.636	-7.666	-0.766	7.484	14.664	20.049	22.434	20.734	15.614	9.214	0.664	-7.836	16.044	19.189	45.061	70.581	89.789	112.877	93.473	96.499	80.554	49.216	32.479	19.4	6.996	21.072	-8.713	22.434	-10.636	33.07	1199.19	61.524	2306.43	122	725.162	180.767	0.632	112.877	16.044	7.03546	302.849	54.633	0	0.584795	1.16959
106	46.35	-94.4	FALSE	363	-13.63	-9.834	-2.53	6.106	13.496	18.5	21.4	19.896	14.496	8.396	-0.994	-10.094	22.138	16.026	39.524	59.97	79.562	107.868	89.868	94.064	79.118	59.024	34.388	21.9	5.434	19.932	-11.186	21.4	-13.63	35.03	1255.36	61.902	2078.19	132	703.45	201.131	0.662	107.868	16.026	6.73081	291.8	60.064	0	0	4.56853
108	53.05	-57.75	FALSE	180	-15.282	-14.282	-9.302	-3.202	2.418	7.398	11.798	11.398	7.298	1.898	-3.202	-11.082	94.92	77.46	100.84	76.34	69.12	92.72	98.52	97.78	92.56	87.14	91.2	94.66	-1.179	10.198	-13.549	11.798	-15.282	27.08	971.051	37.205	550.565	186	1073.26	866.003	0.97	100.84	69.12	1.45891	289.02	267.04	0.92081	0	2.39411
109	41.517	-71.45	FALSE	3	-1.566	-1.086	3.523	8.671	14.032	19.192	22.463	21.863	18.023	12.562	7.082	0.994	97.075	95.601	109.156	103.878	93.821	75.468	78.363	96.563	90.519	83.596	117.282	114.62	10.479	21.173	-0.553	22.463	-1.566	24.029	881.627	41.227	2572.31	64	1155.94	525.391	0.808	117.282	75.468	1.55406	250.394	307.296	0	1.2605	18.9076
110	45.5025	-97.2708	FALSE	565	-13.02	-9.82	-2.469	6.225	13.325	18.725	21.831	20.531	14.531	7.971	-1.581	-9.981	12.705	12.885	26.627	51.291	70.485	91.341	75.373	66.417	48.456	39.92	20.613	12.498	5.522	20.362	-10.94	21.831	-13.02	34.851	1260.57	62.662	2104.72	134	528.611	22.108	0.482	91.341	12.498	7.30845	233.131	38.088	0	1.08108	0
111	45.033	-93.633	FALSE	292	-11.414	-8.023	-0.553	8.047	15.098	20.177	22.828	21.198	15.877	9.526	0.747	-7.953	18.995	17.724	43.67	61.527	89.782	110.117	105.764	99.283	77.3	56.317	39.257	23.697	7.13	21.401	-9.13	22.828	-11.414	34.242	1229.15	61.876	2382.06	121	743.433	186.073	0.682	110.117	17.724	6.21288	315.164	60.416	0	2.89331	1.08499
112	42.917	-81.25	FALSE	274	-6.59	-5.99	-0.291	6.41	12.81	17.71	20.41	19.51	15.51	9.309	3.409	-3.191	74.015	60.01	76.004	78.503	73.708	85.69	78.204	94.295	82.123	71.818	91.814	96.72	7.418	19.21	-5.257	20.41	-6.59	27	992.76	47.007	2057.47	108	962.904	446.854	0.77	96.72	60.01	1.61173	258.189	230.745	0	3.38983	0.968523
114	41.583	-85.25	FALSE	294	-5.481	-4.081	2.119	8.719	14.919	19.919	22.119	20.919	17.319	10.819	4.319	-2.481	45.302	43.903	65.805	93.2	86.801	92.401	98.296	90.898	81.494	69.998	73.5	64.104	9.094	20.986	-4.014	22.119	-5.481	27.6	1010.31	50.294	2458.62	95	905.702	310.627	0.76	98.296	43.903	2.23894	281.595	153.309	0	1.13314	0.566572
115	47.075	-64.8	FALSE	6	-9.626	-8.462	-3.362	2.411	9.311	15.274	19.075	18.138	13.038	7.375	1.338	-6.162	109.189	79.37	88.939	88.233	88.449	78.492	101.215	83.719	82.14	91.753	106.541	118.492	4.862	17.496	-8.083	19.075	-9.626	28.701	1033.37	46.233	1603.68	134	1116.53	694.416	0.82	118.492	78.492	1.50961	263.426	307.051	3.02678	0.582072	3.72526
116	57.633	-65.167	FALSE	381	-22.55	-21.915	-17.645	-9.845	-1.56	4.725	9.155	8.191	3.44	-2.595	-8.965	-18.215	45.099	35.741	42.768	36.163	33.8	54.495	75.808	75.393	66.885	54.079	55.801	47.673	-6.482	7.357	-20.893	9.155	-22.55	31.705	1167.48	43.413	246.447	231	623.705	498.42	0.877	75.808	33.8	2.24284	205.696	128.513	0	0	26.6121
117	45.6	-76.1	FALSE	200	-11.947	-10.417	-3.817	4.792	11.793	16.701	19.682	18.21	13.391	7.082	0.281	-8.518	67.2	61.354	66.107	68.856	75.481	81.739	82.236	83.085	83.398	78.767	87.572	86.933	4.769	18.198	-10.294	19.682	-11.947	31.629	1150.06	54.857	1774.67	133	922.728	471.265	0.762	87.572	61.354	1.42732	247.06	215.487	0.632911	1.68776	6.96203
118	49.35	-92.7	FALSE	460	-17.921	-14.433	-6.621	2.685	10.527	15.457	18.599	16.899	11.021	4.667	-4.851	-14.593	30.962	24.21	32.928	39.446	65.888	106.152	96.994	87.128	83.78	59.172	36.648	29.794	1.786	16.985	-15.649	18.599	-17.921	36.52	1315.36	61.429	1489.56	157	693.102	300.923	0.788	106.152	24.21	4.38463	290.274	84.966	5.10397	0	2.26843
120	50.717	-99.65	FALSE	724	-19.148	-16.237	-8.809	1.083	8.983	13.851	16.631	15.103	9.203	2.823	-7.305	-16.565	20.656	18.569	27.6	33.25	52.349	86.191	72.785	74.203	62.802	37.131	22.751	22.683	-0.032	15.195	-17.317	16.631	-19.148	35.779	1316.58	58.182	1198.62	168	530.97	198.605	0.653	86.191	18.569	4.64166	233.179	61.908	0	0	12.2576
122	54.4	-57.717	FALSE	100	-15.167	-14.567	-9.778	-3.678	2.102	7.074	11.374	11.002	7.194	1.994	-2.987	-10.667	84.609	72.698	93.376	72.104	61.905	83.29	91.947	82.486	83.409	73.99	79.813	78.678	-1.342	9.817	-13.467	11.374	-15.167	26.541	959.673	35.091	512.547	187	958.305	758.238	0.935	93.376	61.905	1.50838	257.723	235.985	6.92308	0	9.61538
124	45.017	-64.183	FALSE	30	-5.457	-5.25	-1.154	4.61	10.486	15.626	19.15	18.61	14.286	9.039	3.823	-2.493	119.595	100.676	106.125	92.587	93.619	80.827	81.407	89.761	89.854	106.202	126.596	135.132	6.773	17.795	-4.4	19.15	-5.457	24.607	906.165	38.742	1778.03	110	1222.38	752.768	0.822	135.132	80.827	1.67187	251.995	355.403	2.5974	0	12.987
126	40.35	-83.8	FALSE	332	-4.776	-3.306	3.024	9.184	15.356	20.356	22.456	21.216	17.646	11.014	4.884	-1.576	55.608	52.638	80.558	90.04	102.96	96.46	107.302	84.898	73.696	61.076	78.546	70.31	9.623	21.343	-3.219	22.456	-4.776	27.232	990.664	51.102	2544.26	87	954.092	339.57	0.753	107.302	52.638	2.03849	288.66	178.556	0	0	0.431034
127	49.933	-91.567	FALSE	410	-18.879	-15.288	-7.678	1.912	10.122	15.222	18.832	16.722	10.722	4.222	-5.178	-15.396	38.104	30.814	37.342	44.384	69.578	96.34	95.804	87.93	85.552	65.732	52.275	39.766	1.278	16.925	-16.521	18.832	-18.879	37.711	1347.8	63.37	1452.97	160	743.621	361.814	0.8	96.34	30.814	3.1265	280.074	108.684	7.10173	0	3.07102
129	56.633	-63.883	FALSE	522	-22.81	-21.94	-17.17	-9.884	-1.696	4.68	9.28	8.066	3.21	-3.09	-9.56	-18.534	56.748	44.428	56.999	47.595	40.306	63.804	89.19	81.332	71.022	59.277	67.383	57.952	-6.621	7.342	-21.095	9.28	-22.81	32.09	1167.31	44.92	245.295	233	736.036	612.106	0.89	89.19	40.306	2.21282	234.326	159.128	0.274725	0	12.6374
130	41.674	-76.35	FALSE	342	-5.092	-4.119	1.408	7.762	13.789	18.216	20.784	19.871	15.889	9.889	4.144	-1.938	56.591	60.53	70.796	83.246	92.455	96.014	89.657	86.116	87.082	74.439	84.773	69.638	8.384	19.624	-3.716	20.784	-5.092	25.876	944.69	45.76	2192.87	96	951.337	402.522	0.743	96.014	56.591	1.69663	271.787	186.759	0	2.94118	0
131	53.95	-58.917	FALSE	137	-16.587	-15.487	-10.206	-3.606	2.594	7.774	12.174	11.694	7.394	1.714	-3.767	-12.167	78.78	70.121	86.139	65.62	64.101	88.082	101.984	90.162	83.941	78.981	80.021	80.422	-1.54	10.547	-14.747	12.174	-16.587	28.761	1033.81	40.074	586.297	188	968.354	755.499	0.91	101.984	64.101	1.59099	280.228	229.323	3.47826	0	16.087
132	40.217	-84.689	FALSE	309	-4.886	-3.152	3.285	9.465	15.453	20.562	22.562	21.282	17.762	11.082	4.953	-1.698	54.557	52.593	79.822	92.889	98.809	95.156	105.974	82.198	70.003	65.308	76.337	69.851	9.723	21.469	-3.245	22.562	-4.886	27.448	995.049	51.867	2576	86	943.497	322.728	0.74	105.974	52.593	2.01498	283.328	177.001	0	0.322581	0
133	47.617	-52.667	FALSE	100	-4.027	-4.762	-2.162	1.638	6.103	11.103	15.603	15.473	11.773	7.303	3.303	-1.462	147.917	134.588	126.549	109.484	98.135	91.49	74.109	115.811	115.222	143.161	143.359	144.208	4.99	14.06	-3.417	15.603	-4.762	20.365	735.938	26.47	1153.48	119	1444.03	1088.98	0.922	147.917	74.109	1.99594	281.41	426.713	8.79121	0	5.49451
135	40.4	-74.483	FALSE	29	-1.688	-0.342	4.831	10.231	15.925	20.971	23.631	22.831	18.792	12.692	7.302	1.312	86.554	75.729	99.846	99.365	105.992	89.487	124.064	114.085	104.317	82.992	100.648	96.306	11.374	22.478	-0.239	23.631	-1.688	25.319	914.975	46.011	2844.84	56	1179.38	499.156	0.79	124.064	75.729	1.63826	327.636	258.589	0	1.60643	0
136	44.15	-91.45	FALSE	244	-10.512	-7.444	-0.112	8.208	14.748	19.808	22.448	20.996	15.9	9.64	1.308	-7.212	24.22	21.4	48.288	73.528	88.72	102.14	98.676	103.028	94.412	56.592	43.056	30.58	7.315	21.084	-8.389	22.448	-10.512	32.96	1185.26	60.043	2351.14	118	784.64	229.46	0.725	103.028	21.4	4.81439	303.844	76.2	0.604839	1.20968	2.62097
137	41.0382	-75.2667	FALSE	277	-3.822	-2.319	3.198	9.078	15.061	19.69	22.198	21.19	17.122	10.822	5.171	-0.946	82.631	77.695	95.06	104.175	111	104.669	111.677	111.074	109.763	91.648	107.127	98.951	9.704	21.026	-2.362	22.198	-3.822	26.02	942.395	46.972	2483.44	82	1205.47	598.845	0.81	111.677	77.695	1.43738	327.42	259.277	0	2.06186	0
138	46.58	-70.62	FALSE	404	-12.868	-11.22	-5.276	2.323	9.725	14.967	17.512	16.288	11.366	5.444	-1.632	-9.578	79.975	62.448	79.859	72.893	95.983	103.713	118.74	131.617	114.758	92.201	95.263	100.152	3.088	16.256	-11.222	17.512	-12.868	30.38	1109.5	50.705	1410.24	149	1147.6	766.384	0.88	131.617	62.448	2.10763	354.07	242.575	3.40909	2.27273	1.89394
139	47.2	-96.083	FALSE	370	-15.27	-11.57	-3.6	5.8	13.03	17.829	20.629	19.529	13.729	7.43	-2.47	-11.67	18.23	12.59	24.551	47.079	69.81	100.365	86.496	81.007	63.124	47.004	22.071	18.7	4.45	19.329	-12.837	20.629	-15.27	35.899	1299.17	62.775	1956.62	140	591.027	109.864	0.59	100.365	12.59	7.9718	267.868	49.52	0	0.318471	1.27389
140	45.546	-73.317	FALSE	137	-11.014	-9.413	-3.28	5.118	12.168	17.221	20.021	18.568	13.694	7.372	0.766	-7.698	73.932	63.125	71.248	76.344	79.203	88.935	91.636	100.66	91.318	81.16	96.696	94.192	5.294	18.603	-9.375	20.021	-11.014	31.035	1129.18	53.512	1844.77	131	1008.45	542.254	0.795	100.66	63.125	1.59461	281.231	231.249	0	3.95062	2.71605
141	55.767	-65.167	FALSE	442	-22.998	-21.758	-16.363	-8.463	-0.008	6.892	11.292	9.892	4.592	-2.003	-9.158	-19.048	45.982	38.956	44.497	43.277	40.402	67.541	91.827	86.219	78.997	62.809	63.831	47.408	-5.594	9.359	-21.268	11.292	-22.998	34.29	1247.1	50.108	423.186	221	711.746	551.339	0.875	91.827	38.956	2.3572	245.587	132.346	0	0	21.764
143	55.017	-67.5	FALSE	610	-24.355	-22.855	-16.815	-8.135	0.365	7.645	11.745	10.345	4.675	-2.075	-9.795	-20.355	49.218	40.859	48.778	50.108	51.438	73.008	101.896	93.049	94.147	76.248	68.358	54.818	-5.801	9.912	-22.522	11.745	-24.355	36.1	1314.47	54.503	472.925	219	801.925	631.146	0.922	101.896	40.859	2.49384	267.953	144.895	0	0	17.3375
144	57.383	-62.05	FALSE	122	-18.84	-18.424	-13.783	-6.883	-0.339	4.841	9.441	8.861	4.997	-0.723	-6.403	-14.104	82.318	52.444	79.094	56.561	44.973	66.154	76.52	63.734	66.191	57.719	72.052	82.642	-4.28	7.714	-17.123	9.441	-18.84	28.281	1030.68	36.68	291.205	218	800.402	662.211	0.877	82.642	44.973	1.83759	206.408	217.404	0	0	13.4855
145	44	-79.38	FALSE	297	-8.215	-7.326	-1.804	5.485	12.274	17.163	20.113	19.013	14.524	8.135	2.246	-4.743	51.79	48.124	58.402	63.129	71.838	73.497	75.627	92.057	70.161	65.383	74.439	69.596	6.405	18.763	-6.761	20.113	-8.215	28.328	1034.87	48.926	1913.56	119	814.043	328.106	0.735	92.057	48.124	1.91291	241.181	169.51	0.239234	3.11005	8.61244
146	44.617	-78.95	FALSE	274	-10.059	-8.779	-2.979	5.021	11.741	16.581	19.485	18.317	14.081	7.801	1.405	-6.259	79.391	63.555	72.117	64.515	80.035	80.429	78.01	89.439	90.096	81.066	93.689	97.093	5.53	18.128	-8.366	19.485	-10.059	29.544	1076.04	51.108	1808.48	127	969.435	505.715	0.74	97.093	63.555	1.5277	247.878	240.039	0.787402	3.14961	6.29921
147	42.351	-88.184	FALSE	229	-7.254	-4.83	1.606	8.288	14.34	19.924	22.548	21.488	17.251	10.904	3.607	-3.954	40.117	32.409	63.777	93.118	82.857	99.232	99.819	97.899	91.802	63.388	66.219	56.589	8.66	21.32	-5.346	22.548	-7.254	29.802	1072.46	54.805	2453.96	102	887.226	298.162	0.78	99.819	32.409	3.07998	296.95	129.115	0	3.06122	1.02041
148	47.472	-91.66	FALSE	559	-14.075	-11.163	-4.729	3.019	9.152	13.916	17.683	16.75	11.771	6.071	-2.409	-10.678	29.812	20.476	42.301	54.929	79.892	105.618	99.273	100.674	95.329	66.642	47.294	32.385	2.942	16.116	-11.972	17.683	-14.075	31.758	1134.66	52.86	1409.85	148	774.625	389.812	0.82	105.618	20.476	5.15814	305.565	82.673	23.5612	0	1.79856
150	51.517	-57.3	FALSE	98	-11.953	-11.493	-7.093	-1.663	3.237	7.567	11.867	12.037	8.507	3.307	-1.393	-8.153	122.96	95.52	109.16	79.34	69.95	96.99	96.75	114.07	95.94	102.39	101.72	125.09	0.398	10.49	-10.533	12.037	-11.953	23.99	869.331	31.699	617.457	170	1209.88	981.408	0.99	125.09	69.95	1.78828	307.81	343.57	0.274725	0	19.2308
151	41.967	-71.117	FALSE	20	-3.178	-2.228	2.82	8.291	14.021	19.035	22.235	21.415	16.999	11.223	5.809	-0.448	98.752	94.465	103.062	98.514	94.641	79.988	88.039	102.294	95.11	94.425	115.302	110.903	9.666	20.895	-1.951	22.235	-3.178	25.413	920.14	44.206	2432.91	80	1175.49	577.12	0.782	115.302	79.988	1.44149	270.321	304.12	0.892857	0.446429	27.6786
152	42.4	-85.383	FALSE	271	-5.257	-3.857	2.133	8.861	15.053	20.061	22.443	21.243	17.171	10.863	4.463	-2.349	50.586	40.822	63.385	87.224	83.098	93.474	92.508	87.694	94.174	72.292	74.361	66.961	9.236	21.249	-3.821	22.443	-5.257	27.7	1010.98	49.435	2489.37	94	906.579	306.023	0.74	94.174	40.822	2.30694	273.676	158.369	0	6.43275	0
153	45	-93.567	FALSE	291	-11.452	-8.043	-0.593	8.008	15.053	20.158	22.808	21.158	15.808	9.462	0.707	-7.992	19.413	18.082	44.048	61.678	90.154	109.81	106.43	98.899	76.871	56.666	39.829	24.303	7.09	21.375	-9.162	22.808	-11.452	34.26	1229.07	61.967	2373.13	121	746.183	190.473	0.69	109.81	18.082	6.07289	315.139	61.798	0	5.4637	0.431344
154	46.429	-85.661	FALSE	259	-9.579	-8.822	-3.622	3.582	10.131	14.624	17.971	17.178	12.829	7.229	0.429	-6.579	54.539	42.509	54.526	57.951	72.573	80.912	74.208	90.887	92.627	77.03	70.642	67.269	4.614	16.591	-8.327	17.971	-9.579	27.55	1015.73	44.243	1543.35	135	835.673	423.281	0.75	92.627	42.509	2.179	246.007	164.317	1.1583	2.7027	1.9305
155	45.335	-90.079	FALSE	500	-12.839	-10.337	-3.39	4.96	11.809	16.71	19.61	18.009	12.961	6.861	-1.239	-9.689	26.089	22.352	45.438	64.553	88.489	105.941	100.436	109.061	107.004	63.114	50.859	34.339	4.452	18.11	-10.955	19.61	-12.839	32.449	1170.84	57.161	1750.77	138	817.675	371.162	0.79	109.061	22.352	4.87925	315.438	82.78	0.867052	2.60116	0
156	46.75	-87.95	FALSE	445	-11.326	-10.346	-4.626	2.994	10.194	14.994	18.174	16.874	12.174	6.574	-0.926	-8.226	56.3	40.24	57.58	60.48	75.38	83.18	79.98	86.62	94.14	81.94	67.18	57.46	3.877	16.681	-9.966	18.174	-11.326	29.5	1082.5	48.452	1514.98	143	840.48	437.87	0.76	94.14	40.24	2.33946	249.78	154	1.4245	2.2792	2.2792
158	38.904	-89.188	FALSE	162	-2.556	-0.051	6.344	12.842	18.042	22.944	25.044	23.682	19.979	13.737	7.044	0.344	47.389	50.444	91.682	99.738	101.462	96.451	95.84	67.166	86.783	67.41	85.978	83.849	12.283	23.89	-0.754	25.044	-2.556	27.6	990.335	54.311	3212.32	61	974.192	237.567	0.71	101.462	47.389	2.14105	259.457	181.682	0	0	0.765306
160	46.25	-63.025	FALSE	15	-7.355	-7.455	-3.02	2.675	8.975	14.71	18.645	18.31	13.81	8.51	3.045	-3.62	95.38	82.04	82.555	84.675	89.5	84.67	76.775	89.2	89.145	110.54	116.955	118.44	5.602	17.222	-6.143	18.645	-7.455	26.1	960.413	41.023	1628.8	124	1119.88	684.382	0.843	118.44	76.775	1.54269	250.645	295.86	4.42177	0.340136	2.38095
161	44.822	-93.164	FALSE	254	-11.54	-8.053	-0.81	7.976	14.876	19.968	22.503	20.959	15.719	9.542	0.714	-7.937	21.762	21.1	47.772	61.995	87.262	104.032	95.544	96.282	74.404	56.532	40.831	27.167	6.993	21.143	-9.177	22.503	-11.54	34.043	1222.06	61.7	2344.84	122	734.683	183.393	0.688	104.032	21.1	4.93043	295.858	70.029	0	0.204499	0
162	54.147	-76.129	FALSE	130	-22.402	-21.83	-15.378	-5.24	3.46	9.294	12.843	12.16	7.543	1.881	-5.764	-17.509	35.368	25.982	32.157	32.226	43.333	69.653	81.947	97.755	103.783	77.97	65.87	40.971	-3.412	11.432	-20.58	12.843	-22.402	35.245	1319.1	53.523	682.531	189	707.015	475.302	0.85	103.783	25.982	3.99442	249.355	102.321	0	0	13.5556
163	54.356	-70.358	FALSE	595	-24.597	-23.06	-16.824	-7.883	0.604	8.217	12.181	10.804	5.281	-1.232	-9.173	-20.297	42.191	35.354	46.601	43.254	54.404	81.844	106.137	109.499	102.322	79.462	63.728	48.527	-5.498	10.401	-22.651	12.181	-24.597	36.778	1340.86	56.536	525.211	214	813.323	631.17	0.94	109.499	35.354	3.09722	297.48	126.072	0	0	40
165	47.61	-70.616	FALSE	305	-13.11	-12.031	-5.928	1.488	8.816	14.801	17.584	16.036	11.092	5.156	-2.093	-10.197	87.153	76.06	92.753	95.782	112.233	111.454	113.792	110.786	105.307	94.44	101.482	107.741	2.635	16.14	-11.779	17.584	-13.11	30.694	1124.84	50.249	1356.78	154	1208.98	840.788	0.896	113.792	76.06	1.49608	336.032	270.954	1.43084	0.317965	1.43084
166	46.4	-78.917	FALSE	305	-12.938	-11.628	-5.138	3.162	10.372	15.452	18.452	17.052	12.452	6.651	-0.528	-9.238	60.4	53.407	57.759	63.844	70.387	91.345	102.631	104.809	105.458	82.74	82.834	71.64	3.677	16.985	-11.268	18.452	-12.938	31.39	1143.86	53.288	1561.57	141	947.254	536.748	0.788	105.458	53.407	1.97461	298.785	185.447	0.790514	2.0751	0.0988142
167	43.237	-80.413	FALSE	301	-6.9	-6.292	-0.802	6.182	12.774	17.688	20.292	19.282	15.1	8.798	3	-3.698	60.914	56.074	71.753	76.591	79.434	76.719	81.653	95.527	84.29	71.79	82.051	80.102	7.119	19.087	-5.63	20.292	-6.9	27.192	1002.56	47.082	2010.56	112	916.898	410.513	0.75	95.527	56.074	1.70359	253.899	197.09	0	4.47761	0.298507
168	45.217	-79.45	FALSE	305	-11.311	-9.995	-3.875	3.945	10.63	15.453	18.169	17.069	12.793	6.949	0.609	-7.511	115.857	73.156	66.865	66.723	76.159	81.167	80.349	96.921	105.06	91.947	116.074	109.71	4.41	16.897	-9.606	18.169	-11.311	29.48	1073.22	50.208	1583.95	134	1079.99	659.522	0.77	116.074	66.723	1.73964	258.437	298.723	0.757576	4.11255	0.108225
170	46.212	-95.284	FALSE	443	-14.299	-10.481	-2.983	6.135	13.501	18.64	21.662	20.155	14.44	8.112	-1.565	-10.681	20.791	15.612	35.195	57.604	72.569	109.155	83.54	92.161	68.182	54.235	27.953	19.632	5.22	20.152	-11.82	21.662	-14.299	35.961	1289.8	64.284	2091.11	135	656.629	152.542	0.67	109.155	15.612	6.99174	284.856	56.035	0	2.72109	0
171	43.921	-69.41	FALSE	37	-6.147	-4.944	0.362	6.357	12.162	17.164	20.458	19.759	15.461	9.858	4.16	-3.147	96.77	87.406	101.104	102.035	95.101	85.417	76.937	80.655	85.794	99.4	126.051	118.245	7.625	19.127	-4.746	20.458	-6.147	26.605	962.919	44.802	2049.71	104	1154.91	635.624	0.8	126.051	76.937	1.63837	243.009	302.421	0.534759	1.06952	3.47594
172	46.184	-95.307	FALSE	446	-14.313	-10.487	-2.992	6.134	13.487	18.647	21.687	20.168	14.447	8.094	-1.566	-10.687	20.856	15.69	35.278	57.562	72.55	109.113	82.977	91.775	67.658	53.995	27.93	19.578	5.218	20.167	-11.829	21.687	-14.313	36	1290.61	64.415	2091.81	135	654.962	150.816	0.67	109.113	15.69	6.9543	283.865	56.124	0	0.567376	0
175	44.983	-69.317	FALSE	89	-9.046	-7.522	-1.806	4.974	11.638	16.854	19.978	18.898	13.998	8.114	1.958	-5.906	76.313	66.989	80.664	83.761	87.674	93.271	88.557	93.524	86.366	90.408	101.598	93.931	6.011	18.577	-7.491	19.978	-9.046	29.024	1048.41	49.399	1850.59	122	1043.06	569.612	0.79	101.598	66.989	1.51664	275.352	237.233	2.09059	1.39373	0.348432
176	44.033	-70.35	FALSE	94	-7.068	-5.668	-0.038	6.073	12.383	17.652	20.769	19.853	15.183	9.283	3.143	-3.996	89.105	85.534	101.776	102.593	92.376	91.689	85.669	83.735	80.432	98.83	126.446	114.067	7.297	19.425	-5.577	20.769	-7.068	27.837	1005.85	47.683	2044.43	110	1152.25	639.856	0.795	126.446	80.432	1.57209	261.093	288.706	0.337838	1.68919	0
177	43.967	-70.35	FALSE	95	-6.951	-5.551	0.039	6.088	12.278	17.509	20.672	19.788	15.158	9.258	3.198	-3.863	89.715	86.026	101.404	103.187	92.684	91.071	84.711	82.705	80.368	99.21	127.554	114.733	7.302	19.323	-5.455	20.672	-6.951	27.623	996.912	47.241	2030.54	108	1153.37	642.681	0.8	127.554	80.368	1.58712	258.487	290.474	0	0	0
178	45.033	-68.2	FALSE	110	-9.108	-8.068	-1.768	4.593	11.011	16.523	19.502	18.362	13.393	7.902	1.762	-6.038	93.514	86.509	85.865	92.263	93.284	87.549	89.754	87.881	95.146	98.948	129.253	115.435	5.672	18.129	-7.738	19.502	-9.108	28.61	1035.42	48.344	1758.11	123	1155.4	698.458	0.8	129.253	85.865	1.5053	265.184	295.458	0.287356	2.01149	0.574713
180	62.05	-118.7	FALSE	745	-28.505	-24.925	-19.045	-6.217	4.007	10.773	13.653	11.253	4.753	-3.661	-16.881	-25.205	21.752	18.926	20.642	17.134	22.242	33.412	46.898	40.878	25.788	22.826	27.388	25.084	-6.667	11.893	-26.212	13.653	-28.505	42.158	1567.63	60.732	679.889	210	322.97	104.752	0.65	46.898	17.134	2.73713	121.188	65.762	0	0	11.9522
181	65.217	-126.117	FALSE	650	-29.53	-27.947	-21.66	-9.597	2.319	10.804	13.084	10.244	3.256	-7.3	-21.463	-27.03	19.82	16.48	14.73	15.982	18.936	43.111	54.569	52.009	29.006	26.67	20.516	19.069	-8.735	11.377	-28.169	13.084	-29.53	42.614	1638.21	59.393	608.514	224	330.898	135.899	0.642	54.569	14.73	3.70462	149.689	55.369	0	0	15.7798
182	57.45	-120.667	FALSE	900	-18.055	-14.316	-8.945	1.194	7.414	11.674	13.474	11.714	6.884	1.054	-11.026	-15.946	24.678	21.099	23.569	20.07	42.22	68.52	82.092	61.019	34.579	23.561	25.039	22.859	-1.24	12.287	-16.106	13.474	-18.055	31.529	1178.71	43.187	812.335	175	449.305	187.008	0.67	82.092	20.07	4.09028	211.631	68.636	0	0	18.314
187	42.986	-91.5	FALSE	308	-9.275	-6.175	0.875	8.716	15.216	20.187	22.587	21.187	16.616	10.366	2.096	-6.104	24.854	27.246	53.226	84.259	100.018	106.063	104.371	106.884	89.88	61.505	50.576	35.072	8.024	21.32	-7.185	22.587	-9.275	31.862	1148.72	59.042	2448.21	111	843.954	265.261	0.719	106.884	24.854	4.30047	317.318	87.172	0	1.67364	0.41841
188	57.767	-112.1	FALSE	725	-23.423	-18.333	-10.914	0.977	8.096	13.216	15.407	13.507	7.816	0.896	-10.714	-19.123	24.653	18.962	21.922	21.761	38.879	59.969	78.639	60.721	45.69	29.69	27.922	25.552	-1.883	14.043	-20.293	15.407	-23.423	38.83	1402.81	57.638	1022.3	176	454.36	160.123	0.68	78.639	18.962	4.14719	199.329	69.167	0	0	11.5942
190	46.828	-80.698	FALSE	333	-14.265	-12.52	-5.973	2.806	10.59	15.69	18.826	17.126	12.011	5.911	-1.619	-10.534	58.107	47.552	57.741	59.627	69.265	82.403	72.367	84.657	97.855	72.676	75.132	63.15	3.171	17.214	-12.44	18.826	-14.265	33.091	1199.23	56.735	1559.44	147	840.532	433.149	0.767	97.855	47.552	2.05785	239.427	168.809	0.687285	0.687285	2.06186
191	47.308	-84.258	FALSE	422	-13.496	-12.182	-6.092	2.033	9.133	13.214	16.362	15.563	11.166	5.128	-1.897	-10.132	99.27	79.12	74.122	72.6	84.636	102.891	88.845	114.786	123.851	122.69	111.292	143.922	2.4	15.046	-11.937	16.362	-13.496	29.858	1098.7	48.658	1268.53	151	1218.03	861.499	0.817	143.922	72.6	1.9824	306.522	322.312	3.38983	2.37288	0.338983
192	44.85	-77.175	FALSE	274	-11.264	-9.886	-3.344	4.579	11.621	16.361	19.188	17.928	13.274	7.041	0.741	-7.764	67.883	61.771	74.695	68.982	76.126	78.375	63.707	71.457	79.465	74.296	79.864	89.826	4.873	17.826	-9.638	19.188	-11.264	30.452	1108.13	53.004	1725.9	131	886.447	440.877	0.76	89.826	61.771	1.45418	213.539	219.48	0.900901	2.7027	1.8018
195	57.117	-76.378	FALSE	210	-24.489	-24.993	-20.028	-10.032	-1.209	4.714	9.111	8.911	5.011	-0.228	-7.328	-18.612	24.999	20.621	22.358	26.063	34.118	51.363	68.12	83.087	81.775	63.994	55.47	34.55	-6.598	7.579	-22.698	9.111	-24.993	34.104	1284.57	48.638	281.262	218	566.518	430.272	0.874	83.087	20.621	4.02924	202.57	80.17	0	0	10.3692
196	58.578	-75.245	FALSE	160	-24.445	-24.945	-20.539	-10.942	-2.042	4.258	8.858	8.358	4.258	-1.045	-8.045	-18.748	21.731	18.321	19.825	23.912	30.119	44.844	61.144	73.944	69.944	55.335	47.625	29.819	-7.085	7.158	-22.713	8.858	-24.945	33.803	1266.74	46.941	241.991	226	496.563	370.217	0.86	73.944	18.321	4.03602	179.932	69.871	0	0	11.1235
197	49.683	-74.583	FALSE	830	-21.698	-20.138	-12.957	-3.319	4.162	10.362	13.222	11.582	6.322	-0.038	-8.038	-18.438	59.484	47.646	49.785	42.28	71.42	100.699	120.743	113.28	117.577	83.258	77.602	62.966	-3.248	11.722	-20.091	13.222	-21.698	34.92	1281.63	57.457	682.955	194	946.74	722.57	0.875	120.743	42.28	2.85579	334.722	170.096	2.47191	0	3.82022
200	48.198	-64.94	FALSE	116	-11.099	-10.19	-4.956	0.958	7.291	13.363	16.948	16.238	11.424	5.72	-0.199	-7.513	102.665	83.664	93.331	90.026	97.292	93.563	101.574	111.046	103.502	123.614	116.356	122.578	3.165	15.516	-9.601	16.948	-11.099	28.047	1015.61	43.561	1272.51	147	1239.21	885.926	0.903	123.614	83.664	1.47751	306.183	308.907	1.79104	0	0.895522
201	48.967	-65.95	FALSE	915	-16.451	-15.357	-9.651	-3.239	3.649	10.525	13.525	11.805	6.769	0.799	-5.77	-12.501	97.952	75.113	89.769	75.897	74.869	90.54	109.915	111.162	94.824	99.537	102.984	120.474	-1.325	11.952	-14.77	13.525	-16.451	29.976	1075.11	47.155	708.058	192	1143.04	911.854	0.99	120.474	74.869	1.60913	311.617	293.539	5.20134	0.167785	3.02013
202	48.911	-66.125	FALSE	494	-13.937	-12.861	-7.158	-0.733	6.141	13.059	16.034	14.234	9.335	3.343	-3.261	-9.966	95.372	74.35	87.286	75.392	76.678	90.569	109.624	113.567	97.731	100.068	102.133	120.27	1.186	14.442	-12.255	16.034	-13.937	29.971	1074.82	47.202	1055.47	169	1143.04	837.842	0.946	120.27	74.35	1.61762	313.76	289.992	2.94659	0.368324	6.62983
203	58.867	-71.717	FALSE	250	-24.462	-24.538	-20.246	-11.446	-2.428	4.134	8.478	7.878	3.572	-2.152	-8.982	-19.382	26.849	23.249	24.059	25.503	31.143	49.572	66.093	72.209	62.002	52.413	43.859	31.059	-7.465	6.83	-22.794	8.478	-24.538	33.016	1244.42	45.171	208.769	232	508.01	389.855	0.87	72.209	23.249	3.1059	187.874	81.157	0	0	14.0033
204	48.238	-65.839	FALSE	65	-11.352	-10.042	-4.402	2.091	8.691	14.548	17.848	16.654	11.701	5.998	-0.142	-7.756	78.82	59.511	69.723	72.149	86.079	89.55	100.194	107.682	88.536	97.343	88.528	95.678	3.653	16.35	-9.717	17.848	-11.352	29.2	1048.58	46.149	1404.75	142	1033.79	653.046	0.87	107.682	59.511	1.80945	297.426	234.009	12.4309	1.10497	1.10497
205	58.233	-72.067	FALSE	200	-24.206	-24.177	-19.577	-10.575	-1.675	5.025	9.425	8.714	4.314	-1.405	-8.486	-19.196	26.28	22.45	23.809	25.4	32.01	51.261	67.571	75.481	66.743	54.75	44.971	30.709	-6.818	7.721	-22.526	9.425	-24.206	33.631	1265.48	46.846	283.458	226	521.435	386.485	0.865	75.481	22.45	3.36218	194.313	79.439	0	0.15083	5.73152
206	48.5	-72	FALSE	97	-16.139	-14.739	-7.064	2.036	9.436	15.386	18.111	16.586	11.586	5.611	-1.889	-12.214	60.575	49.25	52.375	51.925	76.15	80.275	113.3	99.425	95.95	71.975	70.05	74.325	2.226	16.694	-14.364	18.111	-16.139	34.25	1250.33	57.342	1453.84	151	895.575	508.817	0.8	113.3	49.25	2.30051	293	184.15	1.58311	0.527704	3.69393
226	64.117	-110.567	FALSE	480	-30.618	-28.948	-24.769	-13.681	-2.479	6.859	11.561	10.069	3.289	-5.551	-18.549	-26.518	11.604	10.662	12.573	11.902	15.752	26.51	36.984	43.262	30.422	27.92	19.692	16.927	-9.945	9.496	-28.695	11.561	-30.618	42.179	1585.88	59.299	431.918	236	264.21	108.163	0.675	43.262	10.662	4.05759	106.756	39.193	0	0	7.36041
227	64.133	-110.583	FALSE	480	-30.612	-28.942	-24.771	-13.701	-2.501	6.859	11.559	10.059	3.289	-5.571	-18.571	-26.512	11.61	10.67	12.599	11.9	15.76	26.5	37	43.27	30.4	27.9	19.68	16.95	-9.951	9.492	-28.689	11.559	-30.612	42.171	1585.57	59.273	431.589	236	264.239	108.251	0.68	43.27	10.67	4.0553	106.77	39.23	0	0	9.61924
231	58.583	-75.25	FALSE	170	-24.509	-25.009	-20.609	-11.009	-2.109	4.191	8.791	8.291	4.191	-1.109	-8.109	-18.809	21.701	18.301	19.801	23.9	30.101	44.802	61.102	73.902	69.903	55.302	47.601	29.801	-7.151	7.091	-22.776	8.791	-25.009	33.8	1266.65	46.931	236.332	226	496.217	371.168	0.865	73.902	18.301	4.03814	179.806	69.803	0	0	10.9029
232	55.092	-75.25	FALSE	244	-23.598	-23.203	-17.209	-7.209	1.491	7.591	11.491	10.897	6.397	0.702	-6.798	-18.398	33.995	26.5	31.29	31.295	41.99	66.564	81.274	97.279	97.564	73.584	62.495	39.8	-4.82	9.993	-21.733	11.491	-23.598	35.089	1314.69	52.339	510.429	201	683.63	494.229	0.878	97.564	26.5	3.68166	245.117	100.295	0	0	16.7894
233	55.833	-75.017	FALSE	305	-24.335	-24.195	-18.545	-8.565	0.105	6.335	10.335	9.805	5.415	-0.115	-7.535	-19.055	31.201	24.75	28.681	29.56	39.491	62.091	77.651	93.352	91.793	69.842	59.042	37.461	-5.862	8.825	-22.528	10.335	-24.335	34.67	1305.49	50.834	385.87	211	644.915	487.808	0.882	93.352	24.75	3.7718	233.094	93.412	0	0.156128	7.33802
234	55.413	-75.067	FALSE	285	-23.944	-23.722	-17.832	-7.832	0.768	6.978	10.966	10.366	5.866	0.266	-7.146	-18.746	33.221	26.126	30.641	30.816	41.231	65.051	80.267	96.126	95.295	72.184	61.182	39.097	-5.334	9.437	-22.137	10.966	-23.944	34.91	1310.05	51.687	448.106	205	671.237	498.336	0.885	96.126	26.126	3.67932	241.444	98.444	0	0	7.02314
235	55.067	-75.7	FALSE	235	-23.557	-23.25	-17.274	-7.174	1.46	7.453	11.253	10.816	6.343	0.803	-6.687	-18.297	33.648	25.919	30.481	31.059	41.605	65.814	80.021	96.748	98.444	74.395	63.395	39.875	-4.843	9.841	-21.701	11.253	-23.557	34.81	1309.27	51.783	495.034	201	681.404	494.183	0.875	98.444	25.919	3.79814	242.583	99.442	0	0	12.7551
236	55.25	-74.933	FALSE	335	-24.201	-23.811	-17.911	-7.911	0.689	6.979	10.879	10.189	5.689	-0.001	-7.501	-19.101	33.79	26.58	31.461	31.19	41.88	66.271	81.451	97.071	96.129	72.529	61.429	39.4	-5.501	9.349	-22.371	10.879	-24.201	35.08	1313.47	52.181	436.355	208	679.181	510.111	0.89	97.071	26.58	3.65203	244.793	99.77	0	0	25.4848
237	55.117	-75.95	FALSE	255	-23.714	-23.518	-17.555	-7.355	1.261	7.061	10.945	10.565	6.186	0.622	-6.778	-18.398	33.568	25.812	30.132	31.012	41.456	65.311	79.387	96.512	98.706	74.891	64.068	40.188	-5.056	9.524	-21.877	10.945	-23.714	34.659	1306.23	51.426	462.819	202	681.043	501.13	0.88	98.706	25.812	3.82404	241.21	99.568	0.162602	0	12.0325
238	57.113	-76.39	FALSE	190	-24.363	-24.866	-19.894	-9.897	-1.081	4.835	9.237	9.037	5.137	-0.094	-7.194	-18.479	25.004	20.627	22.353	26.067	34.129	51.372	68.138	83.103	81.799	64.024	55.508	34.574	-6.468	7.703	-22.569	9.237	-24.866	34.103	1284.4	48.639	292.853	217	566.698	427.977	0.87	83.103	20.627	4.02885	202.613	80.205	0	0	18.7072
239	57.117	-76.378	FALSE	210	-24.489	-24.993	-20.028	-10.032	-1.209	4.714	9.111	8.911	5.011	-0.228	-7.328	-18.612	24.999	20.621	22.358	26.063	34.118	51.363	68.12	83.087	81.775	63.994	55.47	34.55	-6.598	7.579	-22.698	9.111	-24.993	34.104	1284.57	48.638	281.262	218	566.518	430.272	0.874	83.087	20.621	4.02924	202.57	80.17	0	0	12.5618
240	57.123	-76.405	FALSE	250	-24.76	-25.262	-20.289	-10.291	-1.484	4.423	8.84	8.64	4.74	-0.489	-7.589	-18.867	24.873	20.515	22.226	25.981	34.032	51.227	67.996	82.934	81.647	63.906	55.399	34.476	-6.866	7.301	-22.963	8.84	-25.262	34.102	1284.15	48.629	256.632	221	565.212	434.387	0.875	82.934	20.515	4.0426	202.157	79.864	0	0	10.2489
241	57.123	-76.415	FALSE	250	-24.76	-25.26	-20.285	-10.285	-1.484	4.417	8.84	8.64	4.74	-0.485	-7.585	-18.861	24.847	20.494	22.196	25.965	34.017	51.2	67.975	82.905	81.627	63.897	55.396	34.468	-6.864	7.299	-22.96	8.84	-25.26	34.1	1283.99	48.625	256.547	221	564.987	434.162	0.875	82.905	20.494	4.04533	202.08	79.809	0	0	15.2695
242	57.125	-76.408	FALSE	260	-24.823	-25.324	-20.352	-10.353	-1.548	4.357	8.777	8.577	4.677	-0.552	-7.652	-18.928	24.847	20.493	22.201	25.964	34.013	51.198	67.968	82.9	81.617	63.883	55.378	34.456	-6.929	7.237	-23.025	8.777	-25.324	34.101	1284.09	48.626	251.099	222	564.918	435.331	0.88	82.9	20.493	4.04528	202.066	79.796	0	0	9.41558
243	55	-73.517	FALSE	395	-24.223	-23.523	-17.473	-7.773	0.827	7.627	11.527	10.577	5.707	-0.163	-7.863	-19.393	36.74	29.72	36.119	33.61	45.199	71.469	88.739	101.519	96.47	72.98	60.901	41.3	-5.346	9.91	-22.38	11.527	-24.223	35.75	1327	53.793	487.366	209	714.766	536.68	0.91	101.519	29.72	3.41585	261.727	107.76	0	0	12.4595
244	55	-73.562	FALSE	395	-24.236	-23.536	-17.486	-7.786	0.814	7.614	11.514	10.564	5.708	-0.149	-7.849	-19.392	36.713	29.706	36.038	33.569	45.132	71.388	88.577	101.438	96.524	72.994	60.968	41.3	-5.352	9.897	-22.388	11.514	-24.236	35.75	1327.02	53.793	486.165	209	714.347	536.496	0.91	101.438	29.706	3.41473	261.403	107.719	0	0	8.09031
245	55.002	-73.542	FALSE	400	-24.264	-23.564	-17.516	-7.816	0.784	7.584	11.484	10.536	5.672	-0.189	-7.889	-19.426	36.729	29.717	36.079	33.591	45.162	71.42	88.644	101.471	96.496	72.99	60.943	41.307	-5.384	9.868	-22.418	11.484	-24.264	35.748	1326.97	53.787	482.809	210	714.549	537.464	0.909	101.471	29.717	3.41458	261.535	107.753	0	0	12.8895
246	55.003	-73.517	FALSE	395	-24.221	-23.521	-17.472	-7.772	0.828	7.628	11.528	10.579	5.708	-0.16	-7.86	-19.389	36.746	29.726	36.125	33.614	45.199	71.463	88.732	101.514	96.464	72.983	60.907	41.309	-5.344	9.912	-22.377	11.528	-24.221	35.749	1326.96	53.788	487.507	209	714.782	536.637	0.91	101.514	29.726	3.41499	261.709	107.781	0	0	10.7324
247	55	-73.55	FALSE	395	-24.23	-23.53	-17.48	-7.78	0.82	7.62	11.52	10.57	5.71	-0.15	-7.85	-19.39	36.72	29.71	36.06	33.58	45.15	71.41	88.62	101.46	96.51	72.99	60.95	41.3	-5.348	9.903	-22.383	11.52	-24.23	35.75	1327.02	53.793	486.761	209	714.46	536.491	0.91	101.46	29.71	3.41501	261.49	107.73	0	0	11.1732
248	55.002	-73.558	FALSE	395	-24.232	-23.532	-17.484	-7.784	0.816	7.616	11.516	10.568	5.709	-0.148	-7.848	-19.389	36.72	29.712	36.05	33.576	45.138	71.392	88.586	101.443	96.516	72.995	60.967	41.307	-5.349	9.9	-22.384	11.516	-24.232	35.748	1326.98	53.787	486.434	209	714.402	536.492	0.91	101.443	29.712	3.41421	261.421	107.739	0	0	7.62195
249	55.003	-73.545	FALSE	395	-24.234	-23.534	-17.485	-7.785	0.815	7.615	11.515	10.566	5.704	-0.157	-7.857	-19.394	36.729	29.718	36.075	33.589	45.157	71.413	88.631	101.465	96.498	72.992	60.949	41.31	-5.353	9.899	-22.387	11.515	-24.234	35.749	1326.98	53.788	486.222	209	714.526	536.675	0.91	101.465	29.718	3.41426	261.509	107.757	0.191571	0	8.04598
250	54.767	-66.767	FALSE	505	-23.336	-21.827	-15.547	-7.057	1.353	8.563	12.663	11.173	5.473	-1.327	-9.026	-19.417	47.963	40.234	45.223	47.596	49.906	74.431	100.422	94.26	92.625	75.475	68.621	52.681	-4.859	10.8	-21.527	12.663	-23.336	35.999	1307.21	54.523	567.047	212	789.437	596.795	0.908	100.422	40.234	2.49595	269.113	140.878	0.178412	0	5.53078
251	54.767	-66.767	FALSE	505	-23.336	-21.827	-15.547	-7.057	1.353	8.563	12.663	11.173	5.473	-1.327	-9.026	-19.417	47.963	40.234	45.223	47.596	49.906	74.431	100.422	94.26	92.625	75.475	68.621	52.681	-4.859	10.8	-21.527	12.663	-23.336	35.999	1307.21	54.523	567.047	212	789.437	596.795	0.908	100.422	40.234	2.49595	269.113	140.878	0.17094	0	4.10256
252	54.767	-66.767	FALSE	505	-23.336	-21.827	-15.547	-7.057	1.353	8.563	12.663	11.173	5.473	-1.327	-9.026	-19.417	47.963	40.234	45.223	47.596	49.906	74.431	100.422	94.26	92.625	75.475	68.621	52.681	-4.859	10.8	-21.527	12.663	-23.336	35.999	1307.21	54.523	567.047	212	789.437	596.795	0.908	100.422	40.234	2.49595	269.113	140.878	0.379147	0	3.03318
253	56.023	-74.945	FALSE	260	-24.083	-24.036	-18.446	-8.51	0.184	6.443	10.507	9.954	5.617	0.054	-7.336	-18.802	31.159	24.934	28.789	29.623	39.296	61.507	77.247	92.787	90.7	69.319	58.827	37.615	-5.705	8.968	-22.307	10.507	-24.083	34.59	1303.77	50.51	402.307	210	641.803	480.924	0.883	92.787	24.934	3.7213	231.541	93.708	0.170213	0.170213	26.2128
254	56.02	-74.975	FALSE	280	-24.215	-24.155	-18.577	-8.639	0.048	6.301	10.363	9.823	5.485	-0.077	-7.455	-18.918	31.051	24.835	28.643	29.546	39.222	61.404	77.118	92.701	90.693	69.303	58.791	37.532	-5.835	8.829	-22.429	10.363	-24.215	34.578	1303.21	50.488	387.861	211	640.839	483.614	0.885	92.701	24.835	3.73268	231.223	93.418	0	0.296956	20.6385
255	55.117	-75.25	FALSE	325	-24.125	-23.745	-17.766	-7.766	0.934	7.034	10.934	10.355	5.855	0.175	-7.325	-18.925	33.98	26.5	31.26	31.28	41.96	66.459	81.199	97.219	97.459	73.539	62.48	39.8	-5.364	9.441	-22.265	10.934	-24.125	35.059	1314.19	52.255	448.181	206	683.135	509.822	0.875	97.459	26.5	3.6777	244.877	100.28	0	0.139179	8.35073
256	54.8	-66.8	FALSE	579	-23.84	-22.319	-16.07	-7.6	0.83	8.051	12.151	10.681	4.981	-1.819	-9.51	-19.889	48.22	40.257	45.773	48.292	50.076	73.884	100.782	93.765	92.827	75.586	68.609	52.962	-5.363	10.294	-22.016	12.151	-23.84	35.991	1306.89	54.476	512.122	217	791.033	610.825	0.91	100.782	40.257	2.50347	268.431	141.439	0.188679	0	8.49057
257	54.8	-66.8	FALSE	579	-23.84	-22.319	-16.07	-7.6	0.83	8.051	12.151	10.681	4.981	-1.819	-9.51	-19.889	48.22	40.257	45.773	48.292	50.076	73.884	100.782	93.765	92.827	75.586	68.609	52.962	-5.363	10.294	-22.016	12.151	-23.84	35.991	1306.89	54.476	512.122	217	791.033	610.825	0.91	100.782	40.257	2.50347	268.431	141.439	0.529568	0	6.35481
258	54.8	-66.8	FALSE	579	-23.84	-22.319	-16.07	-7.6	0.83	8.051	12.151	10.681	4.981	-1.819	-9.51	-19.889	48.22	40.257	45.773	48.292	50.076	73.884	100.782	93.765	92.827	75.586	68.609	52.962	-5.363	10.294	-22.016	12.151	-23.84	35.991	1306.89	54.476	512.122	217	791.033	610.825	0.91	100.782	40.257	2.50347	268.431	141.439	0.354296	0	7.26306
259	55.625	-74.583	FALSE	320	-24.29	-23.94	-18.14	-8.34	0.36	6.76	10.685	10.06	5.56	-0.115	-7.615	-19.115	32.9	26.15	30.8	30.65	41	64.675	80.501	95.5	93.049	70.675	59.599	38.55	-5.678	9.168	-22.448	10.685	-24.29	34.975	1310.94	51.638	418.21	210	664.049	499.929	0.895	95.5	26.15	3.65201	240.676	97.6	0	0	32.0755
260	55.617	-74.6	FALSE	320	-24.296	-23.942	-18.144	-8.336	0.364	6.754	10.682	10.066	5.566	-0.114	-7.614	-19.114	32.903	26.154	30.793	30.656	41.005	64.694	80.494	95.524	93.132	70.723	59.653	38.564	-5.677	9.167	-22.451	10.682	-24.296	34.978	1311.11	51.651	418.275	210	664.295	500.116	0.895	95.524	26.154	3.65237	240.712	97.621	0	0	18.0567
261	58.585	-75.255	FALSE	170	-24.509	-25.013	-20.613	-11.014	-2.114	4.187	8.787	8.287	4.19	-1.11	-8.11	-18.81	21.69	18.295	19.79	23.894	30.092	44.783	61.082	73.883	69.894	55.295	47.6	29.799	-7.153	7.087	-22.777	8.787	-25.013	33.8	1266.61	46.93	236.024	226	496.097	371.106	0.87	73.883	18.295	4.03843	179.748	69.784	0	0	12.4215
262	59.14	-74.913	FALSE	120	-24.285	-24.818	-20.617	-11.219	-2.319	4.081	8.781	8.181	4.081	-1.221	-8.22	-18.687	20.909	17.807	18.908	23.339	28.871	42.539	58.84	70.767	65.592	52.53	45.198	28.47	-7.189	7.014	-22.597	8.781	-24.818	33.599	1256.8	46.139	230.583	228	473.77	350.371	0.86	70.767	17.807	3.97411	172.146	67.186	0	0	12.6712
263	59.158	-74.95	FALSE	117	-24.249	-24.805	-20.594	-11.214	-2.314	4.086	8.786	8.186	4.086	-1.214	-8.194	-18.669	20.781	17.69	18.792	23.255	28.765	42.346	58.637	70.567	65.467	52.415	45.106	28.376	-7.176	7.019	-22.574	8.786	-24.805	33.591	1256.03	46.11	230.995	228	472.197	348.739	0.85	70.567	17.69	3.98909	171.55	66.847	0	0	9.19963
264	54.767	-66.733	FALSE	503	-23.32	-21.811	-15.531	-7.05	1.369	8.569	12.67	11.179	5.479	-1.321	-9.02	-19.411	47.605	40.167	44.604	46.793	49.545	74.767	99.793	94.598	92.174	75.145	68.477	52.263	-4.85	10.806	-21.514	12.67	-23.32	35.99	1306.95	54.505	567.784	212	785.931	593.112	0.905	99.793	40.167	2.48445	269.158	140.035	0.174368	0	4.70793
265	56.943	-74.9	FALSE	300	-24.677	-24.792	-19.692	-9.893	-1.093	5.207	9.431	8.931	4.723	-0.786	-8.062	-19.263	28.98	23.75	26.79	28.465	36.759	56.498	72.782	87.417	84.077	65.374	56.022	36.16	-6.664	7.856	-22.911	9.431	-24.792	34.223	1290.65	49.016	296.741	221	603.074	464.117	0.888	87.417	23.75	3.68072	216.697	88.89	0	0.153728	14.9116
266	55.283	-77.717	FALSE	84	-23.039	-23.339	-17.727	-7.327	1.093	6.177	10.097	10.477	6.865	1.765	-5.435	-16.955	29.325	23.257	23.36	27.34	38.869	58.944	75.825	92.148	93.736	74.489	64.337	39.245	-4.779	8.917	-21.111	10.477	-23.339	33.816	1274.82	49.538	426.811	197	640.875	461.787	0.865	93.736	23.257	4.03044	226.917	91.827	0	0	32.4032
267	55.287	-77.718	FALSE	99	-23.134	-23.434	-17.823	-7.423	0.996	6.081	10	10.381	6.77	1.67	-5.53	-17.049	29.315	23.253	23.349	27.334	38.866	58.934	75.823	92.143	93.72	74.481	64.33	39.24	-4.875	8.821	-21.206	10.381	-23.434	33.815	1274.78	49.532	415.884	197	640.788	464.528	0.869	93.72	23.253	4.03045	226.9	91.808	0	0.183993	22.2631
268	55.292	-77.703	FALSE	99	-23.14	-23.44	-17.826	-7.426	1.002	6.081	10.009	10.381	6.767	1.667	-5.533	-17.061	29.306	23.222	23.355	27.342	38.843	58.934	75.78	92.156	93.754	74.457	64.279	39.201	-4.877	8.824	-21.214	10.381	-23.44	33.821	1275.16	49.541	416.092	197	640.629	464.31	0.869	93.754	23.222	4.03729	226.87	91.729	0	0	22.7313
269	55.292	-77.7	FALSE	99	-23.141	-23.441	-17.827	-7.427	1.003	6.081	10.011	10.381	6.766	1.666	-5.534	-17.064	29.306	23.217	23.359	27.344	38.84	58.936	75.772	92.16	93.763	74.454	64.271	39.194	-4.877	8.824	-21.215	10.381	-23.441	33.822	1275.23	49.543	416.129	197	640.616	464.297	0.868	93.763	23.217	4.03855	226.868	91.717	0	0	19.4794
270	55.295	-77.7	FALSE	99	-23.141	-23.441	-17.827	-7.427	1.003	6.081	10.011	10.381	6.767	1.667	-5.533	-17.063	29.296	23.211	23.348	27.339	38.835	58.926	75.767	92.155	93.749	74.444	64.26	39.187	-4.877	8.824	-21.215	10.381	-23.441	33.822	1275.24	49.54	416.155	197	640.517	464.14	0.869	93.749	23.211	4.03899	226.848	91.694	0	0	23.6715
271	54.767	-66.75	FALSE	518	-23.411	-21.911	-15.621	-7.132	1.279	8.479	12.579	11.089	5.389	-1.411	-9.111	-19.501	47.749	40.18	44.859	47.149	49.718	74.588	100.067	94.449	92.388	75.318	68.539	52.429	-4.94	10.716	-21.608	12.579	-23.411	35.99	1307.06	54.505	557.716	213	787.433	596.794	0.9	100.067	40.18	2.49047	269.104	140.358	0.177936	0.177936	10.8541
272	57.758	-76.305	FALSE	120	-24.215	-24.851	-20.089	-10.256	-1.352	4.716	9.249	8.949	5.049	-0.156	-7.251	-18.318	21.72	18.157	19.724	24.059	31.148	46.763	63.391	77.348	75.814	59.362	51.304	31.419	-6.544	7.638	-22.461	9.249	-24.851	34.1	1279.98	48.138	287.759	219	520.209	382.902	0.855	77.348	18.157	4.25995	187.502	71.296	0	0	21.1765
273	57.725	-76.11	FALSE	120	-24.15	-24.75	-20.019	-10.135	-1.233	4.865	9.365	9.052	5.081	-0.205	-7.232	-18.334	22.172	18.456	20.071	24.257	31.473	47.403	63.932	78.046	76.209	59.578	51.28	31.505	-6.475	7.761	-22.411	9.365	-24.75	34.115	1281.1	48.194	297.531	218	524.382	385.071	0.859	78.046	18.456	4.22876	189.381	72.133	0	0	12.3973
275	41.158	-71.575	FALSE	28	-1.568	-1.068	3.232	8.232	13.532	18.632	21.932	21.532	17.732	12.332	7.132	1.132	102	93.3	113.2	107.5	98.1	80.4	80.6	105.5	96.6	91.3	123.7	115.8	10.232	20.699	-0.501	21.932	-1.568	23.5	862.892	40.302	2483.19	63	1208	592.064	0.85	123.7	80.4	1.53856	266.5	311.1	0	0.3003	0
276	57.917	-75.617	FALSE	200	-24.579	-25.079	-20.399	-10.679	-1.779	4.421	8.921	8.541	4.521	-0.859	-7.859	-18.859	23.078	19.198	20.998	24.739	31.739	47.877	64.177	77.997	75.257	58.958	50.758	31.639	-6.974	7.294	-22.839	8.921	-25.079	34	1276.87	47.818	254.349	224	526.415	396.769	0.87	77.997	19.198	4.06277	190.051	73.915	0	0	8.9527
277	44.296	-93.734	FALSE	310	-10.749	-7.674	-0.449	8.185	15.185	20.451	22.885	21.285	16.158	9.66	1.023	-7.649	19.824	17.992	46.018	66.843	90.734	109.159	106.517	100.754	79.755	55.58	38.112	26.273	7.359	21.54	-8.691	22.885	-10.749	33.634	1217.78	61.474	2414.25	120	757.561	193.66	0.69	109.159	17.992	6.06709	316.43	64.089	0	2.15054	1.22888
278	44.706	-93.5	FALSE	281	-11.485	-8.248	-0.838	7.839	14.825	20.062	22.649	21.036	15.552	9.202	0.439	-8.261	20.808	19.226	45.28	64.633	92.884	110.642	108.567	100.477	77.938	57.958	41.458	26.669	6.898	21.249	-9.331	22.649	-11.485	34.134	1229.89	62.088	2334.26	123	766.54	218.491	0.681	110.642	19.226	5.75481	319.686	66.703	0	2.82828	1.0101
279	44.471	-93.62	FALSE	312	-11.008	-7.898	-0.643	8.057	15.05	20.257	22.782	21.157	15.924	9.502	0.724	-7.908	20.17	18.48	45.898	66.215	92.099	109.984	107.945	101.121	79.712	56.817	39.923	26.537	7.166	21.399	-8.938	22.782	-11.008	33.79	1222.15	61.597	2381.1	121	764.901	207.777	0.69	109.984	18.48	5.95152	319.05	65.187	0	1.21359	0.242718
280	44.711	-93.341	FALSE	280	-11.402	-8.09	-0.783	7.975	14.917	20.071	22.602	21.037	15.675	9.41	0.575	-8.09	21.156	20.448	47.214	64.101	90.854	108.282	102.307	99.592	76.906	57.4	41.5	27.3	6.991	21.237	-9.194	22.602	-11.402	34.004	1225.45	61.767	2349.33	122	757.06	205.77	0.69	108.282	20.448	5.29548	310.181	68.904	0	0.943396	0.707547
281	44.627	-93.433	FALSE	287	-11.281	-8.058	-0.729	8.035	14.969	20.171	22.705	21.097	15.742	9.433	0.635	-8.065	20.773	19.777	46.568	65.344	92.303	109.706	106.043	100.756	78.653	57.816	41.497	27.193	7.054	21.324	-9.135	22.705	-11.281	33.986	1226.18	61.845	2363.44	122	766.429	212.546	0.69	109.706	19.777	5.54715	316.505	67.743	0	1.15132	0.822368
282	44.875	-93.1	FALSE	285	-11.961	-8.411	-1.136	7.611	14.511	19.597	22.157	20.582	15.386	9.254	0.451	-8.238	21.927	20.997	47.385	61.36	86.31	102.76	94.275	95.17	74.038	56.557	40.47	26.953	6.65	20.779	-9.537	22.157	-11.961	34.118	1221.74	61.805	2271.83	124	728.202	190.23	0.697	102.76	20.997	4.89403	292.205	69.877	0	1.5949	1.43541
308	48.867	-108.95	FALSE	1067	-11.818	-8.739	-2.635	4.779	10.699	15.779	18.673	17.779	11.309	5.509	-3.791	-10.448	17.634	13.075	16.472	25.697	53.289	53.574	45.83	31.914	37.823	14.647	15.499	18.171	3.925	17.41	-10.335	18.673	-11.818	30.491	1116.4	48.421	1569.82	144	343.625	-71.478	0.368	53.574	13.075	4.09744	131.318	48.88	0	0	0.4914
310	48.867	-108.467	FALSE	915	-10.965	-8.035	-1.695	5.754	11.645	16.605	19.525	18.534	12.225	6.334	-3.115	-9.565	14.574	14.9	14.153	23.357	54.306	52.841	45.373	31.152	37.803	13.699	14.255	15.682	4.771	18.221	-9.522	19.525	-10.965	30.49	1117.83	48.418	1733.5	137	332.095	-112.944	0.33	54.306	13.699	3.96423	129.366	45.156	0	0	1.7341
312	48.833	-107.783	FALSE	854	-12.8	-9.19	-2.75	5.33	11.521	16.37	19.601	18.601	12.161	6.121	-3.469	-10.68	12.717	10.477	13.558	22.951	50.401	60.629	46.44	30.962	29.416	14.891	11.528	11.166	4.235	18.191	-10.89	19.601	-12.8	32.401	1172.19	52.77	1715.61	142	315.136	-125.366	0.293	60.629	10.477	5.78687	138.031	34.36	0	0	2.4024
316	48.883	-106.8	FALSE	793	-13.597	-9.991	-3.491	4.919	11.313	16.033	19.539	18.439	11.895	6.009	-3.877	-11.121	17.868	13.141	16.503	20.893	54.748	60.179	50.772	31.313	29.512	15.192	11.012	16.594	3.839	18.004	-11.57	19.539	-13.597	33.136	1193.67	54.372	1676.54	145	337.727	-95.173	0.29	60.179	11.012	5.46486	142.264	47.603	0	0	0.653595
320	47.967	-102.7	FALSE	671	-13.455	-9.765	-2.943	5.426	12.226	17.277	20.526	19.517	13.026	6.647	-2.974	-10.755	12.819	11.266	16.414	37.656	53.535	80.868	58.316	46.465	39.868	24.127	13.457	11.917	4.563	19.107	-11.325	20.526	-13.455	33.981	1225.95	57.374	1862.59	141	406.708	-58.073	0.38	80.868	11.266	7.17806	185.649	36.002	0	0	1.12994
321	47.967	-102.033	FALSE	640	-13.54	-10.031	-3.31	5.321	12.13	17.351	20.551	19.451	13.042	6.721	-2.9	-10.731	15.102	12.672	19.051	41.67	56.719	82.272	60.693	49.29	42.95	25.067	15.56	13.532	4.505	19.118	-11.434	20.551	-13.54	34.091	1231.2	57.626	1861.34	141	434.578	-29.849	0.42	82.272	12.672	6.49242	192.255	41.306	0	0	0.668896
322	47.967	-101.733	FALSE	640	-13.572	-10.065	-3.437	5.286	12.096	17.396	20.606	19.496	12.996	6.766	-2.904	-10.734	15.815	12.794	19.867	42.97	57.227	81.962	60.537	50.248	44.316	25.04	16.324	13.945	4.494	19.166	-11.457	20.606	-13.572	34.178	1233.93	57.825	1863.8	141	441.045	-23.736	0.43	81.962	12.794	6.40628	192.747	42.554	0	0	1.11421
323	47.967	-101.217	FALSE	640	-13.955	-10.355	-3.735	5.001	11.921	17.351	20.551	19.451	12.851	6.645	-3.079	-10.924	15.676	12.025	19.665	42.899	56.335	80.266	59.339	51.517	45.516	25.128	16.663	13.751	4.31	19.118	-11.745	20.551	-13.955	34.506	1243.15	58.576	1842.74	143	438.78	-21.699	0.445	80.266	12.025	6.67493	191.122	41.452	0	0	0.955414
324	66.167	-127.5	FALSE	125	-29.072	-27.422	-21.223	-8.773	3.627	13.127	15.502	12.328	5.278	-5.897	-20.722	-26.172	16.574	13.974	11.724	13.799	15.524	34.798	47.073	46.473	27.149	26.323	18.199	17.649	-7.452	13.652	-27.555	15.502	-29.072	44.574	1709.06	62.44	860.92	217	289.259	44.405	0.53	47.073	11.724	4.0151	128.344	48.197	0	0	8.34813
325	65.833	-126.167	FALSE	356	-28.509	-27.259	-21.333	-9.333	2.867	11.667	14.142	11.316	4.441	-6.159	-20.359	-25.909	17.601	14.801	12.951	14.201	16.701	38.927	49.728	48.577	26.976	24.276	18.151	17.476	-7.869	12.375	-27.226	14.142	-28.509	42.651	1643.38	59.072	719.553	220	300.366	82.148	0.58	49.728	12.951	3.8397	137.232	49.878	0	0	19.7026
326	65.75	-128.167	FALSE	103	-29.019	-26.669	-20.119	-7.469	4.731	14.331	16.481	12.981	5.881	-5.469	-20.569	-25.869	18.55	15.45	13.25	15.65	17.2	36.449	50.199	48.549	28.8	30.002	20.8	19.6	-6.731	14.598	-27.186	16.481	-29.019	45.5	1730.69	64.436	973.679	213	314.499	47.31	0.54	50.199	13.25	3.7886	135.197	53.6	0	0	13.8996
329	64.4	-123.5	FALSE	353	-28.837	-25.987	-19.132	-6.587	4.348	12.093	14.448	11.938	4.888	-4.857	-19.152	-25.492	18.32	13.44	13.63	15.325	21.335	44.285	51.14	47.625	28.21	29.69	19.945	18.275	-6.861	12.826	-26.772	14.448	-28.837	43.285	1632.62	61.194	778.967	212	321.22	86.914	0.59	51.14	13.44	3.80506	143.05	50.035	0	0	20.6564
330	62.333	-122.233	FALSE	589	-29.093	-25.116	-17.666	-4.976	4.984	11.944	14.144	11.744	5.129	-4.161	-17.977	-26.112	20.821	17.403	18.431	18.003	29.615	47.686	57.61	51.444	29.582	32.645	23.62	20.022	-6.43	12.611	-26.774	14.144	-29.093	43.237	1615.85	62.592	767.01	208	366.882	131.457	0.62	57.61	17.403	3.31035	156.74	58.246	0	0	9.88806
331	63.817	-120.433	FALSE	293	-29.025	-25.419	-19.202	-6.896	4.008	11.844	14.781	12.385	5.375	-3.425	-17.331	-24.825	17.516	14.77	15.802	13.325	19.924	32.093	43.58	43.285	26.074	28.749	23.6	19.106	-6.478	13.003	-26.423	14.781	-29.025	43.806	1620	62.585	797.304	210	297.824	60.159	0.55	43.58	13.325	3.27054	118.958	51.392	0	0	11.3281
332	63.883	-122.617	FALSE	452	-29.293	-26.017	-19.036	-6.395	4.3	11.964	14.344	11.824	4.724	-4.796	-18.937	-25.693	19.25	14.462	15.328	15.623	22.781	43.812	51.391	47.143	27.179	29.516	20.803	19.087	-6.918	12.711	-27.001	14.344	-29.293	43.637	1633.52	62.218	764.233	212	326.375	94.78	0.598	51.391	14.462	3.55352	142.346	52.799	0	0	7.44879
333	62.75	-122.967	FALSE	239	-27.552	-23.952	-16.191	-3.161	6.839	13.939	15.909	13.409	6.779	-3.021	-16.852	-24.982	19.989	14.928	15.668	17.64	27.87	48.7	57.54	50.34	30.572	33.202	21.509	19.909	-4.903	14.419	-25.495	15.909	-27.552	43.461	1638.63	62.707	1003.16	198	357.867	78.539	0.57	57.54	14.928	3.8545	156.58	54.826	0	0	13.1313
334	63.217	-122.967	FALSE	435	-28.353	-24.894	-17.479	-4.609	5.703	12.927	15.121	12.521	5.571	-4.079	-18.229	-25.203	20.919	15.528	16.537	17.425	25.953	48.665	56.479	49.419	28.44	30.655	21.285	20.455	-5.917	13.523	-26.15	15.121	-28.353	43.474	1632.19	62.387	873.728	205	351.76	97.182	0.59	56.479	15.528	3.63724	154.563	56.902	0	0	9.10931
335	63.617	-122.733	FALSE	347	-28.764	-25.264	-17.966	-5.168	5.362	12.874	15.183	12.585	5.485	-4.107	-18.325	-25.236	19.355	14.396	15.129	16.006	23.802	45.193	52.557	47.604	27.944	30.531	20.831	19.342	-6.112	13.547	-26.421	15.183	-28.764	43.947	1643.14	62.996	869.438	206	332.69	79.821	0.577	52.557	14.396	3.65081	145.354	53.093	0	0	6.1144
336	62.167	-121.05	FALSE	338	-28.317	-23.507	-16.177	-3.677	6.563	13.453	15.864	13.354	6.323	-2.526	-16.816	-24.386	20.17	18.17	18.57	16.49	27.989	42.199	51.509	47.58	28.209	33.039	25.19	19.741	-4.987	14.224	-25.403	15.864	-28.317	44.181	1626.21	64.533	968.506	199	348.856	76.01	0.55	51.509	16.49	3.12365	141.288	58.081	0	0	7.4856
337	62.433	-114.35	FALSE	181	-27.752	-24.452	-18.458	-6.204	4.916	12.882	16.278	13.972	6.758	-1.248	-14.476	-23.942	16.16	14.151	11.291	10.909	16.749	24.701	36.023	42.105	28.758	35.111	26.006	16.56	-5.144	14.377	-25.382	16.278	-27.752	44.03	1626.5	64.037	965.023	202	278.524	9.391	0.55	42.105	10.909	3.85966	102.829	46.871	0	0	8.17844
338	61.2	-120.05	FALSE	276	-26.231	-21.737	-14.687	-1.887	7.597	13.643	15.943	13.543	7.087	-1.483	-15.477	-23.117	18.868	16.83	17.79	16.662	28.626	41.958	52.464	46.268	29.028	29.118	24.842	19.882	-3.901	14.376	-23.695	15.943	-26.231	42.174	1568.17	61.416	1021.33	191	342.336	58.411	0.5	52.464	16.662	3.14872	140.69	55.58	0	0	5.20833
339	60.583	-116.2	FALSE	260	-25.854	-22.283	-15.453	-3.154	7.046	13.046	15.646	13.676	7.346	-0.124	-14.124	-22.524	20.45	17.471	16.641	18.321	28.912	45.133	49.553	51.651	34.25	22.599	28.5	18.761	-3.896	14.123	-23.554	15.646	-25.854	41.5	1550.37	60.593	991.593	190	352.242	73.503	0.53	51.651	16.641	3.10384	146.337	56.682	0	0	5.78035
340	55.633	-116.75	FALSE	622	-18.238	-11.797	-6.767	3.162	10.092	13.792	15.492	14.333	9.062	4.033	-7.097	-15.038	33.2	25.228	22.03	20.191	33.838	77.493	66.951	62.681	43.268	24.321	32.991	31.97	0.919	14.539	-15.024	15.492	-18.238	33.73	1217.24	49.067	1187.36	160	474.162	130.6	0.565	77.493	20.191	3.838	207.125	90.398	0	0	6.89655
342	55.083	-113.667	FALSE	642	-17.781	-12.681	-6.682	3.118	9.618	13.618	15.717	14.417	8.968	3.568	-7.182	-14.632	28.452	22.103	22.002	21.404	44.904	86.61	99.708	67.405	42.401	22.501	22.352	27.254	0.839	14.584	-15.031	15.717	-17.781	33.498	1211.52	49.049	1168.55	161	507.096	168.131	0.642	99.708	21.404	4.65838	253.723	77.809	1.1257	0	9.38086
343	54.5	-112.75	FALSE	704	-17.859	-12.659	-7.309	2.691	9.591	13.441	15.541	14.141	9.241	3.991	-7.109	-14.159	24.8	23	21.15	21.45	43.7	79.65	94.7	72.15	47.45	18.2	22.05	26.3	0.795	14.374	-14.892	15.541	-17.859	33.4	1205.57	49.344	1158.7	162	494.6	157.52	0.565	94.7	18.2	5.2033	246.5	74.1	0.351494	0	6.50264
344	54.333	-111.167	FALSE	585	-18.003	-13.48	-7.579	2.895	10.144	14.194	16.169	15.018	9.244	4.169	-6.856	-15.105	23.68	15.824	19.426	22.057	44.584	71.237	86.65	67.524	46.98	16.201	19.45	21.103	0.901	15.127	-15.529	16.169	-18.003	34.172	1254.54	51.105	1249.34	160	454.716	101.961	0.55	86.65	15.824	5.47586	225.411	60.607	0.334448	0	5.18395
345	51.8	-114.833	FALSE	1206	-11.147	-6.948	-3.007	2.633	7.813	11.578	13.848	13.563	8.583	4.373	-3.908	-9.943	18.955	13.998	22.839	35.142	70.348	100.239	100.349	65.198	57.115	24.969	18.475	18.914	2.287	12.996	-9.346	13.848	-11.147	24.995	906.296	33.67	948.38	151	546.541	240.164	0.61	100.349	13.998	7.16881	265.786	51.867	0	0	1.41093
347	53.583	-117.133	FALSE	1054	-11.328	-7.738	-3.398	3.242	8.242	12.271	14.401	13.701	8.902	4.331	-4.939	-9.569	33.335	20.403	25.746	28.52	62.535	95.044	108.384	82.612	59.973	23.016	19.524	24.021	2.343	13.458	-9.545	14.401	-11.328	25.729	939.995	33.954	1019.33	152	583.113	263.477	0.658	108.384	19.524	5.55132	286.04	77.759	0	0	1.5534
349	54.45	-116.833	FALSE	783	-11.841	-8.751	-3.221	4.369	9.709	13.709	15.689	14.609	9.739	5.019	-4.651	-10.151	34.26	19.88	23.25	24.109	54.47	95.174	104.26	78.06	53.369	21.87	22.09	29.409	2.852	14.669	-10.248	15.689	-11.841	27.53	1015.83	37.123	1223.6	148	560.201	202.496	0.64	104.26	19.88	5.24447	277.494	83.549	0	0	4.29688
350	55.083	-117.5	FALSE	688	-15.246	-10.547	-3.897	4.152	10.201	14.002	15.952	15.052	9.952	4.752	-5.098	-12.347	32.804	23.651	22.354	21.953	41.357	72.959	81.812	72.206	45.556	24.2	28.3	32.553	2.244	15.002	-12.713	15.952	-15.246	31.198	1126.9	44.28	1272.67	150	499.705	135.989	0.62	81.812	21.953	3.72669	226.977	89.008	0	0	8.577
352	57.5	-117.5	FALSE	655	-20.214	-16.164	-9.139	1.511	8.411	12.811	14.686	12.961	7.886	1.361	-11.914	-17.289	25.875	18.9	21.775	22.75	35.825	63.775	67.925	59.8	36.4	27	25.425	21.3	-1.258	13.486	-17.889	14.686	-20.214	34.9	1300.39	49.947	983.663	173	426.75	133.927	0.59	67.925	18.9	3.59392	191.5	66.075	0.961538	0	5.19231
353	53.933	-111.333	FALSE	639	-16.09	-12.78	-6.43	3.43	10.375	14.37	16.275	15.166	9.57	4.135	-6.77	-14.515	23.998	15.22	19.911	23.012	45.516	73.811	82.754	64.641	45.614	16.75	18.415	22.646	1.395	15.27	-14.462	16.275	-16.09	32.365	1215.88	47.667	1282.71	159	452.288	92.226	0.55	82.754	15.22	5.43719	221.206	61.864	0.181818	0	2.72727
360	52.083	-110.717	FALSE	730	-16.274	-11.772	-5.913	3.387	10.467	15.068	17.368	16.448	10.368	4.568	-5.672	-13.953	25.118	18.439	22.099	21.658	39.497	70.655	65.874	41.916	33.119	14.178	16.56	19.719	2.007	16.295	-14	17.368	-16.274	33.642	1230.49	52.095	1408.07	156	388.832	7.378	0.425	70.655	14.178	4.98343	178.445	63.276	0	0	1.57343
361	51.45	-110.4	FALSE	766	-13.756	-11.438	-4.634	4.58	11.02	15.532	17.93	16.86	11.02	5.01	-5.346	-12.528	12.75	10.966	16	18.82	38.046	62.784	54.744	35.398	32.856	12.656	12.874	16.338	2.854	16.774	-12.574	17.93	-13.756	31.686	1192.88	48.477	1508.14	151	324.232	-78.201	0.36	62.784	10.966	5.72533	152.926	40.054	0	0	2.71493
362	51.367	-112.167	FALSE	914	-14.268	-9.804	-4.929	4.071	10.57	15.105	17.55	16.82	11.056	5.341	-4.609	-11.603	18.982	15.219	19.251	24.165	40.884	66.224	58.083	42.948	44.468	15.166	15.793	20.454	2.942	16.492	-11.892	17.55	-14.268	31.818	1157.65	48.844	1466.97	151	381.637	-13.724	0.41	66.224	15.166	4.36661	167.255	54.655	0	0	1.3245
363	49.917	-111.083	FALSE	833	-11.058	-6.459	-1.857	5.244	11.643	16.543	19.343	18.842	12.742	7.741	-2.059	-9.158	20.697	13.097	16.797	31.791	42.394	65.191	34.005	30.099	35.3	14.501	14.399	19.096	5.126	18.243	-8.892	19.343	-11.058	30.401	1098.96	47.148	1773.02	136	337.367	-114.921	0.348	65.191	13.097	4.97755	129.295	52.89	0	0	0
365	51.167	-114.167	FALSE	1203	-10.581	-7.008	-3.257	3.292	8.666	12.766	15.166	14.516	9.716	5.042	-3.433	-8.832	18.03	12.728	18.757	32.036	60.839	84.518	66.732	52.014	48.364	18.631	16.008	17.154	3.004	14.149	-8.807	15.166	-10.581	25.747	935.463	35.789	1129.64	149	445.811	106.138	0.538	84.518	12.728	6.64032	203.264	47.912	0	0	1.59046
366	41.283	-70.208	FALSE	6	-0.281	-0.181	3.419	7.519	12.519	17.619	21.119	20.919	17.719	13.119	8.019	2.419	100.5	92.2	99.2	89.9	81.1	57.5	66.3	86.8	85.7	83.5	102.9	113.6	10.327	19.886	0.652	21.119	-0.281	21.4	795.15	34.74	2403.99	41	1059.2	448.332	0.85	113.6	57.5	1.97565	210.6	306.3	0	0.248756	0.995025
367	43.15	-93.35	FALSE	374	-10.454	-7.27	-0.094	8.07	14.946	20.186	22.486	20.95	16.086	9.71	1.11	-7.53	21.016	21.716	48.788	76.636	101.408	118.08	109.104	99.208	82.48	55.088	38.148	27.116	7.35	21.207	-8.418	22.486	-10.454	32.94	1192.94	61.479	2372.46	119	798.788	241.192	0.73	118.08	21.016	5.61858	326.392	69.848	0	0.706714	0
378	44.017	-107.533	FALSE	1402	-7.899	-3.694	1.851	7.521	12.821	18.303	22.303	21.021	14.751	8.427	0.03	-6.615	11.229	9.772	15.738	29.948	45.238	38.004	17.658	16.05	23.511	19.982	13.49	11.529	7.402	20.542	-6.069	22.303	-7.899	30.202	1065.86	53.489	2148.46	112	252.149	-273.448	0.222	45.238	9.772	4.62935	71.712	32.53	0	0	0
383	44.283	-105.533	FALSE	1387	-5.962	-3.072	0.886	6.636	12.198	17.356	21.656	20.356	14.398	8.392	0.492	-4.762	13.992	15.469	20.939	44.01	69.436	75.349	35.659	31.788	31.289	26.075	17.406	14.784	7.381	19.789	-4.599	21.656	-5.962	27.618	986.289	46.845	2023.51	113	396.196	-106.536	0.342	75.349	13.992	5.38515	142.796	44.245	0	0	0
384	44.267	-105.167	FALSE	1372	-6.176	-3.371	0.639	6.549	12.099	17.399	21.744	20.354	14.344	8.239	0.339	-4.976	13.196	14.82	20.52	43.66	68.127	75.334	38.317	33.409	31.487	25.441	17.205	14.635	7.265	19.832	-4.841	21.744	-6.176	27.92	997.316	47.6	2016.83	116	396.151	-103.34	0.305	75.334	13.196	5.70885	147.06	42.651	0	0	0
385	44.3	-104.917	FALSE	1280	-5.787	-2.987	1.043	7.073	12.673	17.973	22.373	20.903	14.873	8.673	0.773	-4.587	12.83	14.47	20.4	43.3	67.151	75.43	40.407	34.728	31.9	25.18	17.26	14.77	7.75	20.416	-4.454	22.373	-5.787	28.16	1005.45	48.144	2129.49	112	397.826	-124.471	0.3	75.43	12.83	5.87919	150.565	42.07	0	0	0
386	44.533	-104.183	FALSE	1220	-5.764	-3.237	0.961	7.165	12.947	18.375	22.663	21.345	15.105	9.017	1.001	-4.566	11.123	13.172	21.004	42.928	68.334	75.682	47.135	38.596	32.807	25.493	16.27	13.849	7.918	20.794	-4.522	22.663	-5.764	28.427	1022.25	48.507	2192.63	112	406.393	-126.806	0.382	75.682	11.123	6.8041	161.413	38.144	0	0	0
388	44.417	-103.417	FALSE	976	-5.628	-3.128	0.972	7.272	12.973	18.572	22.673	21.473	15.372	9.472	1.472	-4.228	8.5	12.499	21.898	46.195	75.194	75.897	54.395	42.995	29.702	24.101	11.902	10.302	8.106	20.906	-4.328	22.673	-5.628	28.301	1018.61	48.343	2228.73	109	413.58	-127.869	0.4	75.897	8.5	8.92906	173.287	31.301	0	0	0
391	44.667	-102.067	FALSE	762	-7.906	-5.061	-0.246	7.063	13.118	18.723	22.768	21.763	15.463	8.814	0.209	-6.501	6.865	10.716	24.903	46.655	73.809	80.851	52.174	37.676	29.726	25.958	11.235	9.085	7.351	21.085	-6.489	22.768	-7.906	30.674	1113.32	53.778	2229.42	122	409.653	-120.304	0.34	80.851	6.865	11.7773	170.701	26.666	0	0	0
392	45.033	-102	FALSE	793	-8.534	-5.634	-0.665	6.685	12.905	18.535	22.435	21.401	15.035	8.57	-0.115	-6.965	6.785	10.376	24.061	46.691	73.486	81.275	52.735	39.004	30.614	25.945	10.795	8.76	6.971	20.79	-7.044	22.435	-8.534	30.969	1122.49	54.012	2167.34	125	410.527	-107.88	0.348	81.275	6.785	11.9786	173.014	25.921	0	0	0
394	45	-101.2	FALSE	732	-9.17	-6.205	-0.775	6.875	13.175	18.94	22.855	21.69	15.29	8.805	-0.11	-7.24	6.005	10.22	24.135	44.83	69.52	77.265	52.64	39.175	30.115	25.925	10.34	8.475	7.011	21.162	-7.538	22.855	-9.17	32.025	1155.81	56.593	2229.11	125	398.645	-129.898	0.398	77.265	6.005	12.8668	169.08	24.7	0	0	0
395	45.067	-100.35	FALSE	579	-9.951	-6.716	-0.734	7.26	13.686	19.456	23.314	22.156	15.802	9.32	0.126	-7.501	6.366	10.701	21.537	42.407	64.123	75.887	55.423	44.329	32.82	25.406	10.792	8.455	7.185	21.642	-8.056	23.314	-9.951	33.265	1195.08	59.481	2329.49	124	398.246	-147.446	0.377	75.887	6.366	11.9207	175.639	25.522	0	0	0
396	45.033	-99.333	FALSE	549	-11.325	-7.975	-1.325	6.995	13.715	19.215	22.795	21.48	15.495	8.695	-0.79	-8.825	8.005	13.376	28.939	51.944	69.732	82.526	65.921	57.994	39.267	31.756	15.181	9.76	6.513	21.163	-9.375	22.795	-11.325	34.12	1230.71	61.583	2254.16	128	474.401	-57.914	0.39	82.526	8.005	10.3093	206.441	31.141	0	0	0.327869
397	44.9	-98.75	FALSE	412	-11.815	-8.415	-1.325	7.175	13.955	19.465	22.875	21.475	15.375	8.475	-0.825	-9.115	8.57	13.7	31.21	54.35	71.36	85.1	64.94	61.76	43.31	31.94	15.72	10.3	6.442	21.272	-9.782	22.875	-11.815	34.69	1248.91	63.146	2266.66	128	492.26	-41.999	0.41	85.1	8.57	9.92999	211.8	32.57	0	0	0
399	44.883	-97.467	FALSE	549	-12.258	-8.982	-1.952	6.604	13.622	19.128	22.328	20.828	15.008	8.222	-1.172	-9.488	13.254	16.179	32.837	53.004	74.363	93.853	77.602	69.201	48.708	41.446	22.392	13.608	5.991	20.761	-10.243	22.328	-12.258	34.586	1248.9	62.921	2179.07	132	556.447	37.156	0.51	93.853	13.254	7.08111	240.656	43.041	0	0	0.314465
401	44.8031	-94.5572	FALSE	320	-11.65	-8.345	-1.045	7.787	14.998	20.287	22.819	21.13	15.898	9.503	0.319	-8.513	19.086	18.368	43.112	64.781	81.723	106.137	91.93	95.028	73.669	53.374	34.239	20.046	6.932	21.412	-9.503	22.819	-11.65	34.469	1246.71	62.755	2372.81	124	701.493	147.846	0.64	106.137	18.368	5.77836	293.095	57.5	0.353357	2.4735	1.76678
402	45.425	-93.688	FALSE	291	-12.593	-9.093	-1.693	7.007	13.97	18.97	21.81	20.172	14.807	8.507	-0.393	-9.195	19.355	17.878	41.508	58.94	86.992	110.481	95.711	100.215	77.758	56.475	37.488	22.928	6.023	20.317	-10.294	21.81	-12.593	34.403	1232.82	61.704	2159.23	128	725.729	208.913	0.68	110.481	17.878	6.17972	306.407	60.161	0	0.45045	1.35135
403	46.128	-93.704	FALSE	394	-13.733	-10.114	-2.814	5.759	12.779	17.832	20.732	19.159	13.759	7.666	-1.414	-10.461	21.679	17.267	40.39	58.015	84.564	109.864	94.023	97.541	82.246	59.678	37.088	23.449	4.929	19.241	-11.436	20.732	-13.733	34.465	1235.13	60.875	1943.64	135	725.804	246.114	0.71	109.864	17.267	6.36266	301.428	62.395	0.27248	0.544959	0.27248
404	47.183	-95.167	FALSE	457	-15.166	-11.336	-3.636	5.394	12.614	17.464	20.364	19.014	13.334	7.164	-2.556	-11.736	21.658	14.44	33.978	55.189	70.799	106.913	89.023	90.994	69.85	57.848	28.068	22.798	4.243	18.947	-12.746	20.364	-15.166	35.53	1278.67	61.943	1882.18	141	661.558	193.3	0.673	106.913	14.44	7.40395	286.93	58.896	0	0	5.81395
405	47.183	-94.917	FALSE	451	-15.056	-11.256	-3.656	5.204	12.504	17.444	20.344	18.904	13.244	7.104	-2.496	-11.756	20.62	14.06	33.481	57.002	71.999	104.884	93.477	91.645	71.38	59.259	28.639	22.4	4.211	18.897	-12.689	20.344	-15.056	35.4	1273.24	61.642	1866.52	141	668.846	203.535	0.68	104.884	14.06	7.45974	290.006	57.08	0.610998	0.203666	7.12831
406	45.761	-96.017	FALSE	333	-13.683	-10.337	-2.73	6.37	13.637	19.037	21.743	20.404	14.504	8.304	-1.166	-10.076	17.687	15.612	31.793	56.423	72.092	97.149	86.528	80.809	56.634	49.399	25.969	17.209	5.501	20.395	-11.365	21.743	-13.683	35.426	1278.74	63.661	2128.74	134	607.304	96.558	0.55	97.149	15.612	6.22271	264.486	50.508	0.515464	2.57732	1.54639
407	47.183	-95.733	FALSE	457	-15.602	-11.749	-3.853	5.401	12.601	17.247	20.051	18.941	13.241	7.041	-2.813	-11.907	18.674	13.014	27.004	47.767	69.619	105.429	91.505	87.861	67.436	51.401	23.535	19.38	4.05	18.746	-13.086	20.051	-15.602	35.653	1286.4	62.228	1858.4	142	622.625	158.433	0.63	105.429	13.014	8.1012	284.795	51.068	0.172712	0.172712	3.45423
408	46.174	-95.915	FALSE	418	-14.556	-10.855	-3.048	6.053	13.452	18.851	21.652	20.451	14.506	8.46	-1.349	-10.602	19.268	14.741	29.763	54.2	72.078	103.633	85.225	83.859	59.075	45.721	24.981	18.422	5.251	20.318	-12.004	21.652	-14.556	36.208	1301.86	64.92	2114.38	135	610.966	103.048	0.6	103.633	14.741	7.03026	272.717	52.431	0.393701	1.5748	1.5748
409	45.333	-93.508	FALSE	281	-12.398	-8.875	-1.475	7.225	14.152	19.198	21.98	20.325	15.025	8.725	-0.102	-8.902	19.476	18.176	42.745	59.048	87.342	108.441	97.984	98.316	76.614	56.874	38.472	23.617	6.24	20.501	-10.058	21.98	-12.398	34.378	1230.6	61.774	2199.54	127	727.105	203.453	0.69	108.441	18.176	5.96616	304.741	61.269	0	0.898876	4.04494
410	46.219	-94.753	FALSE	387	-13.932	-10.132	-2.75	6.17	13.57	18.67	21.59	20.071	14.488	8.288	-1.214	-10.314	21.37	16.165	37.835	59.558	77.094	109.425	85.685	95.712	75.381	57.259	31.534	20.793	5.375	20.11	-11.459	21.59	-13.932	35.522	1273.43	63.24	2095.6	134	687.811	182.722	0.663	109.425	16.165	6.76925	290.822	58.328	0	1.05263	3.50877
411	47.165	-95.558	FALSE	509	-15.649	-11.841	-3.999	5.186	12.393	17.101	19.951	18.744	13.044	6.844	-2.949	-12.007	19.667	13.578	29.383	49.883	69.798	106.865	91.109	89.708	68.612	53.678	24.941	20.439	3.902	18.599	-13.166	19.951	-15.649	35.6	1282.96	62.129	1824.27	142	637.661	179.657	0.659	106.865	13.578	7.87045	287.682	53.684	0.797872	1.06383	3.98936
412	46.583	-92.467	FALSE	337	-13.435	-10.275	-3.375	4.855	11.486	16.486	19.755	18.355	13.125	7.225	-1.405	-10.235	26.946	18.6	41.867	57.27	86.523	103.485	103.184	102.181	95.626	60.101	43.587	28.877	4.38	18.199	-11.315	19.755	-13.435	33.19	1188.16	57.278	1760.97	138	768.247	319.966	0.74	103.485	18.6	5.56371	308.85	74.423	1.44928	0	4.96894
413	47.2	-95.75	FALSE	462	-15.698	-11.828	-3.928	5.342	12.542	17.172	19.972	18.872	13.172	6.972	-2.898	-11.998	18.56	12.92	26.71	47.51	69.65	105.26	91.33	87.51	67.24	51.16	23.4	19.26	3.975	18.672	-13.175	19.972	-15.698	35.67	1287.14	62.245	1845.19	142	620.51	158.676	0.63	105.26	12.92	8.14706	284.1	50.74	0.280112	0.280112	3.08123
414	47.217	-95.783	FALSE	446	-15.672	-11.811	-3.911	5.389	12.589	17.228	20.028	18.928	13.208	7.008	-2.872	-11.976	18.46	12.804	26.338	47.292	69.701	104.752	90.775	86.739	66.782	50.68	23.202	19.137	4.011	18.728	-13.153	20.028	-15.672	35.7	1288.51	62.292	1854.54	142	616.662	153.178	0.628	104.752	12.804	8.18119	282.266	50.401	0.224215	0.224215	2.9148
415	47.19	-95.872	FALSE	392	-15.38	-11.589	-3.689	5.648	12.848	17.558	20.358	19.258	13.484	7.284	-2.58	-11.706	18.279	12.678	25.628	46.987	69.62	103.495	90.244	85.39	65.897	49.462	22.668	18.88	4.291	19.058	-12.892	20.358	-15.38	35.738	1290.74	62.416	1912.11	140	609.228	135.608	0.61	103.495	12.678	8.16335	279.129	49.837	0.914634	0.914634	1.82927
416	45.429	-93.983	FALSE	293	-12.737	-9.292	-1.895	6.908	13.944	18.94	21.803	20.147	14.744	8.447	-0.5	-9.297	19.59	17.931	39.97	58.913	85.824	113.132	90.984	103.181	78.326	54.667	35.781	22.008	5.934	20.297	-10.442	21.803	-12.737	34.54	1238.45	62.025	2150.93	129	720.307	205.023	0.655	113.132	17.931	6.3093	307.297	59.529	0.176991	0.707965	2.65487
417	44.758	-93.117	FALSE	285	-11.53	-8.12	-0.915	7.956	14.856	19.881	22.311	20.806	15.661	9.464	0.645	-8.035	21.75	21.262	48.538	63.874	88.618	103.752	95.494	97.148	76.88	57.651	41.265	27.761	6.915	20.999	-9.228	22.311	-11.53	33.841	1219.4	61.305	2326.29	122	743.993	196.062	0.7	103.752	21.262	4.87969	296.394	70.773	0	0.396825	0.595238
418	46.353	-92.87	FALSE	322	-13.393	-9.983	-2.845	5.6	12.389	17.327	20.389	18.889	13.617	7.635	-1.21	-10.237	23.446	17.678	39.604	56.414	86.032	106.734	101.925	99.877	89.408	60.332	39.554	25.865	4.848	18.868	-11.204	20.389	-13.393	33.782	1210.79	58.966	1888.54	135	746.869	276.195	0.7	106.734	17.678	6.03767	308.536	66.989	1.51899	0.759494	2.53165
419	44.45	-93.613	FALSE	315	-10.978	-7.876	-0.638	8.062	15.058	20.262	22.778	21.162	15.942	9.524	0.742	-7.878	20.165	18.522	46.058	66.424	92.018	109.836	107.696	101.104	79.858	56.792	39.882	26.607	7.18	21.401	-8.911	22.778	-10.978	33.756	1221.31	61.545	2382.88	121	764.962	207.425	0.69	109.836	18.522	5.93003	318.636	65.294	0	0.998004	1.1976
420	44.45	-93.694	FALSE	306	-10.875	-7.822	-0.535	8.165	15.152	20.365	22.872	21.265	16.045	9.578	0.845	-7.775	19.961	18.036	45.669	65.89	91.523	109.827	107.687	101.007	79.469	56.17	39.124	26.189	7.273	21.501	-8.824	22.872	-10.875	33.747	1221.61	61.523	2402.7	121	760.552	199.303	0.681	109.827	18.036	6.08932	318.521	64.186	0	1.04167	1.38889
421	46.086	-93.103	FALSE	344	-13.786	-10.187	-2.887	5.613	12.413	17.425	20.325	18.825	13.513	7.414	-1.497	-10.586	21.677	17.798	40.282	57.401	86.75	107.022	99.012	99.445	84.455	60.788	38.836	24.966	4.715	18.858	-11.52	20.325	-13.786	34.111	1222.49	60.097	1880.24	136	738.432	269.29	0.713	107.022	17.798	6.01315	305.479	64.441	0.733496	1.46699	1.95599
422	45.749	-93.364	FALSE	295	-13.539	-10.007	-2.607	6.061	12.861	17.961	20.861	19.261	13.793	7.592	-1.307	-10.307	19.931	18.033	41.698	58.201	87.756	107.657	95.156	98.074	79.882	60.545	38.59	24.158	5.052	19.361	-11.284	20.861	-13.539	34.4	1232.41	61.243	1961.87	134	729.681	246.514	0.691	107.657	18.033	5.97	300.887	62.122	0	1.01523	5.07614
423	47.178	-95.698	FALSE	445	-15.459	-11.62	-3.734	5.506	12.706	17.366	20.18	19.049	13.349	7.149	-2.69	-11.773	18.871	13.133	27.48	48.173	69.646	105.741	91.482	88.273	67.693	51.859	23.81	19.589	4.169	18.865	-12.951	20.18	-15.459	35.639	1285.57	62.202	1880.02	141	625.75	157.728	0.632	105.741	13.133	8.05155	285.496	51.593	2.5974	0	2.92208
424	46.068	-93.68	FALSE	380	-13.652	-10.052	-2.748	5.857	12.853	17.91	20.81	19.21	13.806	7.706	-1.352	-10.39	21.461	17.479	40.521	58.091	85.071	110.051	93.986	98.271	81.984	59.641	37.28	23.563	4.997	19.31	-11.365	20.81	-13.652	34.462	1234.91	60.95	1956.51	135	727.399	245.411	0.71	110.051	17.479	6.29618	302.308	62.503	0.0629723	0.0944584	0.472292
425	45.781	-93.273	FALSE	48	-12.072	-8.483	-1.086	7.525	14.312	19.428	22.328	20.728	15.298	9.117	0.214	-8.802	20.1	18.07	41.664	58.165	87.957	106.93	95.837	98.082	80.374	60.981	38.885	24.471	6.542	20.828	-9.786	22.328	-12.072	34.4	1231.05	61.199	2261.35	124	731.516	196.491	0.699	106.93	18.07	5.91754	300.849	62.641	0.571429	0.571429	2.28571
426	45.133	-93.733	FALSE	301	-11.684	-8.281	-0.811	7.819	14.909	19.916	22.612	21.009	15.709	9.319	0.492	-8.211	18.654	17.434	42.81	60.872	88.705	110.588	102.59	99.941	77.638	55.754	38.173	22.846	6.9	21.179	-9.392	22.612	-11.684	34.296	1231.58	61.862	2338.39	123	736.005	187.072	0.67	110.588	17.434	6.34324	313.119	58.934	0	1.32275	1.19048
427	47.188	-95.775	FALSE	466	-15.73	-11.882	-3.982	5.296	12.496	17.148	19.948	18.848	13.133	6.933	-2.93	-12.035	18.514	12.894	26.53	47.444	69.614	104.911	91.234	87.177	67.013	50.824	23.25	19.194	3.937	18.648	-13.216	19.948	-15.73	35.678	1287.66	62.279	1838.76	142	618.599	157.943	0.63	104.911	12.894	8.13642	283.322	50.602	0	0.664452	2.99003
428	47.6	-96.167	FALSE	365	-15.687	-11.943	-3.933	5.567	12.877	17.628	20.428	19.318	13.473	7.067	-2.933	-12.088	17.085	11.595	22.065	43.465	68.074	97.074	81.363	77.844	61.471	44.116	21.024	17.25	4.148	19.125	-13.239	20.428	-15.687	36.115	1308	62.74	1913.38	142	562.426	89.218	0.57	97.074	11.595	8.37206	256.281	45.93	0.341297	1.36519	1.70648
429	47.209	-95.833	FALSE	405	-15.455	-11.63	-3.73	5.596	12.796	17.47	20.27	19.17	13.42	7.22	-2.655	-11.767	18.35	12.711	25.913	47.099	69.677	104.029	90.369	85.912	66.251	49.992	22.902	18.988	4.225	18.97	-12.951	20.27	-15.455	35.725	1289.87	62.36	1898.05	140	612.193	141.048	0.615	104.029	12.711	8.18417	280.31	50.049	0.235849	0.471698	3.06604
430	44.9	-94.2	FALSE	328	-11.635	-8.335	-0.972	7.825	14.918	20.088	22.715	21.018	15.791	9.395	0.428	-8.345	19.219	17.98	43.144	62.817	86.303	109.409	97.741	99.295	76.799	54.467	36.13	21.956	6.908	21.274	-9.438	22.715	-11.635	34.35	1237.92	62.328	2352.19	123	725.26	174.382	0.65	109.409	17.98	6.08504	306.445	59.155	0	1.80505	2.52708
431	46.662	-96.25	FALSE	397	-14.76	-11.16	-3.26	6.04	13.34	18.545	21.393	20.345	14.345	8.145	-1.755	-11.055	17.9	12.8	25.106	49.734	70.328	98.058	86.983	78.494	60.025	42.708	21.8	17.742	5.014	20.094	-12.325	21.393	-14.76	36.153	1306.89	64.102	2077.39	136	581.678	80.007	0.569	98.058	12.8	7.66078	263.535	48.442	0	1.75439	3.50877
432	45.725	-93.467	FALSE	293	-13.382	-9.846	-2.471	6.218	13.059	18.144	21.018	19.418	13.959	7.744	-1.171	-10.131	19.932	17.995	41.494	58.235	87.347	108.543	94.697	98.547	79.454	59.7	38.204	23.844	5.213	19.527	-11.12	21.018	-13.382	34.4	1232.9	61.276	1995.28	133	727.992	239.05	0.693	108.543	17.995	6.03184	301.787	61.771	0.166667	1.16667	1.66667
433	45.572	-93.408	FALSE	283	-13.044	-9.456	-2.056	6.556	13.451	18.462	21.344	19.744	14.351	8.056	-0.749	-9.642	19.804	18.224	42.157	58.413	87.395	107.894	95.6	98.246	78.323	58.947	38.532	24.02	5.585	19.85	-10.714	21.344	-13.044	34.388	1229.95	61.461	2064.1	131	727.555	226.827	0.691	107.894	18.224	5.92043	301.74	62.048	0	0.390625	3.71094
434	45.4	-93.522	FALSE	297	-12.635	-9.132	-1.732	6.968	13.875	18.911	21.731	20.068	14.768	8.468	-0.389	-9.189	19.495	18.145	42.394	58.849	87.234	108.71	96.966	98.664	77.11	57.173	38.261	23.528	5.976	20.237	-10.319	21.731	-12.635	34.366	1230.5	61.651	2145.65	129	726.529	211.952	0.691	108.71	18.145	5.99118	304.34	61.168	0	0	3.47222
435	45.41	-93.981	FALSE	295	-12.706	-9.269	-1.869	6.931	13.969	18.973	21.828	20.169	14.769	8.469	-0.469	-9.268	19.542	17.912	40.078	59.007	85.926	113.026	91.362	103.076	78.269	54.657	35.836	22.01	5.961	20.323	-10.414	21.828	-12.706	34.534	1238.35	62.038	2156.04	129	720.701	204.533	0.66	113.026	17.912	6.31007	307.464	59.464	0	1.72117	1.37694
436	45.849	-93.168	FALSE	301	-13.681	-10.081	-2.73	5.87	12.611	17.741	20.621	19.021	13.611	7.47	-1.41	-10.44	20.544	18.061	41.187	58.003	87.724	106.385	97.005	98.761	81.492	60.931	39.009	24.737	4.884	19.128	-11.401	20.621	-13.681	34.302	1227.47	60.872	1920.22	135	733.839	257.744	0.7	106.385	18.061	5.89032	302.151	63.342	0.195695	0.391389	1.95695
437	47.15	-99.233	FALSE	580	-15.008	-11.302	-4.204	4.842	11.942	17.652	20.906	19.742	13.406	6.946	-2.758	-11.658	13.947	10.866	21.242	35.613	57.457	86.1	70.998	52.012	45.644	27.18	14.758	11.892	4.209	19.433	-12.656	20.906	-15.008	35.914	1291.24	62.878	1895.11	143	447.709	-20.961	0.415	86.1	10.866	7.9238	209.11	36.705	0	0	0.447761
438	47.081	-94.113	FALSE	396	-13.844	-10.125	-2.826	5.674	12.875	17.974	20.774	19.291	13.875	7.875	-1.444	-10.643	20.673	12.941	33.025	53.9	75.015	100.044	98.28	87.13	76.462	59.399	31.22	22.379	4.955	19.346	-11.537	20.774	-13.844	34.618	1243.96	59.962	1963.85	136	670.468	187.537	0.69	100.044	12.941	7.73078	285.454	55.993	1.25945	1.51134	4.78589
439	43.64	-79.48	FALSE	74	-5.236	-4.564	0.403	6.701	12.751	18.032	21.243	20.453	16.347	10.101	4.507	-1.926	51.889	47.019	60.512	64.582	67.399	69.878	69.603	81.247	73.321	62.321	70.687	70.992	8.234	19.909	-3.909	21.243	-5.236	26.479	967.785	44.826	2184.84	100	789.45	246.646	0.72	81.247	47.019	1.72796	220.728	169.9	0	9.48905	0
440	43.64	-79.49	FALSE	74	-5.278	-4.6	0.377	6.695	12.747	18.02	21.233	20.429	16.317	10.069	4.487	-1.956	51.836	46.89	60.43	64.55	67.307	69.954	69.717	81.339	73.15	62.36	70.646	70.776	8.212	19.894	-3.945	21.233	-5.278	26.511	968.496	44.905	2181.05	100	788.955	246.917	0.72	81.339	46.89	1.73468	221.01	169.502	0	3.38983	0
441	43.65	-79.5	FALSE	74	-5.384	-4.694	0.326	6.706	12.796	18.046	21.246	20.416	16.286	10.036	4.436	-2.044	51.79	46.56	60.19	64.53	67.2	69.99	69.96	81.57	73.08	62.39	70.65	70.5	8.181	19.903	-4.041	21.246	-5.384	26.63	972.516	45.186	2181.26	100	788.41	246.784	0.72	81.57	46.56	1.75193	221.52	168.85	0	3.33333	1.66667
442	47.244	-95.008	FALSE	429	-15.075	-11.275	-3.62	5.331	12.579	17.48	20.38	18.979	13.282	7.179	-2.478	-11.72	21.464	14.31	33.932	55.824	71.427	105.498	90.564	90.433	70.338	58.719	28.535	22.901	4.253	18.946	-12.69	20.38	-15.075	35.455	1275.49	61.688	1878.43	141	663.945	196.394	0.67	105.498	14.31	7.37233	286.495	58.675	0	0.299401	4.19162
443	47.244	-95.008	FALSE	429	-15.075	-11.275	-3.62	5.331	12.579	17.48	20.38	18.979	13.282	7.179	-2.478	-11.72	21.464	14.31	33.932	55.824	71.427	105.498	90.564	90.433	70.338	58.719	28.535	22.901	4.253	18.946	-12.69	20.38	-15.075	35.455	1275.49	61.688	1878.43	141	663.945	196.394	0.67	105.498	14.31	7.37233	286.495	58.675	0.320513	0	1.60256
444	46.922	-95.575	FALSE	443	-15.048	-11.247	-3.452	5.743	12.948	17.653	20.552	19.348	13.648	7.54	-2.348	-11.452	19.23	13.707	29.189	50.715	69.138	106.845	93.31	91.247	69.324	53.205	24.375	19.945	4.49	19.184	-12.582	20.552	-15.048	35.6	1283.34	62.456	1939.14	139	640.23	161.777	0.65	106.845	13.707	7.79492	291.402	52.882	0.102969	0	0.257422
445	46.922	-95.575	FALSE	443	-15.048	-11.247	-3.452	5.743	12.948	17.653	20.552	19.348	13.648	7.54	-2.348	-11.452	19.23	13.707	29.189	50.715	69.138	106.845	93.31	91.247	69.324	53.205	24.375	19.945	4.49	19.184	-12.582	20.552	-15.048	35.6	1283.34	62.456	1939.14	139	640.23	161.777	0.65	106.845	13.707	7.79492	291.402	52.882	0.0968992	0.121124	0.314922
446	46.133	-93.783	FALSE	380	-13.61	-9.98	-2.666	5.91	12.959	18.01	20.91	19.353	13.953	7.859	-1.266	-10.29	21.795	17.221	40.42	58.188	84.202	110.034	93.208	97.425	82.106	59.41	36.897	23.259	5.095	19.424	-11.293	20.91	-13.61	34.52	1237.06	60.998	1979.75	134	724.165	238.228	0.7	110.034	17.221	6.38952	300.667	62.275	0.11396	0.11396	0.968661
448	44.227	-93.831	FALSE	308	-10.656	-7.562	-0.411	8.23	15.238	20.496	22.938	21.296	16.293	9.751	1.138	-7.562	19.646	17.775	45.919	66.694	89.846	108.729	105.691	100.457	79.389	54.926	36.945	26.083	7.432	21.577	-8.593	22.938	-10.656	33.594	1216.08	61.478	2427.58	120	752.1	185.488	0.69	108.729	17.775	6.11696	314.877	63.504	0	0.260417	0.434028
449	44.589	-93.567	FALSE	274	-11.098	-7.897	-0.591	8.116	15.106	20.309	22.9	21.213	15.903	9.512	0.716	-7.984	20.44	18.811	45.507	65.508	92.978	110.725	109.047	101.278	79.188	57.569	40.905	26.664	7.184	21.474	-8.993	22.9	-11.098	33.998	1226.66	61.929	2390.97	121	768.62	209.905	0.68	110.725	18.811	5.88618	321.05	65.915	0	1.88285	1.04603
450	45.033	-77.433	FALSE	316	-11.544	-10.247	-3.508	4.342	11.405	16.208	18.942	17.542	12.982	6.882	0.482	-7.968	60.644	58.358	68.07	67.284	77.455	82.305	69.322	76.568	82.624	75.446	78.426	81.457	4.626	17.564	-9.92	18.942	-11.544	30.486	1108.43	52.851	1678.82	132	877.959	441.936	0.755	82.624	58.358	1.41581	228.195	200.459	1.52284	2.03046	2.53807
451	48.422	-89.324	FALSE	250	-15.337	-12.834	-5.994	2.358	8.813	13.765	17.466	16.216	11.017	5.366	-2.777	-11.429	37.921	27.604	42.271	46.242	70.112	83.156	82.814	87.895	87.332	60.777	50.073	44.686	2.219	15.816	-13.2	17.466	-15.337	32.803	1170.08	54.147	1332.55	152	720.883	352.571	0.75	87.895	27.604	3.18414	253.865	110.211	1.73611	0.347222	8.33333
452	44.3	-77.917	FALSE	167	-8.43	-7.86	-1.44	5.69	12.48	17.38	20.12	18.99	14.69	8.49	2.56	-5.13	61.585	62.073	65.898	66.759	73.55	71.564	63.127	79.119	73.821	73.637	83.758	82.893	6.462	18.83	-7.14	20.12	-8.43	28.55	1048.92	49.093	1946.64	118	857.784	364.717	0.743	83.758	61.585	1.36004	213.81	206.551	0.242718	1.45631	4.12621
453	48.56	-88.74	FALSE	250	-15.87	-12.926	-6.527	1.721	8.507	13.482	17.101	16.007	10.84	5.327	-2.54	-11.392	47.263	30.588	43.852	39.813	66.022	81.388	81.686	85.748	86.746	72.157	55.222	50.991	1.978	15.53	-13.396	17.101	-15.87	32.971	1168.72	54.369	1288.04	153	741.476	383.064	0.758	86.746	30.588	2.83595	248.822	128.842	3.96601	0.566572	6.23229
454	47.862	-59.367	FALSE	10	-4.964	-6.209	-3.509	2.922	7.332	11.577	15.932	16.167	12.157	7.246	2.846	-2.109	145.324	113.814	107.349	108.354	112.995	111.728	107.621	123.065	117.476	144.377	152.767	167.709	4.949	14.559	-4.427	16.167	-6.209	22.376	801.115	30.898	1243.85	122	1512.58	1138.49	0.99	167.709	107.349	1.56228	342.414	426.847	8.88158	0.328947	35.8553
455	47	-80.117	FALSE	294	-14.917	-13.017	-6.277	2.663	10.333	15.433	18.473	16.733	11.763	5.863	-1.697	-10.847	57.961	48.65	58.31	60.099	70.27	83.591	79.896	83.6	94.441	73.41	72.143	64.28	2.876	16.88	-12.927	18.473	-14.917	33.39	1205.56	57.214	1511.17	149	846.651	447.577	0.77	94.441	48.65	1.94123	247.087	170.891	0.668151	2.22717	2.67261
456	44.85	-79.98	FALSE	196	-8.808	-7.607	-2.448	5.122	11.723	16.874	20.121	19.234	15.047	9.06	2.847	-4.749	116.105	73.862	61.445	63.376	71.225	77.37	72.014	89.015	103.68	87.034	100.757	114.443	6.368	18.743	-7.055	20.121	-8.808	28.929	1051.91	49.333	1935.67	120	1030.33	539.086	0.736	116.105	61.445	1.88958	238.399	304.41	0.292398	3.21637	5.26316
457	43.51	-76.9	FALSE	75	-4.968	-4.614	0.586	7.022	12.876	17.976	21.392	20.688	16.698	10.602	4.842	-1.868	74.342	67.781	66.721	77.834	75.155	79.795	66.836	76.171	88.661	80.841	97.705	90.192	8.436	20.019	-3.817	21.392	-4.968	26.36	969.69	44.688	2237.7	98	942.034	388.681	0.75	97.705	66.721	1.46438	222.802	232.315	0.364964	2.18978	1.45985
458	43.64	-79.47	FALSE	76	-5.202	-4.536	0.421	6.699	12.748	18.037	21.246	20.469	16.369	10.125	4.519	-1.904	51.941	47.148	60.593	64.614	67.49	69.803	69.489	81.154	73.493	62.283	70.728	71.209	8.249	19.917	-3.881	21.246	-5.202	26.448	967.101	44.75	2186.97	99	789.945	246.669	0.72	81.154	47.148	1.72126	220.446	170.298	0	3.7037	1.48148
459	43.557	-78.15	FALSE	75	-5.047	-4.447	0.529	6.889	12.739	17.754	21.029	20.113	16.129	9.939	4.353	-2.103	51.117	49.368	61.582	69.762	69.557	70.933	58.928	78.595	80.601	69.264	79.493	70.886	8.156	19.632	-3.866	21.029	-5.047	26.076	954.034	43.931	2149.78	100	810.086	272.468	0.72	80.601	49.368	1.63266	208.456	171.371	0.337838	3.71622	0.675676
462	65.517	-127.75	FALSE	335	-30.058	-27.858	-21.119	-8.619	3.542	12.762	14.962	11.562	4.462	-6.798	-21.698	-27.198	18.779	15.699	12.939	15.639	17.879	37.938	51.397	50.238	30.718	31.118	21.418	19.659	-8.005	13.095	-28.371	14.962	-30.058	45.02	1716.37	63.696	795.366	219	323.421	91.178	0.53	51.397	12.939	3.97225	139.573	54.137	0	0	19.4521
466	41.275	-70.058	FALSE	4	-0.268	-0.168	3.432	7.532	12.532	17.632	21.132	20.932	17.732	13.132	8.032	2.432	100.5	92.2	99.2	89.9	81.1	57.5	66.3	86.8	85.7	83.5	102.9	113.6	10.34	19.899	0.665	21.132	-0.268	21.4	795.15	34.748	2407.2	41	1059.2	447.683	0.86	113.6	57.5	1.97565	210.6	306.3	0.291121	0.291121	0
467	41.275	-70.058	FALSE	14	-0.332	-0.232	3.368	7.468	12.468	17.568	21.068	20.868	17.668	13.068	7.968	2.368	100.5	92.2	99.2	89.9	81.1	57.5	66.3	86.8	85.7	83.5	102.9	113.6	10.276	19.835	0.601	21.068	-0.332	21.4	795.15	34.748	2391.39	43	1059.2	450.866	0.86	113.6	57.5	1.97565	210.6	306.3	0	0.598802	0
468	41.25	-70.133	FALSE	3	-0.262	-0.162	3.438	7.538	12.538	17.638	21.138	20.938	17.738	13.138	8.038	2.438	100.5	92.2	99.2	89.9	81.1	57.5	66.3	86.8	85.7	83.5	102.9	113.6	10.346	19.905	0.671	21.138	-0.262	21.4	795.15	34.776	2408.68	41	1059.2	447.389	0.85	113.6	57.5	1.97565	210.6	306.3	0	0.611621	0
469	41.258	-70.183	FALSE	3	-0.262	-0.162	3.438	7.538	12.538	17.638	21.138	20.938	17.738	13.138	8.038	2.438	100.5	92.2	99.2	89.9	81.1	57.5	66.3	86.8	85.7	83.5	102.9	113.6	10.346	19.905	0.671	21.138	-0.262	21.4	795.15	34.767	2408.68	41	1059.2	447.389	0.85	113.6	57.5	1.97565	210.6	306.3	0	0.312012	0
470	41.275	-69.983	FALSE	9	-0.3	-0.2	3.4	7.5	12.5	17.6	21.1	20.9	17.7	13.1	8	2.4	100.5	92.2	99.2	89.9	81.1	57.5	66.3	86.8	85.7	83.5	102.9	113.6	10.308	19.867	0.633	21.1	-0.3	21.4	795.15	34.748	2399.29	42	1059.2	449.275	0.86	113.6	57.5	1.97565	210.6	306.3	0	0.997506	0
471	41.258	-70.167	FALSE	3	-0.262	-0.162	3.438	7.538	12.538	17.638	21.138	20.938	17.738	13.138	8.038	2.438	100.5	92.2	99.2	89.9	81.1	57.5	66.3	86.8	85.7	83.5	102.9	113.6	10.346	19.905	0.671	21.138	-0.262	21.4	795.15	34.767	2408.68	41	1059.2	447.389	0.85	113.6	57.5	1.97565	210.6	306.3	0	0	0
472	41.275	-70.133	FALSE	6	-0.281	-0.181	3.419	7.519	12.519	17.619	21.119	20.919	17.719	13.119	8.019	2.419	100.5	92.2	99.2	89.9	81.1	57.5	66.3	86.8	85.7	83.5	102.9	113.6	10.327	19.886	0.652	21.119	-0.281	21.4	795.15	34.748	2403.99	41	1059.2	448.332	0.85	113.6	57.5	1.97565	210.6	306.3	0	0.993377	0
473	41.283	-70.017	FALSE	9	-0.3	-0.2	3.4	7.5	12.5	17.6	21.1	20.9	17.7	13.1	8	2.4	100.5	92.2	99.2	89.9	81.1	57.5	66.3	86.8	85.7	83.5	102.9	113.6	10.308	19.867	0.633	21.1	-0.3	21.4	795.15	34.74	2399.29	42	1059.2	449.275	0.86	113.6	57.5	1.97565	210.6	306.3	0	0	0
474	41.283	-70.017	FALSE	9	-0.3	-0.2	3.4	7.5	12.5	17.6	21.1	20.9	17.7	13.1	8	2.4	100.5	92.2	99.2	89.9	81.1	57.5	66.3	86.8	85.7	83.5	102.9	113.6	10.308	19.867	0.633	21.1	-0.3	21.4	795.15	34.74	2399.29	42	1059.2	449.275	0.86	113.6	57.5	1.97565	210.6	306.3	0	0.543478	0
475	41.275	-70.05	FALSE	6	-0.281	-0.181	3.419	7.519	12.519	17.619	21.119	20.919	17.719	13.119	8.019	2.419	100.5	92.2	99.2	89.9	81.1	57.5	66.3	86.8	85.7	83.5	102.9	113.6	10.327	19.886	0.652	21.119	-0.281	21.4	795.15	34.748	2403.99	41	1059.2	448.332	0.86	113.6	57.5	1.97565	210.6	306.3	0	3.84615	0
476	41.283	-70.008	FALSE	9	-0.3	-0.2	3.4	7.5	12.5	17.6	21.1	20.9	17.7	13.1	8	2.4	100.5	92.2	99.2	89.9	81.1	57.5	66.3	86.8	85.7	83.5	102.9	113.6	10.308	19.867	0.633	21.1	-0.3	21.4	795.15	34.74	2399.29	42	1059.2	449.275	0.86	113.6	57.5	1.97565	210.6	306.3	0	0.896861	0
477	41.275	-70.017	FALSE	6	-0.281	-0.181	3.419	7.519	12.519	17.619	21.119	20.919	17.719	13.119	8.019	2.419	100.5	92.2	99.2	89.9	81.1	57.5	66.3	86.8	85.7	83.5	102.9	113.6	10.327	19.886	0.652	21.119	-0.281	21.4	795.15	34.748	2403.99	41	1059.2	448.332	0.86	113.6	57.5	1.97565	210.6	306.3	0	0	0
478	41.308	-70.017	FALSE	3	-0.262	-0.162	3.438	7.538	12.538	17.638	21.138	20.938	17.738	13.138	8.038	2.438	100.5	92.2	99.2	89.9	81.1	57.5	66.3	86.8	85.7	83.5	102.9	113.6	10.346	19.905	0.671	21.138	-0.262	21.4	795.15	34.712	2408.68	41	1059.2	447.389	0.855	113.6	57.5	1.97565	210.6	306.3	0	7.91139	0
479	41.292	-70.008	FALSE	6	-0.281	-0.181	3.419	7.519	12.519	17.619	21.119	20.919	17.719	13.119	8.019	2.419	100.5	92.2	99.2	89.9	81.1	57.5	66.3	86.8	85.7	83.5	102.9	113.6	10.327	19.886	0.652	21.119	-0.281	21.4	795.15	34.73	2403.99	41	1059.2	448.332	0.86	113.6	57.5	1.97565	210.6	306.3	0	36.3636	0
480	41.308	-70.008	FALSE	6	-0.281	-0.181	3.419	7.519	12.519	17.619	21.119	20.919	17.719	13.119	8.019	2.419	100.5	92.2	99.2	89.9	81.1	57.5	66.3	86.8	85.7	83.5	102.9	113.6	10.327	19.886	0.652	21.119	-0.281	21.4	795.15	34.712	2403.99	41	1059.2	448.332	0.86	113.6	57.5	1.97565	210.6	306.3	0	9.63855	0
481	47.558	-94.967	FALSE	421	-15.629	-11.819	-4.158	4.926	12.226	17.186	19.986	18.616	12.901	6.726	-2.904	-12.189	20.584	13.555	30.647	51.184	70.347	103.946	90.956	88.157	69.599	56.675	27.604	21.989	3.822	18.596	-13.212	19.986	-15.629	35.615	1282.64	61.644	1807.6	143	645.243	190.657	0.65	103.946	13.555	7.66846	283.059	56.128	0.45977	0.45977	0
482	46.867	-94.75	FALSE	424	-14.515	-10.644	-3.215	5.485	12.785	17.856	20.785	19.285	13.615	7.585	-2.015	-11.215	19.73	14.16	34.809	60.46	73.989	104.658	96.064	92.879	74.409	60.591	29.919	21.581	4.649	19.309	-12.125	20.785	-14.515	35.3	1266.33	61.832	1939.84	138	683.249	204.973	0.69	104.658	14.16	7.3911	293.601	55.471	0	0.618238	0.309119
483	46.967	-95.317	FALSE	460	-14.985	-11.131	-3.419	5.64	12.909	17.709	20.597	19.309	13.609	7.409	-2.345	-11.491	19.843	13.901	31.629	54.571	69.948	107.67	92.009	93.237	70.343	56.042	26.32	21.016	4.484	19.205	-12.536	20.597	-14.985	35.582	1281.2	62.353	1933.52	139	656.529	179.314	0.67	107.67	13.901	7.74549	292.916	54.76	0	1.51515	0.505051
484	46.95	-94.95	FALSE	435	-14.697	-10.897	-3.277	5.543	12.843	17.743	20.723	19.243	13.643	7.427	-2.197	-11.377	19.128	13.588	32.632	58.788	71.872	105.948	95.504	94.92	72.596	58.792	27.996	21.096	4.56	19.236	-12.324	20.723	-14.697	35.42	1272.7	61.999	1933.58	139	672.86	195.704	0.68	105.948	13.588	7.79717	296.372	53.812	0	0.329489	0
485	46.55	-94.133	FALSE	368	-13.484	-9.754	-2.454	6.066	13.376	18.296	21.196	19.696	14.352	8.346	-1.034	-10.134	23.219	15.404	40.999	59.653	80.282	105.118	94.384	89.303	81.495	60.418	36.754	22.741	5.372	19.729	-11.124	21.196	-13.484	34.68	1244.52	60.809	2048.9	133	709.77	212.165	0.68	105.118	15.404	6.82407	288.805	61.364	0	0.350877	0.701754
486	45.283	-72.983	FALSE	53	-10.113	-8.785	-2.165	5.819	12.847	17.826	20.518	19.106	14.503	8.383	1.927	-6.377	71.364	63.079	75.302	81.579	87.036	96.194	107.882	117.146	95.885	88.962	99.434	94.681	6.124	19.15	-8.425	20.518	-10.113	30.631	1112.64	52.881	1981.54	123	1078.54	582.884	0.79	117.146	63.079	1.85713	321.222	229.124	0.308325	4.41932	0.102775
487	45.996	-73.993	FALSE	365	-13.385	-11.467	-5.106	2.898	10.6	15.529	18.153	16.753	11.774	5.594	-1.378	-10.108	84.176	70.522	78.942	82.737	92.218	104.456	94.529	102.969	103.064	96.23	102.25	105.194	3.321	16.812	-11.653	18.153	-13.385	31.538	1148.29	54.138	1507.77	146	1117.29	718.036	0.83	105.194	70.522	1.49165	301.954	259.892	0.209205	1.67364	0
492	48.936	-55.506	FALSE	75	-7.275	-7.869	-3.686	2.102	7.649	12.826	17.29	16.349	11.643	6.042	1.614	-4.393	105.981	90.68	93.92	79.496	74.943	85.11	77.734	97.641	85.271	103.568	93.79	98.925	4.358	15.488	-6.512	17.29	-7.869	25.159	898.583	36.326	1290.2	132	1087.06	716.213	0.838	105.981	74.943	1.41415	260.485	295.586	7.54717	0	12.5786
493	50.034	-56.196	FALSE	236	-9.334	-9.834	-5.787	-0.622	4.378	9.955	14.678	13.91	9.613	4.213	-0.387	-5.987	103.595	83.865	82.985	69.063	78.117	92.165	75.26	102.908	93.008	105.038	104.09	104.527	2.066	12.848	-8.385	14.678	-9.834	24.512	873.772	33.97	885.874	158	1094.62	815.941	0.896	105.038	69.063	1.5209	270.333	291.987	3.0303	0	22.4242
494	47.59	-52.714	FALSE	70	-3.835	-4.549	-1.949	1.851	6.337	11.337	15.837	15.665	11.965	7.537	3.537	-1.249	152.243	138.028	129.651	112.565	100.583	91.616	74.826	117.732	116.594	145.292	146.335	147.817	5.207	14.28	-3.211	15.837	-4.549	20.386	736.205	26.538	1192.9	116	1473.28	1109.57	0.92	152.243	74.826	2.03463	284.174	438.088	12.5	0	5.12821
495	49.471	-55.473	FALSE	105	-7.93	-8.163	-4.73	1.47	6.804	11.404	16.404	15.904	11.17	5.77	0.77	-5.03	89.906	74.166	76.334	66.899	74.631	80.875	74.701	95.87	88.065	102.766	85.806	85.272	3.654	14.571	-7.041	16.404	-8.163	24.567	892.493	34.547	1162.02	140	995.291	653.026	0.83	102.766	66.899	1.53614	251.446	249.344	4.57516	0	37.9085
513	49.817	-102.3	FALSE	746	-16.109	-13.466	-6.248	3.424	10.752	15.636	18.384	17.096	10.954	4.554	-5.506	-14.006	20.345	15.904	22.429	29.747	50.366	69.917	65.478	58.14	48.471	21.949	14.019	19.776	2.122	17.039	-14.527	18.384	-16.109	34.493	1277.46	56.353	1505.1	156	436.541	39.765	0.49	69.917	14.019	4.9873	193.535	56.025	0	0	0
514	45.425	-93.183	FALSE	278	-12.801	-9.242	-1.842	6.799	13.656	18.697	21.461	19.861	14.556	8.396	-0.504	-9.309	20.296	18.725	43.065	58.573	86.99	105.504	96.256	97.276	77.497	58.47	39.08	24.661	5.811	20.006	-10.451	21.461	-12.801	34.262	1226.27	61.367	2105.23	129	726.393	218.475	0.7	105.504	18.725	5.63439	299.036	63.682	0	0	7.75623
515	45.411	-93.197	FALSE	275	-12.758	-9.189	-1.79	6.845	13.714	18.747	21.513	19.913	14.614	8.445	-0.454	-9.252	20.269	18.748	43.133	58.571	86.948	105.562	96.275	97.2	77.251	58.319	39.073	24.638	5.862	20.058	-10.4	21.513	-12.758	34.271	1226.38	61.408	2115.89	129	725.987	216.301	0.7	105.562	18.748	5.63057	299.037	63.655	0	0.458716	3.21101
516	46.7	-85.04	FALSE	190	-10.223	-9.509	-4.083	3.443	10.043	14.195	17.673	17.025	12.743	7.033	0.381	-6.997	72.108	53.494	60.645	65.004	75.413	86.527	75.569	93.355	101.515	90.219	86.995	90.387	4.31	16.298	-8.91	17.673	-10.223	27.896	1029.56	44.762	1505.66	136	951.231	545.91	0.78	101.515	53.494	1.89769	255.451	215.989	1.65289	0.826446	1.23967
517	48.233	-92.158	FALSE	401	-16.142	-12.751	-5.422	3.213	10.247	15.147	18.353	16.953	11.608	5.668	-3.567	-12.301	29.78	21.294	35.158	50.227	73.039	107.711	100.42	95.308	87.009	65.208	40.678	30.621	2.584	16.818	-13.731	18.353	-16.142	34.495	1233.01	58.223	1500.52	150	736.453	337.733	0.735	107.711	21.294	5.05828	303.439	81.695	1.21951	0	1.62602
518	48.033	-91.9	FALSE	428	-15.488	-12.218	-5.251	3.188	9.918	14.808	18.148	16.885	11.625	5.791	-3.231	-11.718	29.745	20.687	37.1	51.782	75.345	107.751	101.004	97.651	89.515	67.188	42.969	30.835	2.705	16.614	-13.141	18.148	-15.488	33.636	1201.37	56.505	1473.08	150	751.572	356.918	0.75	107.751	20.687	5.20863	306.406	81.267	0.851064	0.425532	6.80851
519	47.708	-91.642	FALSE	506	-14.62	-11.585	-5.01	3.023	9.324	14.124	17.723	16.674	11.639	5.864	-2.746	-11.094	30.204	20.823	40.495	53.448	78.343	106.022	99.88	99.428	93.241	67.571	46.261	32.33	2.776	16.174	-12.433	17.723	-14.62	32.343	1155.51	53.929	1413.2	149	768.046	383.174	0.79	106.022	20.823	5.09158	305.33	83.357	0.452489	0	4.52489
520	45.783	-89.483	FALSE	488	-12.994	-10.722	-3.974	4.199	11.218	16.018	18.874	17.218	12.326	6.438	-1.602	-9.953	26.992	22.235	43.48	61.343	87.089	98.188	94.723	109.349	101.455	65.975	52.18	35.43	3.921	17.37	-11.223	18.874	-12.994	31.868	1153.22	55.19	1624.97	141	798.439	374.673	0.77	109.349	22.235	4.91788	302.26	84.657	0.458716	0.458716	2.75229
521	45.85	-89.317	FALSE	500	-13.09	-10.986	-4.186	3.99	11.014	15.814	18.69	17.014	12.054	6.274	-1.726	-9.99	28.619	23.039	43.864	61.124	87.044	97.585	93.095	107.755	101.016	67.247	52.677	37.019	3.739	17.173	-11.355	18.69	-13.09	31.78	1150.22	54.896	1586.13	143	800.084	383.39	0.77	107.755	23.039	4.67707	298.435	88.677	0.716846	1.07527	1.07527
522	45.933	-89.625	FALSE	491	-13.055	-10.74	-4.05	3.95	11.05	15.85	18.75	17.06	12.253	6.36	-1.732	-10.155	28.845	22.627	43.337	60.192	86.866	98.711	95.738	110.753	100.202	66.981	54.453	36.482	3.795	17.22	-11.317	18.75	-13.055	31.805	1151.12	54.849	1599.2	142	805.187	386.43	0.78	110.753	22.627	4.89473	305.202	87.954	0.662252	0.662252	0.993377
523	45.986	-89.375	FALSE	501	-13.073	-10.965	-4.281	3.833	10.919	15.719	18.575	16.95	12.004	6.26	-1.74	-10.017	31.41	24.238	44.287	60.165	86.627	97.648	92.973	107.815	100.192	68.434	54.588	38.937	3.682	17.081	-11.352	18.575	-13.073	31.648	1146.84	54.411	1571.23	143	807.314	393.508	0.77	107.815	24.238	4.44818	298.436	94.585	0	0	2.76498
524	46.427	-84.958	FALSE	264	-10.099	-9.691	-4.287	3.288	9.865	14.278	17.682	16.888	12.565	6.964	0.364	-6.824	63.659	47.281	57.064	64.523	74.092	83.548	73.598	89.895	100.842	82.907	83.344	76.168	4.249	16.283	-8.871	17.682	-10.099	27.781	1027.14	44.787	1490.2	137	896.921	494.724	0.773	100.842	47.281	2.13282	247.041	187.108	0.625	5	3.125
525	46.427	-84.958	FALSE	264	-10.099	-9.691	-4.287	3.288	9.865	14.278	17.682	16.888	12.565	6.964	0.364	-6.824	63.659	47.281	57.064	64.523	74.092	83.548	73.598	89.895	100.842	82.907	83.344	76.168	4.249	16.283	-8.871	17.682	-10.099	27.781	1027.14	44.787	1490.2	137	896.921	494.724	0.773	100.842	47.281	2.13282	247.041	187.108	1.33929	3.125	4.01786
526	46.427	-84.958	FALSE	264	-10.099	-9.691	-4.287	3.288	9.865	14.278	17.682	16.888	12.565	6.964	0.364	-6.824	63.659	47.281	57.064	64.523	74.092	83.548	73.598	89.895	100.842	82.907	83.344	76.168	4.249	16.283	-8.871	17.682	-10.099	27.781	1027.14	44.787	1490.2	137	896.921	494.724	0.773	100.842	47.281	2.13282	247.041	187.108	0.682594	3.07167	4.77816
527	39.354	-83.01	FALSE	197	-2.239	-0.439	5.596	11.18	16.783	21.267	23.467	22.483	18.921	12.449	6.686	0.686	65.748	61.478	92.066	93.571	111.368	85.31	106.381	99.749	78.62	62.533	80.413	72.047	11.403	22.406	-0.664	23.467	-2.239	25.706	929.015	48.516	2888.63	60	1009.28	324.164	0.737	111.368	61.478	1.81151	291.44	199.273	0	8.42697	0
528	40.1	-83.533	FALSE	320	-4.348	-2.717	3.452	9.49	15.532	20.372	22.572	21.272	17.672	11.162	5.1	-1.21	58.41	54.145	82.012	90.197	106.162	94.914	108.132	84.463	77.52	62.068	80.911	71.591	9.862	21.405	-2.758	22.572	-4.348	26.92	974.061	50.648	2575.12	83	970.525	348.696	0.74	108.132	54.145	1.99708	287.509	184.146	0	0	0.617284
529	41.417	-84.75	FALSE	249	-5.481	-4.082	2.118	8.718	15.018	20.118	22.218	21.018	17.418	10.818	4.418	-2.381	49.399	47.099	72.1	92.6	90.604	93.702	98.203	87.702	78.006	67.003	77.403	69.803	9.16	21.118	-3.981	22.218	-5.481	27.699	1014.28	50.78	2477.83	95	923.624	325.19	0.72	98.203	47.099	2.08503	279.607	166.301	0	0	0
530	41.199	-81.333	FALSE	322	-4.625	-3.06	2.671	8.809	14.729	19.409	21.744	20.844	17.329	11.098	5.229	-1.376	61.626	58.829	85.634	87.568	93.457	92.08	98.953	85.069	88.111	69.185	83.01	80.037	9.4	20.666	-3.02	21.744	-4.625	26.369	957.635	47.657	2446.99	86	983.559	385.125	0.77	98.953	58.829	1.68204	276.102	200.492	0	2.33918	4.38596
531	39.668	-82.938	FALSE	212	-2.906	-1.193	4.902	10.608	16.508	21.064	23.264	22.258	18.708	12.158	6.258	0.201	61.621	56.643	84.678	91.747	109.741	86.679	100.97	88.129	78.673	57.339	76.917	68.488	10.986	22.195	-1.299	23.264	-2.906	26.17	947.731	49.295	2808.76	67	961.625	294.125	0.73	109.741	56.643	1.93742	275.778	186.752	0	1	0.5
532	40.797	-82.933	FALSE	318	-4.876	-3.56	2.505	8.54	14.678	19.869	22.069	20.769	17.171	10.759	4.666	-1.744	52.628	49.34	77.427	89.009	100.987	99.858	108.377	90.842	82.338	56.941	80.42	70.861	9.237	20.902	-3.393	22.069	-4.876	26.945	979.693	49.707	2435.58	89	959.028	364.719	0.76	108.377	49.34	2.19653	299.077	172.829	0	3.125	1.5625
533	47.958	-90.933	FALSE	570	-15.723	-12.598	-5.966	2.351	8.969	13.669	17.144	15.951	10.783	4.961	-3.574	-12.291	36.88	26.584	43.598	49.788	77.148	101.594	100.016	97.115	94.062	73.144	51.747	38.958	1.973	15.588	-13.537	17.144	-15.723	32.867	1175.78	54.835	1303.44	154	790.634	428.097	0.79	101.594	26.584	3.82162	298.725	102.422	0.784314	0.784314	7.84314
534	44.267	-71.317	FALSE	1550	-15.889	-14.589	-9.16	-2.847	4.093	8.959	11.513	10.413	6.103	0.35	-5.906	-12.977	99.104	97.545	108.625	111.742	114.862	126.043	116.366	133.546	110.553	112.844	140.233	122.853	-1.661	10.295	-14.485	11.513	-15.889	27.402	1001.29	46.338	539.777	191	1394.32	1190.83	1	140.233	97.545	1.43762	375.955	319.502	1.66482	3.77358	1.55383
535	44.267	-71.317	FALSE	1550	-15.889	-14.589	-9.16	-2.847	4.093	8.959	11.513	10.413	6.103	0.35	-5.906	-12.977	99.104	97.545	108.625	111.742	114.862	126.043	116.366	133.546	110.553	112.844	140.233	122.853	-1.661	10.295	-14.485	11.513	-15.889	27.402	1001.29	46.338	539.777	191	1394.32	1190.83	1	140.233	97.545	1.43762	375.955	319.502	0.942127	1.88425	2.96097
536	44.267	-71.317	FALSE	1160	-13.393	-12.093	-6.664	-0.351	6.589	11.455	14.009	12.909	8.599	2.846	-3.41	-10.481	99.104	97.545	108.625	111.742	114.862	126.043	116.366	133.546	110.553	112.844	140.233	122.853	0.835	12.791	-11.989	14.009	-13.393	27.402	1001.29	46.338	883.651	168	1394.32	1117.29	1	140.233	97.545	1.43762	375.955	319.502	5.64103	2.05128	1.53846
538	39.1	-79.6	FALSE	1120	-5.612	-4.131	1.389	6.38	11.689	15.609	17.727	17.118	13.818	7.789	2.498	-2.911	95.069	88.117	113.082	113.226	125.71	123.708	135.882	118.734	98.759	88.293	97.731	104.201	6.78	16.818	-4.218	17.727	-5.612	23.339	849.276	42.511	1695.62	102	1302.51	840.795	0.9	135.882	88.117	1.54206	378.324	287.387	0	2.31317	1.42349
540	39.4943	-79.4177	FALSE	713	-3.363	-2.063	3.385	8.585	13.931	18.131	20.278	19.531	16.131	10.084	4.785	-0.762	88.182	79.623	109.222	108.621	119.783	110.947	128.453	107.332	86.13	80.003	91.218	97.164	9.054	19.313	-2.063	20.278	-3.363	23.641	862.224	42.791	2216.36	79	1206.68	642.718	0.851	128.453	79.623	1.61327	346.732	264.969	0	1.10497	6.07735
541	45.033	-93.633	FALSE	292	-11.414	-8.023	-0.553	8.047	15.098	20.177	22.828	21.198	15.877	9.526	0.747	-7.953	18.995	17.724	43.67	61.527	89.782	110.117	105.764	99.283	77.3	56.317	39.257	23.697	7.13	21.401	-9.13	22.828	-11.414	34.242	1229.15	61.876	2382.06	121	743.433	186.073	0.682	110.117	17.724	6.21288	315.164	60.416	0	3.61842	5.26316
542	45.033	-93.633	FALSE	292	-11.414	-8.023	-0.553	8.047	15.098	20.177	22.828	21.198	15.877	9.526	0.747	-7.953	18.995	17.724	43.67	61.527	89.782	110.117	105.764	99.283	77.3	56.317	39.257	23.697	7.13	21.401	-9.13	22.828	-11.414	34.242	1229.15	61.876	2382.06	121	743.433	186.073	0.682	110.117	17.724	6.21288	315.164	60.416	0	4.72222	0
543	45.033	-93.633	FALSE	292	-11.414	-8.023	-0.553	8.047	15.098	20.177	22.828	21.198	15.877	9.526	0.747	-7.953	18.995	17.724	43.67	61.527	89.782	110.117	105.764	99.283	77.3	56.317	39.257	23.697	7.13	21.401	-9.13	22.828	-11.414	34.242	1229.15	61.876	2382.06	121	743.433	186.073	0.682	110.117	17.724	6.21288	315.164	60.416	0	3.11284	3.11284
544	45.033	-93.633	FALSE	292	-11.414	-8.023	-0.553	8.047	15.098	20.177	22.828	21.198	15.877	9.526	0.747	-7.953	18.995	17.724	43.67	61.527	89.782	110.117	105.764	99.283	77.3	56.317	39.257	23.697	7.13	21.401	-9.13	22.828	-11.414	34.242	1229.15	61.876	2382.06	121	743.433	186.073	0.682	110.117	17.724	6.21288	315.164	60.416	0	2.1148	0.906344
545	45.033	-93.633	FALSE	292	-11.414	-8.023	-0.553	8.047	15.098	20.177	22.828	21.198	15.877	9.526	0.747	-7.953	18.995	17.724	43.67	61.527	89.782	110.117	105.764	99.283	77.3	56.317	39.257	23.697	7.13	21.401	-9.13	22.828	-11.414	34.242	1229.15	61.876	2382.06	121	743.433	186.073	0.682	110.117	17.724	6.21288	315.164	60.416	0	3.72881	1.69492
546	45.033	-93.633	FALSE	292	-11.414	-8.023	-0.553	8.047	15.098	20.177	22.828	21.198	15.877	9.526	0.747	-7.953	18.995	17.724	43.67	61.527	89.782	110.117	105.764	99.283	77.3	56.317	39.257	23.697	7.13	21.401	-9.13	22.828	-11.414	34.242	1229.15	61.876	2382.06	121	743.433	186.073	0.682	110.117	17.724	6.21288	315.164	60.416	0	1.85759	0.619195
547	45.033	-93.633	FALSE	292	-11.414	-8.023	-0.553	8.047	15.098	20.177	22.828	21.198	15.877	9.526	0.747	-7.953	18.995	17.724	43.67	61.527	89.782	110.117	105.764	99.283	77.3	56.317	39.257	23.697	7.13	21.401	-9.13	22.828	-11.414	34.242	1229.15	61.876	2382.06	121	743.433	186.073	0.682	110.117	17.724	6.21288	315.164	60.416	0	3.81944	5.55556
548	45.033	-93.633	FALSE	292	-11.414	-8.023	-0.553	8.047	15.098	20.177	22.828	21.198	15.877	9.526	0.747	-7.953	18.995	17.724	43.67	61.527	89.782	110.117	105.764	99.283	77.3	56.317	39.257	23.697	7.13	21.401	-9.13	22.828	-11.414	34.242	1229.15	61.876	2382.06	121	743.433	186.073	0.682	110.117	17.724	6.21288	315.164	60.416	0	3.3557	3.69128
549	45.033	-93.633	FALSE	292	-11.414	-8.023	-0.553	8.047	15.098	20.177	22.828	21.198	15.877	9.526	0.747	-7.953	18.995	17.724	43.67	61.527	89.782	110.117	105.764	99.283	77.3	56.317	39.257	23.697	7.13	21.401	-9.13	22.828	-11.414	34.242	1229.15	61.876	2382.06	121	743.433	186.073	0.682	110.117	17.724	6.21288	315.164	60.416	0	4.65686	1.47059
550	45.033	-93.633	FALSE	292	-11.414	-8.023	-0.553	8.047	15.098	20.177	22.828	21.198	15.877	9.526	0.747	-7.953	18.995	17.724	43.67	61.527	89.782	110.117	105.764	99.283	77.3	56.317	39.257	23.697	7.13	21.401	-9.13	22.828	-11.414	34.242	1229.15	61.876	2382.06	121	743.433	186.073	0.682	110.117	17.724	6.21288	315.164	60.416	0	7.59878	2.73556
551	44.967	-93.55	FALSE	300	-11.528	-8.108	-0.678	7.922	14.978	20.092	22.754	21.092	15.722	9.366	0.622	-8.078	19.684	18.291	44.233	61.895	90.437	109.798	106.827	98.868	76.691	56.808	40.121	24.644	7.013	21.313	-9.238	22.754	-11.528	34.282	1229.51	62.067	2357.34	122	748.297	195.593	0.69	109.798	18.291	6.00284	315.493	62.619	0	1.23077	0.307692
552	46.03	-77.34	FALSE	160	-12.577	-10.503	-3.855	4.651	11.929	16.622	19.437	17.951	13.137	6.976	-0.017	-9.027	51.279	50.789	59.225	63.074	76.678	90.444	78.477	84.508	85.137	76.634	75.059	72.824	4.56	18.003	-10.702	19.437	-12.577	32.014	1158.68	55.22	1748.78	134	864.128	418.676	0.733	90.444	50.789	1.78078	253.429	174.892	2.83019	1.25786	4.71698
553	51.6	-55.53	FALSE	5	-10.026	-10.026	-6.126	-1.426	2.974	7.374	11.974	12.274	8.674	3.774	-0.626	-6.226	89.9	73.7	82.3	73.8	71.8	97.1	89.1	107.2	107.3	98.7	104.3	98.4	1.049	10.541	-8.759	12.274	-10.026	22.3	805.257	27.974	628.764	166	1093.6	862.594	0.97	107.3	71.8	1.49443	293.4	262	3.1068	0	43.1068
554	44.18	-79.44	FALSE	228	-8.012	-7.112	-1.62	5.838	12.568	17.31	20.368	19.212	14.688	8.28	2.494	-4.612	56.502	51.458	60.861	60.005	73.603	78.198	76.369	95.763	78.996	70.009	76.917	73.996	6.617	18.963	-6.579	20.368	-8.012	28.38	1035.47	48.828	1957.69	118	852.677	357.901	0.72	95.763	51.458	1.86099	250.33	181.956	0.383142	6.13027	0.383142
555	65.233	-126.417	FALSE	330	-27.708	-26.167	-19.816	-7.595	4.405	12.995	15.285	12.274	5.264	-5.536	-19.767	-25.319	19.755	16.577	14.363	15.827	18.63	42.655	54.524	52.379	29.408	26.941	20.551	19.269	-6.807	13.518	-26.398	15.285	-27.708	42.993	1654.05	60.092	854.984	214	330.879	84.257	0.567	54.524	14.363	3.79614	149.558	55.601	0	0	29.223
556	44.083	-91.346	FALSE	211	-10.224	-7.167	0.175	8.433	14.933	19.991	22.633	21.191	16.133	9.875	1.575	-6.925	24.015	21.971	48.743	73.586	87.412	101.44	98.64	102.426	95.167	56.527	43.64	31.155	7.552	21.272	-8.105	22.633	-10.224	32.857	1181.23	59.889	2395.31	116	784.722	220.29	0.725	102.426	21.971	4.66187	302.506	77.141	0	0.480769	12.9808
557	44.7	-92	FALSE	231	-11.172	-7.972	-0.572	8.028	14.713	19.728	22.428	20.828	15.628	9.463	0.928	-7.742	23.885	17.9	44.055	70.395	92.05	103.175	97.8	103.39	90.43	58.71	39.14	26.97	7.024	20.995	-8.962	22.428	-11.172	33.6	1205.37	60.806	2322.72	120	767.9	219.144	0.702	103.39	17.9	5.77598	304.365	68.755	0.408163	2.85714	0
558	45.8	-89.7	FALSE	483	-12.998	-10.558	-3.858	4.233	11.312	16.112	18.942	17.312	12.442	6.493	-1.558	-10.028	26.493	21.704	42.994	61.005	87.045	99.278	96.757	111.153	101.254	65.428	52.843	34.601	3.987	17.455	-11.195	18.942	-12.998	31.94	1155.41	55.339	1640.95	141	800.555	374.079	0.78	111.153	21.704	5.12131	307.188	82.798	0.765306	1.78571	3.06122
559	45.867	-88.633	FALSE	456	-12.839	-11.249	-4.37	4	10.9	15.73	18.621	16.921	11.821	6.291	-1.609	-9.581	26.447	21.942	43.191	61.137	86.497	95.017	87.266	102.235	99.574	68.771	49.831	37.245	3.72	17.091	-11.223	18.621	-12.839	31.46	1141.55	54.116	1567.96	142	779.153	365.229	0.75	102.235	21.942	4.65933	284.518	85.634	2.19178	4.65753	5.47945
560	45.7	-89	FALSE	498	-13.012	-11.097	-4.232	4.098	11.068	15.868	18.768	17.003	11.933	6.253	-1.647	-9.797	26.33	22.31	44.07	62.655	87.64	97.165	91.915	105.665	101.79	67.415	50.965	36.33	3.767	17.213	-11.302	18.768	-13.012	31.78	1149.18	55.088	1588.39	142	794.25	376.849	0.77	105.665	22.31	4.73622	294.745	84.97	3.18302	17.5066	0.530504
561	45.16	-88.914	FALSE	438	-12.562	-10.51	-3.555	4.844	11.644	16.49	19.444	17.644	12.545	6.745	-0.955	-9.153	24.396	22.654	46.157	67.026	87.703	96.775	94.858	103.644	103.099	65.041	51.049	35.449	4.385	17.859	-10.742	19.444	-12.562	32.006	1151.31	56.334	1704.53	137	797.851	359.058	0.78	103.644	22.654	4.57509	295.277	82.499	0.320513	4.48718	0
562	45.044	-88.521	FALSE	271	-11.436	-9.436	-2.611	5.623	12.352	17.352	20.252	18.489	13.598	7.727	0.027	-7.973	27.278	24.346	47.52	65.273	84.262	92.742	91.103	95.619	95.854	61.942	52.177	37.202	5.33	18.698	-9.615	20.252	-11.436	31.688	1140.63	55.725	1872.32	130	775.318	306.707	0.73	95.854	24.346	3.93716	279.464	88.826	0.327869	1.31148	3.93443
563	44.8	-88.9	FALSE	295	-11.815	-9.745	-2.625	5.765	12.465	17.375	20.275	18.475	13.448	7.585	-0.095	-8.288	25.08	23.934	47.747	68.734	86.36	93.89	93.787	99.717	101.078	62.828	51.561	35.735	5.235	18.708	-9.949	20.275	-11.815	32.09	1153.09	57.02	1871.28	131	790.451	322.016	0.743	101.078	23.934	4.2232	287.394	84.749	0	1.90074	1.37276
564	44.366	-88.931	FALSE	246	-10.551	-8.336	-1.472	6.834	13.625	18.728	21.425	19.628	14.758	8.828	0.828	-7.281	28.685	26.581	51.236	69.408	84.583	91.065	92.543	96.065	95.841	59.245	52.21	36.35	6.418	19.927	-8.723	21.425	-10.551	31.976	1154.25	57.34	2115.76	123	783.812	269.883	0.721	96.065	26.581	3.61405	279.673	91.616	0	0.258065	2.32258
565	44.349	-88.861	FALSE	228	-10.35	-8.17	-1.311	6.962	13.776	18.889	21.589	19.789	14.93	8.989	0.989	-7.111	29.736	27.356	51.763	69.482	84.005	90.6	92.383	95.164	94.702	59.133	52.862	37.177	6.581	20.089	-8.544	21.589	-10.35	31.939	1153.6	57.274	2148.4	122	784.363	264.247	0.715	95.164	27.356	3.47872	278.147	94.269	0	0.31348	3.76176
566	44.349	-89.371	FALSE	338	-10.95	-8.378	-1.661	6.682	13.255	18.396	21.009	19.309	14.479	8.496	0.45	-7.777	23.468	23.201	50.223	69.786	87.869	92.86	93.795	100.094	100.784	59.378	50.081	31.569	6.109	19.571	-9.035	21.009	-10.95	31.959	1152.26	57.323	2049.74	126	783.108	281.849	0.76	100.784	23.201	4.34395	286.749	78.238	0	1.20968	1.20968
567	44.1	-89.3	FALSE	320	-10.695	-8.165	-1.465	6.745	13.318	18.608	21.115	19.415	14.735	8.735	0.678	-7.495	23.906	24.36	50.959	69.948	83.427	91.482	92.639	98.121	99.429	58.966	50.869	32.072	6.294	19.713	-8.785	21.115	-10.695	31.81	1148.03	57.307	2080.72	124	776.178	268.673	0.74	99.429	23.906	4.15917	282.242	80.338	0	0.444444	2.22222
568	43.1	-89.4	FALSE	259	-8.992	-6.492	0.299	7.627	13.909	19.209	21.819	20.218	15.618	9.528	1.918	-5.801	28.001	28.219	54.62	79.607	81.177	99.922	101.25	102.519	89.936	62.371	54.949	41.189	7.405	20.415	-7.095	21.819	-8.992	30.811	1104.77	56.258	2236.6	114	823.76	282.842	0.7	102.519	28.001	3.66126	303.691	97.409	0	3.78378	1.08108
569	42.9	-89	FALSE	237	-8.729	-6.274	0.626	8.021	14.321	19.771	22.361	20.771	16.226	10.016	2.476	-5.429	30.625	28.205	56.78	80.885	78.515	101.205	102.72	103.41	93.785	64.765	57.28	44.93	7.846	20.968	-6.811	22.361	-8.729	31.09	1115.24	57.243	2347	111	843.105	280.382	0.72	103.41	28.205	3.66637	307.335	103.76	0	2.0339	0.677966
570	41.917	-77.925	FALSE	690	-7.421	-6.526	-0.92	5.274	11.374	15.875	18.275	17.375	13.674	7.974	2.174	-4.22	58.879	59.364	73.802	78.908	90.862	117.136	99.864	86.511	91.972	79.003	84.84	74.85	6.076	17.175	-6.056	18.275	-7.421	25.696	940.843	44.989	1700.9	116	995.991	544.234	0.795	117.136	58.879	1.98944	303.511	193.093	0	6.66667	1.6
571	51.573	-55.55	FALSE	5	-10.051	-10.051	-6.136	-1.391	3.024	7.454	12.099	12.339	8.709	3.779	-0.651	-6.266	91.351	74.463	83.242	74.488	72.698	98.147	89.788	107.843	108.796	99.598	105.048	100.016	1.071	10.631	-8.789	12.339	-10.051	22.39	809.607	28.187	638.335	165	1105.48	872.705	0.97	108.796	72.698	1.49655	295.778	265.83	2.17028	0	40.9015
572	45.38	-79.5	FALSE	323	-11.573	-10.106	-4.173	3.794	10.561	15.383	18.083	16.905	12.616	6.855	0.388	-7.851	110.909	75.029	69.149	68.565	77.152	84.589	84.733	97.49	106.357	92.996	111.527	110.002	4.24	16.79	-9.843	18.083	-11.573	29.656	1079.15	50.43	1563.04	135	1088.5	673.1	0.776	111.527	68.565	1.62659	266.812	295.94	0.869565	4.34783	5.65217
573	47.23	-79.78	FALSE	292	-15.4	-13.484	-6.694	2.394	10.098	15.27	18.37	16.664	11.576	5.766	-1.84	-11.3	53.939	45.612	58.293	59.288	69.984	87.126	83.509	83.725	91.47	74.608	69.83	60.288	2.618	16.768	-13.395	18.37	-15.4	33.77	1219.49	57.805	1484.66	150	837.672	444.137	0.791	91.47	45.612	2.00539	254.36	159.839	1.85185	0	0.462963
574	43.22	-81.73	FALSE	184	-5.938	-5.304	0.214	6.908	13.118	18.026	20.898	19.996	16.08	9.586	3.85	-2.578	67.518	58.174	67.723	77.324	74.109	76.344	75.523	83.59	99.731	83.332	90.303	91.69	7.905	19.64	-4.607	20.898	-5.938	26.836	984.823	46.22	2146.41	103	945.361	411.691	0.76	99.731	58.174	1.71436	235.457	217.382	0	1.51515	0
576	44.1	-78.1	FALSE	170	-7.674	-6.773	-1.044	5.898	12.516	17.217	20.207	19.277	14.877	8.668	2.966	-4.274	61.193	60.777	68.7	69.503	74.469	73.815	65.189	79.566	79.87	75.58	85.689	82.16	6.822	18.9	-6.24	20.207	-7.674	27.881	1017.45	47.709	1969.67	113	876.511	377.433	0.76	85.689	60.777	1.40989	218.57	204.13	0	2.99401	1.79641
577	41.92	-82.76	FALSE	168	-5.058	-3.862	1.454	7.556	14.056	19.646	22.522	21.524	17.822	11.52	5.026	-1.474	51.919	50.042	72.171	81.669	78.955	86.901	82.932	83.165	83.414	56.401	80.181	82.724	9.228	21.231	-3.465	22.522	-5.058	27.58	1004.42	49.779	2465.88	93	890.474	295.635	0.77	86.901	50.042	1.73656	252.998	184.685	0	2.94785	0.907029
578	45.42	-79.38	FALSE	333	-11.544	-10.062	-4.142	3.884	10.786	15.482	18.208	17.006	12.68	6.836	0.336	-7.846	102.728	71.998	68.4	67.023	75.912	83.834	84.54	96.847	104.303	92.124	109.08	103.75	4.302	16.899	-9.817	18.208	-11.544	29.752	1083.18	50.61	1582.71	135	1060.54	642.077	0.771	109.08	67.023	1.6275	265.221	278.476	2.34899	4.36242	2.68456
579	43.82	-79.1	FALSE	75	-6.337	-5.453	-0.239	6.301	12.585	17.575	20.787	19.771	15.641	9.284	3.773	-2.865	53.314	48.593	62.039	67.286	72.05	73.42	70.644	84.991	76.479	67.662	81.8	73.669	7.569	19.378	-4.885	20.787	-6.337	27.124	984.324	46.196	2068.86	107	831.947	312.774	0.72	84.991	48.593	1.74904	229.055	175.576	0	2.73224	1.63934
580	48.21	-84.93	FALSE	440	-16.491	-14.269	-8.033	0.503	8.125	12.169	15.115	14.579	9.781	4.441	-3.097	-12.319	77.997	51.58	60.592	65.606	81.458	91.284	93.354	87.519	108.936	89.064	79.07	81.132	0.875	13.954	-14.36	15.115	-16.491	31.606	1153.25	51.664	1082.87	161	967.592	649.783	0.81	108.936	51.58	2.11198	272.157	210.709	3.30882	0.735294	6.98529
581	44.74	-80.86	FALSE	176	-6.861	-6.923	-2.097	5.037	10.881	15.877	19.371	18.803	14.873	9.199	3.195	-3.435	112.16	71.006	73.188	66.37	62.623	78.47	73.619	94.636	100.448	88.653	106.41	116.318	6.493	18.017	-5.74	19.371	-6.923	26.294	975.103	43.104	1838.88	117	1043.9	566.391	0.76	116.318	62.623	1.85743	246.725	299.484	0	4.70085	1.28205
582	49.67	-57.95	FALSE	2	-6.965	-8.065	-4.668	2.186	6.835	11.68	16.132	15.886	11.786	6.338	1.435	-3.965	159.696	102.559	96.278	68.726	75.71	105.478	104.845	114.968	116.32	138.714	141.598	149.07	4.051	14.566	-6.332	16.132	-8.065	24.197	871.665	33.559	1194.65	134	1373.96	1019.03	0.91	159.696	68.726	2.32366	325.291	411.325	3.0888	0.772201	3.0888
583	50.22	-80.2	FALSE	263	-20.23	-18.53	-11.512	-1.687	6.513	12.07	15.27	13.927	8.965	3.252	-5.148	-16.3	49.232	31.951	43.831	44.08	64.652	85.538	103.266	89.553	102.351	80.319	67.91	54.612	-1.118	13.756	-18.353	15.27	-20.23	35.5	1304.32	58.129	991.616	173	817.295	522.645	0.8	103.266	31.951	3.23201	278.357	135.795	0.793651	0	0.396825
584	48.24	-58.24	FALSE	100	-6.395	-7.389	-4.384	1.887	7.075	11.675	15.775	15.693	11.493	6.299	1.705	-3.595	151.078	114.829	107.392	95.981	97.21	113.399	111.491	121.759	117.814	135.099	145.472	154.038	4.153	14.381	-5.793	15.775	-7.389	23.164	842.269	32.391	1172.71	133	1465.56	1113.93	0.99	154.038	95.981	1.60488	346.649	419.945	10.8911	0	13.3663
585	45.05	-80.09	FALSE	433	-10.616	-9.705	-4.368	3.23	9.626	15	18.204	17.331	13.228	7.489	1.028	-6.621	126.07	76.16	61.949	62.629	70.2	82.894	76.366	88.685	104.434	85.663	104.448	114.29	4.486	16.845	-8.981	18.204	-10.616	28.82	1053.28	48.828	1568.89	134	1053.79	635.68	0.74	126.07	61.949	2.03506	247.945	316.52	0.757576	7.95455	0.757576
586	44.22	-76.7	FALSE	74	-7.727	-6.764	-1.213	6.009	12.197	17.097	20.746	19.965	15.57	9.358	3.388	-4.273	71.69	66.967	72.298	75.919	79.005	76.458	60.917	76.231	89.629	81.761	96.342	99.956	7.029	19.269	-6.255	20.746	-7.727	28.473	1035.68	49.005	2041.47	114	947.173	434.836	0.77	99.956	60.917	1.64086	213.606	238.613	2.04082	1.02041	2.04082
587	44.1	-78.34	FALSE	188	-7.925	-6.812	-1.446	5.874	12.371	16.932	20.114	18.992	14.586	8.285	2.618	-4.369	58.587	58.126	65.897	67.942	73.511	73.846	68.226	79.667	77.73	73.677	83.266	77.921	6.602	18.679	-6.369	20.114	-7.925	28.039	1015.86	48.095	1922.77	116	858.396	368.452	0.737	83.266	58.126	1.43251	221.739	194.634	0.900901	6.75676	22.0721
588	49.48	-92	FALSE	470	-18.253	-14.622	-7.134	2.566	10.366	15.435	18.673	16.873	10.654	4.304	-5.284	-15.122	31.057	24.669	31.281	35.988	61.76	102.749	96.87	85.834	84.867	63.108	37.356	31.324	1.538	16.994	-15.999	18.673	-18.253	36.926	1329.31	62.178	1469.46	158	686.863	299.516	0.8	102.749	24.669	4.16511	285.453	87.05	1.17647	0	3.23529
589	44.82	-79.98	FALSE	220	-8.91	-7.646	-2.516	5.04	11.648	16.788	20.028	19.13	14.932	8.934	2.732	-4.824	115.338	73.912	61.587	63.52	71.549	77.251	72.334	89.062	102.838	87.009	99.882	114.598	6.278	18.649	-7.127	20.028	-8.91	28.938	1050.86	49.391	1915.43	121	1028.88	541.588	0.74	115.338	61.587	1.87277	238.647	303.848	0.344828	0.689655	0.517241
590	44.17	-79.77	FALSE	188	-7.652	-6.868	-1.598	5.906	12.416	17.301	20.31	19.164	15.025	8.673	2.815	-4.322	54.503	46.73	56.663	60.344	70.464	72.148	77.141	90.232	83.386	74.554	76.654	70.168	6.764	18.925	-6.281	20.31	-7.652	27.962	1024.66	47.821	1973.74	116	832.987	334.027	0.73	90.232	46.73	1.93092	239.521	171.401	0	3.98551	6.15942
591	48.26	-58.8	FALSE	32	-5.536	-6.536	-3.736	2.364	7.064	11.164	15.564	15.764	11.764	6.764	2.464	-2.636	132.7	104	91.9	84.1	95.6	108.1	107	120.2	113.1	127.9	133.5	137.8	4.539	14.164	-4.903	15.764	-6.536	22.3	802.339	30.406	1172.27	126	1355.9	997.841	0.98	137.8	84.1	1.63853	335.3	374.5	3.9801	0	39.801
592	42.98	-82.32	FALSE	185	-5.47	-4.802	0.676	6.874	12.994	18.3	21.254	20.534	16.682	10.408	4.252	-2.206	55.333	53.402	63.466	75.885	68.319	82.135	71.26	75.193	80.398	64.116	80.017	75.517	8.291	20.029	-4.159	21.254	-5.47	26.724	982.764	46.239	2225.3	99	845.041	295.165	0.74	82.135	53.402	1.53805	228.588	184.252	0	5.11811	0
594	43.9	-80.4	FALSE	484	-9.205	-8.606	-3.476	4.223	11.014	15.814	18.515	17.605	13.576	7.295	1.295	-5.715	71.413	62.859	72.449	69.004	78.297	83.321	77.119	98.912	91.713	81.486	90.361	87.356	5.195	17.311	-7.842	18.515	-9.205	27.72	1027.31	47.561	1669.91	130	964.29	525.556	0.79	98.912	62.859	1.57355	259.352	221.628	0	3.53982	3.53982
595	43.91	-80.4	FALSE	484	-9.204	-8.616	-3.492	4.207	11.004	15.798	18.498	17.588	13.57	7.29	1.29	-5.72	71.705	63.112	72.636	68.858	78.425	83.2	77.186	99.385	91.879	81.686	90.546	87.67	5.184	17.295	-7.847	18.498	-9.204	27.702	1026.98	47.504	1667.57	130	966.288	528.026	0.79	99.385	63.112	1.57474	259.771	222.487	0.490196	7.35294	0.980392
596	47.136	-93.644	FALSE	478	-14.26	-10.64	-3.309	5.191	12.328	17.208	20.039	18.608	13.328	7.371	-1.96	-11.129	21.701	14.197	33.54	53.531	78.442	104.639	103.042	91.276	83.608	59.948	33.354	24.306	4.398	18.618	-12.01	20.039	-14.26	34.299	1235.07	59.151	1842.47	138	701.584	239.632	0.72	104.639	14.197	7.3705	298.957	60.204	1.47059	1.35747	0.452489
597	47.133	-93.683	FALSE	436	-13.969	-10.357	-3.027	5.473	12.633	17.521	20.351	18.921	13.633	7.661	-1.669	-10.839	21.682	14.196	33.643	53.522	78.202	104.35	102.952	90.901	83.05	59.963	33.329	24.222	4.694	18.931	-11.722	20.351	-13.969	34.32	1236.06	59.203	1901.78	136	700.012	227.629	0.721	104.35	14.196	7.35066	298.203	60.1	0.777202	1.81347	0
598	47.133	-93.667	FALSE	468	-14.18	-10.565	-3.235	5.265	12.415	17.3	20.13	18.7	13.415	7.45	-1.88	-11.05	21.696	14.195	33.614	53.532	78.304	104.474	102.957	91.051	83.281	59.968	33.34	24.254	4.48	18.71	-11.932	20.13	-14.18	34.31	1235.61	59.18	1859.37	138	700.666	235.708	0.728	104.474	14.195	7.35992	298.482	60.145	0.382653	1.27551	0.510204
603	45.425	-93.183	FALSE	278	-12.801	-9.242	-1.842	6.799	13.656	18.697	21.461	19.861	14.556	8.396	-0.504	-9.309	20.296	18.725	43.065	58.573	86.99	105.504	96.256	97.276	77.497	58.47	39.08	24.661	5.811	20.006	-10.451	21.461	-12.801	34.262	1226.27	61.367	2105.23	129	726.393	218.475	0.7	105.504	18.725	5.63439	299.036	63.682	0	0	0.529101
604	63.017	-128.8	FALSE	1380	-24.635	-21.145	-15.925	-6.974	2.046	8.906	11.206	8.704	2.686	-5.904	-18.215	-21.417	36.025	28.718	30.537	29.256	30.329	56.265	79.267	67.716	40.556	40.217	38.666	27.746	-6.722	9.605	-22.399	11.206	-24.635	35.841	1325.06	47.973	429.582	224	505.298	340.53	0.795	79.267	27.746	2.85688	203.248	92.489	0	0	5.31915
613	43.433	-89.675	FALSE	381	-10.285	-7.63	-0.79	6.879	13.179	18.289	20.879	19.33	14.579	8.679	0.874	-7.045	25.507	26.977	52.008	80.323	83.591	99.999	102.29	102.239	96.776	61.558	53.767	36.09	6.412	19.499	-8.32	20.879	-10.285	31.164	1117.9	56.659	2052.46	121	821.125	316.861	0.763	102.29	25.507	4.01027	304.528	88.574	0.442478	0	0
614	44.238	-87.848	FALSE	261	-8.848	-6.789	-0.872	6.183	12.446	17.687	20.831	19.777	15.325	9.218	2.008	-5.655	31.584	29.784	51.306	69.404	71.22	81.533	83.68	86.679	84.216	58.801	58.04	43.226	6.776	19.432	-7.097	20.831	-8.848	29.679	1070.7	51.921	2048.97	117	749.473	241.32	0.76	86.679	29.784	2.91025	251.892	104.594	0	4.33071	5.90551
615	44.9264	-68.7547	FALSE	35	-8.477	-7.363	-1.362	5.055	11.558	16.775	19.964	18.766	13.861	8.161	2.052	-5.562	77.552	71.224	74.819	77.576	83.184	84.462	83.674	85.994	84.675	85.547	101.979	95.914	6.119	18.502	-7.134	19.964	-8.477	28.441	1028.58	48.065	1838.44	120	1006.6	534.217	0.77	101.979	71.224	1.43181	254.13	244.69	3.43137	1.71569	0
617	44.892	-93.692	FALSE	288	-11.217	-7.902	-0.497	8.113	15.198	20.318	23.003	21.308	15.954	9.554	0.788	-7.902	19.372	17.693	43.727	62.919	91.568	111.207	109.301	100.397	78.167	56.719	39.912	24.271	7.226	21.543	-9.007	23.003	-11.217	34.22	1229.75	62.026	2403.2	121	755.253	194.239	0.685	111.207	17.693	6.28537	320.905	61.336	0	1.04895	0
618	44.892	-93.692	FALSE	288	-11.217	-7.902	-0.497	8.113	15.198	20.318	23.003	21.308	15.954	9.554	0.788	-7.902	19.372	17.693	43.727	62.919	91.568	111.207	109.301	100.397	78.167	56.719	39.912	24.271	7.226	21.543	-9.007	23.003	-11.217	34.22	1229.75	62.026	2403.2	121	755.253	194.239	0.685	111.207	17.693	6.28537	320.905	61.336	0	1.12721	0.805153
619	48.108	-92.017	FALSE	446	-15.938	-12.581	-5.477	3.044	9.913	14.813	18.098	16.738	11.438	5.572	-3.537	-12.132	29.594	20.769	36.176	51.226	74.416	108.116	101.111	96.852	88.408	66.433	41.916	30.519	2.496	16.55	-13.55	18.098	-15.938	34.036	1214.97	57.328	1456.68	151	745.536	354.535	0.745	108.116	20.769	5.20564	306.079	80.882	0	0.503778	2.267
620	41.083	-86.433	FALSE	235	-5.554	-3.454	2.846	9.156	15.165	20.665	22.655	21.265	17.565	11.065	4.755	-2.454	49.59	43.034	66.94	99.123	88.78	106.727	103.811	88.646	83.994	71.534	77.362	66.314	9.473	21.528	-3.821	22.655	-5.554	28.209	1017.99	52.574	2552.71	90	945.855	331.333	0.76	106.727	43.034	2.48006	299.184	158.938	0	0	0
621	48.108	-92.017	FALSE	446	-15.938	-12.581	-5.477	3.044	9.913	14.813	18.098	16.738	11.438	5.572	-3.537	-12.132	29.594	20.769	36.176	51.226	74.416	108.116	101.111	96.852	88.408	66.433	41.916	30.519	2.496	16.55	-13.55	18.098	-15.938	34.036	1214.97	57.328	1456.68	151	745.536	354.535	0.745	108.116	20.769	5.20564	306.079	80.882	0	0.520833	4.42708
622	48.108	-92.017	FALSE	446	-15.938	-12.581	-5.477	3.044	9.913	14.813	18.098	16.738	11.438	5.572	-3.537	-12.132	29.594	20.769	36.176	51.226	74.416	108.116	101.111	96.852	88.408	66.433	41.916	30.519	2.496	16.55	-13.55	18.098	-15.938	34.036	1214.97	57.328	1456.68	151	745.536	354.535	0.745	108.116	20.769	5.20564	306.079	80.882	0.328947	0.164474	6.57895
623	48.108	-92.017	FALSE	446	-15.938	-12.581	-5.477	3.044	9.913	14.813	18.098	16.738	11.438	5.572	-3.537	-12.132	29.594	20.769	36.176	51.226	74.416	108.116	101.111	96.852	88.408	66.433	41.916	30.519	2.496	16.55	-13.55	18.098	-15.938	34.036	1214.97	57.328	1456.68	151	745.536	354.535	0.745	108.116	20.769	5.20564	306.079	80.882	0	0	4.09277
624	48.108	-92.017	FALSE	446	-15.938	-12.581	-5.477	3.044	9.913	14.813	18.098	16.738	11.438	5.572	-3.537	-12.132	29.594	20.769	36.176	51.226	74.416	108.116	101.111	96.852	88.408	66.433	41.916	30.519	2.496	16.55	-13.55	18.098	-15.938	34.036	1214.97	57.328	1456.68	151	745.536	354.535	0.745	108.116	20.769	5.20564	306.079	80.882	0	0.152905	2.75229
625	48.108	-92.017	FALSE	446	-15.938	-12.581	-5.477	3.044	9.913	14.813	18.098	16.738	11.438	5.572	-3.537	-12.132	29.594	20.769	36.176	51.226	74.416	108.116	101.111	96.852	88.408	66.433	41.916	30.519	2.496	16.55	-13.55	18.098	-15.938	34.036	1214.97	57.328	1456.68	151	745.536	354.535	0.745	108.116	20.769	5.20564	306.079	80.882	0.280899	0	1.1236
626	48.108	-92.017	FALSE	446	-15.938	-12.581	-5.477	3.044	9.913	14.813	18.098	16.738	11.438	5.572	-3.537	-12.132	29.594	20.769	36.176	51.226	74.416	108.116	101.111	96.852	88.408	66.433	41.916	30.519	2.496	16.55	-13.55	18.098	-15.938	34.036	1214.97	57.328	1456.68	151	745.536	354.535	0.745	108.116	20.769	5.20564	306.079	80.882	0.301205	0.803213	8.23293
627	48.108	-92.017	FALSE	446	-15.938	-12.581	-5.477	3.044	9.913	14.813	18.098	16.738	11.438	5.572	-3.537	-12.132	29.594	20.769	36.176	51.226	74.416	108.116	101.111	96.852	88.408	66.433	41.916	30.519	2.496	16.55	-13.55	18.098	-15.938	34.036	1214.97	57.328	1456.68	151	745.536	354.535	0.745	108.116	20.769	5.20564	306.079	80.882	0	0	1.69252
628	48.108	-92.017	FALSE	446	-15.938	-12.581	-5.477	3.044	9.913	14.813	18.098	16.738	11.438	5.572	-3.537	-12.132	29.594	20.769	36.176	51.226	74.416	108.116	101.111	96.852	88.408	66.433	41.916	30.519	2.496	16.55	-13.55	18.098	-15.938	34.036	1214.97	57.328	1456.68	151	745.536	354.535	0.745	108.116	20.769	5.20564	306.079	80.882	0	0.478469	2.15311
629	48.108	-92.017	FALSE	446	-15.938	-12.581	-5.477	3.044	9.913	14.813	18.098	16.738	11.438	5.572	-3.537	-12.132	29.594	20.769	36.176	51.226	74.416	108.116	101.111	96.852	88.408	66.433	41.916	30.519	2.496	16.55	-13.55	18.098	-15.938	34.036	1214.97	57.328	1456.68	151	745.536	354.535	0.745	108.116	20.769	5.20564	306.079	80.882	0	0	4.2623
630	48.108	-92.017	FALSE	446	-15.938	-12.581	-5.477	3.044	9.913	14.813	18.098	16.738	11.438	5.572	-3.537	-12.132	29.594	20.769	36.176	51.226	74.416	108.116	101.111	96.852	88.408	66.433	41.916	30.519	2.496	16.55	-13.55	18.098	-15.938	34.036	1214.97	57.328	1456.68	151	745.536	354.535	0.745	108.116	20.769	5.20564	306.079	80.882	0	0	3.32031
631	48.108	-92.017	FALSE	446	-15.938	-12.581	-5.477	3.044	9.913	14.813	18.098	16.738	11.438	5.572	-3.537	-12.132	29.594	20.769	36.176	51.226	74.416	108.116	101.111	96.852	88.408	66.433	41.916	30.519	2.496	16.55	-13.55	18.098	-15.938	34.036	1214.97	57.328	1456.68	151	745.536	354.535	0.745	108.116	20.769	5.20564	306.079	80.882	0	0.652529	1.63132
632	48.108	-92.017	FALSE	446	-15.938	-12.581	-5.477	3.044	9.913	14.813	18.098	16.738	11.438	5.572	-3.537	-12.132	29.594	20.769	36.176	51.226	74.416	108.116	101.111	96.852	88.408	66.433	41.916	30.519	2.496	16.55	-13.55	18.098	-15.938	34.036	1214.97	57.328	1456.68	151	745.536	354.535	0.745	108.116	20.769	5.20564	306.079	80.882	0	0	5.61497
633	48.108	-92.017	FALSE	446	-15.938	-12.581	-5.477	3.044	9.913	14.813	18.098	16.738	11.438	5.572	-3.537	-12.132	29.594	20.769	36.176	51.226	74.416	108.116	101.111	96.852	88.408	66.433	41.916	30.519	2.496	16.55	-13.55	18.098	-15.938	34.036	1214.97	57.328	1456.68	151	745.536	354.535	0.745	108.116	20.769	5.20564	306.079	80.882	0	0	2.6455
634	48.108	-92.017	FALSE	446	-15.938	-12.581	-5.477	3.044	9.913	14.813	18.098	16.738	11.438	5.572	-3.537	-12.132	29.594	20.769	36.176	51.226	74.416	108.116	101.111	96.852	88.408	66.433	41.916	30.519	2.496	16.55	-13.55	18.098	-15.938	34.036	1214.97	57.328	1456.68	151	745.536	354.535	0.745	108.116	20.769	5.20564	306.079	80.882	0.280112	0.280112	1.68067
635	48.108	-92.017	FALSE	446	-15.938	-12.581	-5.477	3.044	9.913	14.813	18.098	16.738	11.438	5.572	-3.537	-12.132	29.594	20.769	36.176	51.226	74.416	108.116	101.111	96.852	88.408	66.433	41.916	30.519	2.496	16.55	-13.55	18.098	-15.938	34.036	1214.97	57.328	1456.68	151	745.536	354.535	0.745	108.116	20.769	5.20564	306.079	80.882	0.151286	0	4.23601
636	44.45	-87.516	FALSE	211	-8.393	-6.674	-0.97	5.877	12.057	17.345	20.577	19.565	15.238	9.205	2.266	-5.193	35.708	31.347	50.433	68.669	70.948	79.565	80.328	84.643	83.46	60.974	60.196	46.476	6.742	19.162	-6.753	20.577	-8.393	28.97	1047.3	49.927	2003.27	117	752.747	251.194	0.772	84.643	31.347	2.70019	244.536	113.531	0	0	40.0763
637	44.271	-93.125	FALSE	254	-10.507	-7.328	-0.194	8.506	15.409	20.597	23.018	21.428	16.393	10.103	1.393	-7.328	21.259	19.966	48.053	71.373	92.662	105.572	104.292	98.335	84.655	60.965	41.763	27.938	7.624	21.681	-8.388	23.018	-10.507	33.525	1212.08	61.245	2464.05	118	776.833	203.032	0.7	105.572	19.966	5.28759	308.199	69.163	0	0.261097	0.78329
638	57.333	-62.917	FALSE	500	-21.843	-21.293	-16.743	-9.693	-2.393	3.358	7.958	7.058	2.757	-3.193	-9.143	-17.244	71.553	49.206	69.805	52.405	42.654	64.156	81.961	72.411	68.306	58.406	70.508	72.804	-6.701	6.125	-20.127	7.958	-21.843	29.801	1084.95	39.781	155.609	239	774.175	670.399	0.915	81.961	42.654	1.92153	218.528	193.563	0	0	10.9023
639	57.333	-62.8	FALSE	500	-21.753	-21.238	-16.688	-9.673	-2.477	3.168	7.803	6.938	2.707	-3.173	-9.088	-17.188	72.574	49.034	70.58	52.618	42.621	64.122	80.77	70.729	67.641	57.882	70.23	73.685	-6.722	5.97	-20.06	7.803	-21.753	29.556	1076.49	39.286	145.593	240	772.486	671.244	0.917	80.77	42.621	1.89508	215.621	195.293	0	0	18.4154
640	57.283	-63.133	FALSE	410	-21.321	-20.721	-16.247	-9.141	-1.601	4.279	8.879	7.899	3.469	-2.511	-8.621	-16.851	70.137	49.839	68.874	52.463	43.086	64.793	84.662	75.789	69.868	59.751	71.509	71.697	-6.041	7.019	-19.631	8.879	-21.321	30.2	1100.54	40.621	222.405	232	782.468	662.015	0.908	84.662	43.086	1.96495	225.244	191.673	0	0	15.3846
641	57.167	-63.167	FALSE	510	-22.044	-21.395	-16.845	-9.745	-2.12	3.805	8.405	7.405	2.93	-3.095	-9.27	-17.57	69.696	49.923	68.72	52.672	43.248	65.248	85.699	76.551	70.125	60	71.798	71.196	-6.628	6.538	-20.336	8.405	-22.044	30.449	1108.83	41.204	184.716	237	784.876	674.147	0.91	85.699	43.248	1.98157	227.498	190.815	0	0	23.2558
642	57.133	-63.083	FALSE	500	-21.956	-21.286	-16.716	-9.616	-2.046	3.854	8.454	7.454	2.984	-3.016	-9.186	-17.456	71.033	50.54	70.043	53.452	43.711	65.791	85.839	76.217	70.138	60.209	72.45	72.462	-6.544	6.587	-20.233	8.454	-21.956	30.41	1106.3	41.149	188.358	236	791.885	680.154	0.91	85.839	43.711	1.96378	227.847	194.035	0.318471	0	18.1529
643	57.267	-62.867	FALSE	470	-21.595	-21.032	-16.442	-9.435	-2.088	3.645	8.272	7.375	3.025	-2.935	-8.922	-17.022	73.409	50.592	71.766	53.738	43.649	65.388	83.153	73.116	69.07	59.333	72.019	74.663	-6.43	6.431	-19.883	8.272	-21.595	29.867	1086.93	39.959	178.204	236	789.896	680.286	0.918	83.153	43.649	1.90504	221.657	198.664	0	0	17.4286
644	56.65	-64.533	FALSE	510	-23.025	-22.125	-17.365	-9.723	-1.395	5.165	9.665	8.465	3.423	-2.895	-9.625	-18.867	52.669	42.718	52.126	45.096	39.769	63.657	88.78	83.359	73.428	60.345	65.716	54.323	-6.525	7.765	-21.339	9.665	-23.025	32.69	1193.62	46.128	278.87	231	721.986	590.808	0.883	88.78	39.769	2.23239	235.796	149.71	0	0	12.9909
645	56.65	-64.5	FALSE	523	-23.09	-22.19	-17.43	-9.8	-1.48	5.08	9.58	8.38	3.35	-2.98	-9.69	-18.92	52.99	42.94	52.51	45.33	39.88	63.76	88.95	83.41	73.42	60.4	65.95	54.64	-6.599	7.68	-21.4	9.58	-23.09	32.67	1192.69	46.088	271.655	231	724.18	594.593	0.88	88.95	39.88	2.23044	236.12	150.57	0	0	17.7465
646	56.583	-64.5	FALSE	510	-23.017	-22.117	-17.316	-9.667	-1.367	5.234	9.734	8.533	3.483	-2.867	-9.617	-18.867	52.644	42.795	52.244	45.347	39.897	63.998	89.348	83.647	73.598	60.497	65.946	54.193	-6.488	7.834	-21.334	9.734	-23.017	32.751	1195.75	46.304	284.846	231	724.154	591.62	0.878	89.348	39.897	2.23947	236.993	149.632	0	0	14.0665
647	56.3	-64.183	FALSE	510	-22.959	-21.917	-17.047	-9.587	-1.259	5.323	9.911	8.583	3.613	-2.829	-9.557	-18.787	52.217	42.722	52.734	46.343	39.951	64.601	91.471	83.85	72.96	60.061	66.372	53.245	-6.376	7.939	-21.221	9.911	-22.959	32.87	1194.42	46.766	294.671	230	726.527	591.813	0.88	91.471	39.951	2.28958	239.922	148.184	0	0	15.0502
648	57.617	-62.667	FALSE	150	-19.401	-18.951	-14.542	-7.531	-0.571	4.879	9.479	8.779	4.679	-1.071	-6.811	-14.801	71.609	47.333	68.96	50.93	41.211	61.81	77.045	67.758	65.964	56.254	67.803	72.7	-4.655	7.712	-17.718	9.479	-19.401	28.88	1054.52	37.737	286.804	220	749.377	612.777	0.87	77.045	41.211	1.86953	206.613	191.642	0	0	18.2432
649	56.367	-64.25	FALSE	460	-22.688	-21.658	-16.828	-9.328	-1.028	5.502	10.102	8.802	3.872	-2.558	-9.258	-18.488	51.051	41.46	51.311	45.149	39.119	63.568	89.807	82.587	72.168	59.109	64.949	52.091	-6.13	8.135	-20.945	10.102	-22.688	32.79	1192.03	46.55	312.755	227	712.369	573.471	0.873	89.807	39.119	2.29574	235.962	144.602	0	0	21.2534
650	56.283	-63.95	FALSE	480	-22.68	-21.68	-16.8	-9.48	-1.179	5.405	9.937	8.621	3.72	-2.68	-9.316	-18.496	53.125	43.175	54.106	46.984	39.992	64.389	91.586	83.086	71.765	59.508	66.691	54.005	-6.219	7.988	-20.952	9.937	-22.68	32.617	1185.51	46.262	298.757	229	728.412	592.46	0.88	91.586	39.992	2.29011	239.061	150.305	0	0	25.5814
651	56.167	-64.417	FALSE	470	-22.888	-21.788	-16.788	-9.288	-0.888	5.762	10.312	8.962	3.912	-2.488	-9.338	-18.788	48.803	40.502	49.001	44.55	39.051	64.3	90.699	83.551	73.501	59.601	64.351	49.803	-6.109	8.345	-21.155	10.312	-22.888	33.2	1206.49	47.546	329.852	227	707.713	565.574	0.87	90.699	39.051	2.32258	238.55	139.108	0	0	13.9535
652	55.4	-63.383	FALSE	526	-22.713	-21.413	-16.403	-9.423	-0.741	6.185	10.787	9.259	4.077	-2.531	-9.413	-18.701	51.289	47.794	56.615	51.529	43.543	68.565	104.935	93.236	74.295	64.28	72.231	52.318	-5.919	8.744	-20.942	10.787	-22.713	33.5	1211.33	48.787	365.379	226	780.63	631.773	0.91	104.935	43.543	2.40992	266.736	151.401	0.283286	0	7.64873
653	55.45	-62.033	FALSE	388	-20.785	-19.829	-14.449	-7.549	-0.085	5.841	10.455	9.471	4.915	-1.349	-7.705	-16.254	75.272	60.585	78.201	60.345	51.594	75.763	98.317	81.322	72.491	67.238	77.741	76.683	-4.777	8.589	-18.956	10.455	-20.785	31.24	1128.07	44.08	361.684	219	875.552	724.868	0.923	98.317	51.594	1.90559	255.402	212.54	1.11111	0	12.7778
654	55.233	-62.65	FALSE	623	-22.732	-21.582	-16.318	-9.412	-1.236	5.35	10.004	8.604	3.658	-2.888	-9.624	-18.538	63.74	55.831	68.812	57.552	49.43	74.367	105.678	90.834	75.669	68.172	77.448	65.764	-6.226	7.986	-20.951	10.004	-22.732	32.736	1181.09	47.345	299.307	230	853.297	717.699	0.94	105.678	49.43	2.13793	270.879	185.335	0.469484	0	12.6761
655	55.2	-62.733	FALSE	575	-22.518	-21.299	-16.061	-9.158	-0.906	5.777	10.384	8.984	3.991	-2.602	-9.364	-18.321	61.684	54.701	66.949	56.75	48.837	73.83	106.092	91.534	75.744	67.917	76.832	63.696	-5.924	8.382	-20.713	10.384	-22.518	32.902	1187.1	47.716	334.248	227	844.566	701.484	0.93	106.092	48.837	2.17237	271.456	180.081	0	0	7.18391
656	55.1	-62.733	FALSE	569	-22.545	-21.266	-15.975	-9.065	-0.867	5.822	10.423	9.023	4.024	-2.575	-9.284	-18.355	59.222	52.779	64.5	55.367	48.03	73.209	105.065	90.333	75.195	67.033	74.976	61.259	-5.887	8.423	-20.722	10.423	-22.545	32.968	1188.08	47.936	337.905	227	826.968	683.12	0.93	105.065	48.03	2.18749	268.607	173.26	0	0	13.8801
657	55.033	-62.65	FALSE	559	-22.335	-21.095	-15.746	-8.774	-0.634	5.988	10.588	9.175	4.175	-2.425	-9.137	-18.207	61.619	54.7	66.847	56.834	49.588	74.993	106.154	91.022	76.565	68.624	76.52	64.01	-5.702	8.584	-20.546	10.588	-22.335	32.923	1186.83	47.898	352.639	225	847.476	700.505	0.93	106.154	49.588	2.14072	272.169	180.329	0	0	16.9916
658	55.05	-63.117	FALSE	554	-22.679	-21.359	-16.135	-9.115	-0.615	6.222	10.885	9.285	4.165	-2.535	-9.459	-18.715	52.815	49.308	58.519	53.213	45.86	71.493	106.719	93.191	76.191	66.294	73.289	54.459	-5.838	8.797	-20.918	10.885	-22.679	33.564	1210.66	49.213	370.988	226	801.351	651.315	0.92	106.719	45.86	2.32706	271.403	156.582	1.14943	0	11.2069
659	55.133	-63.2	FALSE	545	-22.696	-21.396	-16.235	-9.256	-0.616	6.263	10.905	9.314	4.144	-2.526	-9.475	-18.715	51.649	48.695	57.48	52.607	45.031	70.41	106.681	93.77	75.57	65.65	72.914	53.118	-5.857	8.827	-20.936	10.905	-22.696	33.601	1213.29	49.22	373.256	226	793.575	643.186	0.92	106.681	45.031	2.36906	270.861	153.462	0.294985	0	23.3038
660	55.217	-62.25	FALSE	570	-22.055	-20.955	-15.535	-8.635	-0.816	5.484	10.084	8.865	4.065	-2.435	-8.955	-17.675	71.763	60.841	76.043	60.741	52.699	77.478	104.577	88.257	76.198	70.178	79.86	74.062	-5.714	8.144	-20.228	10.084	-22.055	32.139	1158.27	46.123	315.215	227	892.697	752.738	0.95	104.577	52.699	1.98442	270.312	206.666	0	0	20.915
661	55.1	-62.2	FALSE	590	-22.15	-21.053	-15.563	-8.636	-0.833	5.407	10.007	8.774	4.007	-2.463	-9.023	-17.813	70.504	60.348	74.914	60.128	52.822	77.795	104.582	88.039	76.222	70.285	78.988	73.067	-5.778	8.063	-20.339	10.007	-22.15	32.157	1159.1	46.255	307.792	227	887.694	749.208	0.943	104.582	52.822	1.97989	270.416	203.919	0.697674	0	22.093
662	54.867	-63.25	FALSE	530	-22.533	-21.133	-15.703	-8.574	-0.074	6.826	11.397	9.797	4.567	-2.133	-9.233	-18.663	54.626	50.687	59.907	55.207	47.866	74.934	109.117	95.109	80.854	69.126	75.507	56.645	-5.455	9.34	-20.776	11.397	-22.533	33.93	1224.3	50.13	421.794	221	829.585	669.531	0.91	109.117	47.866	2.27963	279.16	161.958	1.10497	0	11.8785
663	54.6	-63.117	FALSE	507	-22.292	-20.802	-15.212	-8.002	0.318	7.067	11.639	10.047	4.818	-1.882	-8.902	-18.43	55.21	50.18	60.116	55.545	49.26	77.029	108.136	93.088	82.55	70.107	74.974	57.93	-5.136	9.584	-20.508	11.639	-22.292	33.931	1221.27	50.365	446.409	219	834.125	667.707	0.91	108.136	49.26	2.19521	278.253	163.32	0	0	15.0442
664	54.883	-63.033	FALSE	352	-21.331	-19.955	-14.591	-7.515	0.807	7.633	12.218	10.663	5.559	-1.111	-8.025	-17.401	53.803	49.464	59.19	53.77	46.977	73.184	106.337	92.045	77.596	67.152	73.297	55.806	-4.421	10.171	-19.562	12.218	-21.331	33.549	1209.54	49.325	510.648	214	808.621	627.529	0.915	106.337	46.977	2.2636	271.566	159.073	0.470588	0	6.82353
665	54.867	-62.733	FALSE	513	-22.127	-20.834	-15.394	-8.367	-0.237	6.416	11.016	9.556	4.556	-2.041	-8.834	-18.054	58.434	52.471	63.734	55.537	49.074	74.953	106.024	90.887	77.294	68.411	74.939	61.002	-5.362	8.996	-20.338	11.016	-22.127	33.143	1194.09	48.494	391.709	222	832.76	677.833	0.925	106.024	49.074	2.16049	271.864	171.907	0	0	17.3913
666	54.9	-62.717	FALSE	565	-22.437	-21.155	-15.725	-8.717	-0.557	6.095	10.695	9.225	4.225	-2.373	-9.155	-18.345	59.437	53.355	64.787	56.097	49.413	75.223	106.516	91.389	77.421	68.792	75.697	62.024	-5.685	8.672	-20.646	10.695	-22.437	33.132	1193.59	48.444	360.354	225	840.151	691.647	0.93	106.516	49.413	2.15563	273.128	174.816	0.5	0	19.5
667	54.767	-63.033	FALSE	589	-22.788	-21.391	-15.909	-8.812	-0.414	6.363	10.901	9.394	4.171	-2.498	-9.461	-18.858	55.872	51.2	61.218	55.493	48.756	75.645	108.129	93.49	80.314	69.335	75.29	58.369	-5.775	8.886	-21.012	10.901	-22.788	33.689	1215.02	49.716	377.909	225	833.111	681.72	0.93	108.129	48.756	2.21776	277.264	165.441	0	0	8.35655
668	54.333	-62.883	FALSE	450	-21.726	-20.236	-14.396	-7.156	0.834	7.474	11.984	10.524	5.344	-1.346	-8.336	-17.876	56.166	50.335	61.056	55.703	51.285	78.965	107.243	91.532	83.233	71.535	74.834	60.198	-4.576	9.994	-19.946	11.984	-21.726	33.71	1213.2	50.139	490.803	215	842.085	664.529	0.91	107.243	50.335	2.13059	277.74	166.699	0.547945	0	14.2466
669	54.883	-62.45	FALSE	566	-22.116	-20.896	-15.439	-8.375	-0.38	6.12	10.704	9.324	4.341	-2.255	-8.959	-18.016	66.022	58.371	71.197	59.393	52.732	78.477	108.058	92.117	78.977	71.651	79.291	69.322	-5.496	8.716	-20.343	10.704	-22.116	32.82	1183.11	47.81	365.297	224	885.608	735.867	0.94	108.058	52.732	2.04919	278.652	193.715	0	0	16.1725
670	54.8	-62.35	FALSE	587	-22.247	-20.977	-15.453	-8.407	-0.505	5.943	10.501	9.183	4.237	-2.335	-9.023	-18.107	65.732	57.958	70.768	58.866	52.94	78.728	107.126	90.814	78.588	71.474	78.346	69.244	-5.599	8.542	-20.444	10.501	-22.247	32.748	1179.79	47.729	349.443	224	880.584	733.907	0.94	107.126	52.94	2.02354	276.668	192.934	0.58651	0	7.03812
671	54.817	-62.383	FALSE	578	-22.197	-20.937	-15.422	-8.377	-0.449	6.022	10.575	9.243	4.298	-2.29	-8.981	-18.077	65.605	57.886	70.669	58.893	52.807	78.598	107.31	91.102	78.676	71.443	78.475	69.053	-5.549	8.613	-20.404	10.575	-22.197	32.772	1181.07	47.765	355.983	224	880.517	732.544	0.94	107.31	52.807	2.03212	277.01	192.544	0.983607	0	13.1148
672	54.567	-61.283	FALSE	126	-18.457	-17.329	-11.627	-4.718	2.512	8.322	12.84	12.01	7.3	1.073	-5.139	-14.067	70.724	63.958	74.991	58.761	56.63	81.934	104.344	85.813	75.784	72.689	75.846	74.781	-2.273	11.057	-16.618	12.84	-18.457	31.297	1128.07	44.899	632.073	194	896.255	679.923	0.89	104.344	56.63	1.84256	272.091	209.463	0.757576	0	2.0202
673	54.467	-61.2	FALSE	290	-19.397	-18.228	-12.528	-5.558	1.691	7.522	12.022	11.161	6.412	0.152	-6.097	-15.037	71.71	65.379	76.247	59.722	58.231	84.02	106.567	87.965	77.589	74.417	77.407	76.507	-3.157	10.235	-17.554	12.022	-19.397	31.419	1132.05	45.235	533.134	204	915.761	724.415	0.912	106.567	58.231	1.83007	278.552	213.596	0	0	3.68098
674	54.45	-61.283	FALSE	295	-19.487	-18.303	-12.587	-5.607	1.693	7.573	12.077	11.177	6.397	0.113	-6.183	-15.167	71.159	64.632	75.763	59.617	58.118	84.026	106.801	88.34	77.96	74.457	77.601	76.199	-3.192	10.276	-17.652	12.077	-19.487	31.564	1137.2	45.552	536.578	204	914.673	723.033	0.918	106.801	58.118	1.83766	279.167	211.99	1.04987	0	4.72441
675	54.417	-61.25	FALSE	289	-19.399	-18.199	-12.499	-5.5	1.8	7.7	12.2	11.3	6.5	0.201	-6.099	-15.099	71.599	65.198	76.298	59.998	58.696	84.794	107.593	89.093	78.594	75.095	78.195	76.896	-3.091	10.4	-17.566	12.2	-19.399	31.599	1138.53	45.652	550.355	202	922.049	727.109	0.91	107.593	58.696	1.83306	281.48	213.693	0	0	4
676	54.383	-61.117	FALSE	305	-19.432	-18.212	-12.491	-5.471	1.769	7.589	12.089	11.169	6.429	0.125	-6.132	-15.068	72.114	66.101	76.775	60.193	59.334	85.528	108.058	89.314	78.81	75.456	78.216	77.433	-3.136	10.282	-17.571	12.089	-19.432	31.521	1134.1	45.517	537.865	203	927.332	734.984	0.915	108.058	59.334	1.82118	282.9	215.648	0.949367	0	9.49367
677	54.367	-61.15	FALSE	306	-19.461	-18.231	-12.501	-5.471	1.799	7.639	12.139	11.209	6.439	0.127	-6.161	-15.118	71.978	65.872	76.678	60.245	59.423	85.707	108.351	89.659	79.147	75.642	78.473	77.474	-3.133	10.329	-17.603	12.139	-19.461	31.6	1137.03	45.695	542.425	203	928.649	735.418	0.92	108.351	59.423	1.82338	283.717	215.324	2.09974	0	6.82415
678	54.3	-61.133	FALSE	285	-19.324	-18.054	-12.284	-5.214	2.085	7.915	12.415	11.445	6.645	0.324	-6.024	-15.003	71.965	65.888	76.735	60.483	60.093	86.711	109.412	90.681	80.16	76.353	79.102	77.943	-2.923	10.592	-17.46	12.415	-19.324	31.739	1141.25	46.042	571.694	200	935.526	735.046	0.91	109.412	60.093	1.82071	286.804	215.796	0.821918	0	20.274
679	54.3	-60.883	FALSE	280	-19.047	-17.877	-12.083	-5.057	2.137	7.817	12.317	11.467	6.673	0.441	-5.809	-14.702	73.095	67.592	77.721	60.718	60.693	87.356	109.382	90.398	79.862	76.544	78.737	78.654	-2.81	10.534	-17.209	12.317	-19.047	31.364	1129.23	45.257	567.069	200	940.752	740.154	0.92	109.382	60.693	1.80222	287.136	219.341	1.15942	0	13.0435
680	54.717	-60.15	FALSE	160	-17.628	-16.808	-11.489	-4.829	1.943	7.071	11.482	11.231	6.903	1.18	-4.44	-12.948	75.833	73.68	80.685	60.394	57.909	79.966	100.361	82.801	72.098	73.833	73.578	76.482	-2.361	9.928	-15.795	11.482	-17.628	29.11	1057.37	40.223	516.608	195	907.62	712.149	0.91	100.361	57.909	1.73308	263.128	225.995	1.23457	0	3.7037
681	53.717	-60.233	FALSE	195	-18.126	-16.608	-10.598	-3.478	3.481	9.071	13.671	12.59	7.672	1.382	-4.828	-14.035	70.531	63.932	75.188	60.015	64.888	95.566	114.817	95.677	86.513	78.855	79.886	79.337	-1.651	11.777	-16.256	13.671	-18.126	31.797	1134.97	46.657	713.672	188	965.205	730.133	0.91	114.817	60.015	1.91314	306.06	213.8	1.46444	0	5.64854
682	53.683	-60.317	FALSE	124	-17.728	-16.187	-10.131	-2.951	4.033	9.649	14.249	13.149	8.169	1.853	-4.452	-13.668	69.981	63.28	74.48	59.784	65.024	96.224	115.659	96.186	87.006	78.931	80.091	79.329	-1.168	12.349	-15.861	14.249	-17.728	31.977	1141.52	47.066	786.311	183	965.975	715.051	0.89	115.659	59.784	1.93461	308.069	212.59	2.84091	0	4.73485
684	53.617	-60.75	FALSE	136	-18.109	-16.529	-10.35	-3.05	4.03	9.91	14.51	13.25	8.15	1.691	-4.809	-14.089	68.258	61.659	72.917	59.317	65.095	95.954	116.554	97.193	87.613	79.755	81.174	79.114	-1.283	12.557	-16.242	14.51	-18.109	32.619	1163.57	48.479	805.423	185	964.603	711.499	0.89	116.554	59.317	1.96493	309.701	209.031	2.34987	0	1.82768
685	53.617	-60.9	FALSE	220	-18.666	-17.087	-10.979	-3.697	3.545	9.443	14.025	12.765	7.683	1.134	-5.366	-14.664	68.902	62.303	73.885	60.124	65.453	95.466	116.714	97.947	88.061	80.922	82.467	80.082	-1.822	12.078	-16.806	14.025	-18.666	32.691	1167.86	48.631	743.131	190	972.326	733.659	0.903	116.714	60.124	1.94122	310.127	211.287	2.657	0	3.86473
686	53.6	-60.617	FALSE	255	-18.779	-17.117	-10.999	-3.707	3.383	9.193	13.793	12.585	7.421	1.013	-5.479	-14.769	69.226	62.36	73.682	59.843	65.741	97.214	117.558	97.845	88.415	80.094	81.626	80.024	-1.955	11.857	-16.888	13.793	-18.779	32.572	1161.24	48.395	714.076	191	973.628	740.913	0.91	117.558	59.843	1.96444	312.617	211.61	2.14477	0	9.38338
687	52.55	-56.283	FALSE	57	-12.12	-11.82	-7.436	-2.401	2.255	6.723	10.843	11.223	8.003	2.999	-1.621	-8.14	96.666	80.917	101.797	80.691	63.33	87.005	84.107	89.891	82.183	81.628	93.355	97.443	-0.124	9.596	-10.693	11.223	-12.12	23.343	843.811	29.586	517.482	176	1039.01	832.522	0.97	101.797	63.33	1.60741	261.003	275.026	3.9604	0.247525	6.93069
688	52.45	-56.533	FALSE	295	-13.82	-13.45	-8.967	-3.791	1.079	5.573	9.829	10.003	6.633	1.553	-3.147	-9.83	102.928	84.365	104.655	81.833	65.774	90.689	88.45	95.185	87.044	86.326	95.841	103.469	-1.528	8.468	-12.367	10.003	-13.82	23.823	863.656	30.682	380.924	194	1086.56	916.31	0.99	104.655	65.774	1.59113	274.324	290.762	3.48837	0	7.84884
689	52.867	-56.7	FALSE	221	-13.969	-13.49	-8.92	-3.55	1.561	6.252	10.452	10.461	6.941	1.85	-2.929	-9.869	99.413	81.835	104.785	81.658	65.671	89.479	89.397	92.125	87.348	82.936	92.774	97.338	-1.267	9.055	-12.443	10.461	-13.969	24.43	888.196	31.694	437.756	189	1064.76	880.544	0.98	104.785	65.671	1.59561	271.001	278.586	2.27273	0	4.87013
690	52.733	-56.383	FALSE	78	-12.542	-12.171	-7.699	-2.611	2.238	6.73	10.91	11.14	7.861	2.879	-1.819	-8.471	96.936	80.978	102.94	81.142	63.841	87.189	85.487	89.758	83.385	81.157	92.714	96.349	-0.296	9.593	-11.061	11.14	-12.542	23.682	857.615	30.188	512.775	178	1041.88	836.8	0.97	102.94	63.841	1.61244	262.434	274.263	1.21951	0	7.31707
691	52.6	-56.667	FALSE	135	-13.163	-12.708	-8.163	-2.857	2.098	6.658	10.858	10.998	7.548	2.497	-2.258	-9.108	101.104	82.582	103.983	80.841	65.162	89.753	88.425	93.67	86.559	84.564	93.397	100.614	-0.633	9.505	-11.66	10.998	-13.163	24.161	875.726	31.303	494.826	182	1070.65	870.999	0.98	103.983	65.162	1.59576	271.848	284.3	6.61376	0	2.38095
692	52.6	-56.183	FALSE	73	-12.147	-11.887	-7.487	-2.567	2.002	6.462	10.562	10.956	7.833	2.879	-1.687	-8.187	93.88	79.356	100.527	80.009	62.188	85.211	82.194	87.578	79.923	79.525	92.107	94.731	-0.272	9.327	-10.74	10.956	-12.147	23.103	835.289	29.039	487.941	179	1017.23	817.397	0.983	100.527	62.188	1.6165	254.983	267.967	4.98753	0	9.22693
693	52.417	-56.667	FALSE	235	-13.554	-13.104	-8.604	-3.354	1.647	6.147	10.447	10.547	7.096	1.946	-2.804	-9.554	105.895	86.146	106.348	82.447	66.998	92.297	90.7	97.846	89.248	88.596	97.094	106.393	-1.095	9.047	-12.071	10.547	-13.554	24.101	874.105	31.301	441.891	188	1110.01	924.261	0.99	106.393	66.998	1.588	280.843	298.434	3.93013	0	1.74672
694	52.4	-57.033	FALSE	375	-14.782	-14.212	-9.622	-4.09	1.083	5.68	9.98	9.917	6.313	1.041	-3.822	-10.782	109.526	88.061	108.541	82.407	69.237	94.648	95.051	102.611	92.855	92.352	98.423	110.168	-1.941	8.526	-13.259	9.98	-14.782	24.762	898.359	32.731	377.937	197	1143.88	976.872	0.99	110.168	69.237	1.59117	292.31	307.755	3.003	0	4.5045
695	52.5	-57.367	FALSE	337	-15.097	-14.327	-9.606	-3.836	1.514	6.269	10.569	10.384	6.544	1.244	-3.756	-11.047	107.569	86.539	108.235	81.214	71.013	95.632	98.439	104.819	94.968	93.958	98.632	108.846	-1.762	9.074	-13.49	10.569	-15.097	25.666	926.652	34.597	429.814	194	1149.86	970.481	0.99	108.846	71.013	1.53276	298.89	302.954	2.02312	0	1.44509
696	52.583	-57.817	FALSE	406	-16.202	-15.161	-10.221	-4.181	1.519	6.419	10.759	10.359	6.219	0.679	-4.461	-12.202	103.696	84.216	107.195	79.655	74.481	97.92	104.182	108.685	98.561	97.484	100.641	107.34	-2.206	9.179	-14.522	10.759	-16.202	26.961	967.85	37.308	431.873	198	1164.06	987.502	0.99	108.685	74.481	1.45923	310.787	295.252	0.598802	0	4.79042
697	52.367	-57.717	FALSE	380	-15.674	-14.67	-9.875	-3.839	1.588	6.382	10.768	10.488	6.437	0.951	-4.119	-11.736	106.741	85.908	107.894	79.67	74.209	97.89	103.066	110.471	98.477	99.109	101.654	110.708	-1.942	9.213	-14.027	10.768	-15.674	26.442	950.664	36.361	439.927	196	1175.8	996.002	0.99	110.708	74.209	1.49184	311.427	303.357	1.86335	0	3.72671
698	52.133	-57.45	FALSE	357	-14.823	-14.003	-9.383	-3.634	1.61	6.216	10.536	10.416	6.596	1.246	-3.674	-10.923	112.899	89.841	109.56	80.827	72.42	97.377	99.97	110.814	97.087	99.424	101.876	116.05	-1.652	9.056	-13.25	10.536	-14.823	25.359	915.978	34.209	429.631	193	1188.14	1008.29	0.99	116.05	72.42	1.60246	308.161	318.79	1.45349	0	1.74419
699	52.2	-57.55	FALSE	371	-15.147	-14.267	-9.587	-3.737	1.557	6.213	10.593	10.413	6.533	1.083	-3.897	-11.247	110.744	88.438	109.03	80.348	73.17	97.576	101.12	110.98	97.666	99.57	101.954	114.294	-1.791	9.073	-13.554	10.593	-15.147	25.74	928.132	34.979	429.993	195	1184.89	1006.15	0.99	114.294	73.17	1.56203	309.676	313.476	2.98507	0	3.23383
700	52.2	-57.433	FALSE	379	-15.017	-14.208	-9.598	-3.818	1.455	6.062	10.372	10.262	6.452	1.072	-3.838	-11.117	112.127	89.449	109.556	81.078	72.292	97.211	99.821	109.892	96.81	98.552	101.477	114.975	-1.827	8.899	-13.447	10.372	-15.017	25.389	917.942	34.224	412.697	195	1183.24	1008.04	0.99	114.975	72.292	1.59042	306.924	316.551	1.30293	0	6.84039
701	52.083	-57.867	FALSE	319	-15.206	-14.066	-9.266	-3.226	2.074	6.844	11.244	10.974	6.904	1.404	-3.666	-11.306	105.496	84.156	105.727	76.826	75.464	98.262	103.844	114.327	99.694	103.067	103.144	111.709	-1.441	9.687	-13.526	11.244	-15.206	26.45	948.359	36.597	493.356	190	1181.72	988.013	0.99	114.327	75.464	1.51499	316.433	301.361	2.18069	0	5.29595
702	52.083	-57.833	FALSE	319	-15.15	-14.05	-9.25	-3.251	2.049	6.799	11.199	10.949	6.9	1.4	-3.65	-11.25	106.108	84.605	105.952	77.051	75.097	98.099	103.396	114.001	99.348	102.7	102.9	112.057	-1.442	9.649	-13.483	11.199	-15.15	26.349	945.458	36.379	489.827	190	1181.31	988.318	0.99	114.001	75.097	1.51805	315.496	302.77	1.40351	0	3.85965
703	51.5	-57.233	FALSE	43	-11.479	-11.1	-6.71	-1.315	3.575	7.88	12.18	12.38	8.89	3.695	-1	-7.674	124.176	96.218	109.46	79.924	69.642	97.169	96.386	113.53	95.893	102.203	101.727	125.793	0.777	10.813	-10.084	12.38	-11.479	23.859	865.267	31.427	662.859	165	1212.12	973.455	0.99	125.793	69.642	1.80628	307.085	346.187	4.09556	0	12.9693
704	51.583	-56.75	FALSE	195	-12.033	-11.933	-7.733	-2.333	2.567	6.967	11.467	11.667	8.167	2.767	-1.933	-8.233	119.1	90.9	103.9	79.8	68.9	98.4	93.9	106.7	96	100.2	101.5	119	-0.05	10.034	-10.733	11.667	-12.033	23.7	863.932	31.023	562.306	177	1178.3	964.148	0.99	119.1	68.9	1.72859	299	329	4.34783	0.621118	8.07453
706	48.165	-92.107	FALSE	374	-15.717	-12.352	-5.112	3.451	10.414	15.314	18.558	17.158	11.844	5.937	-3.226	-11.91	29.563	20.919	35.518	50.76	73.669	108.083	100.86	96.038	87.573	65.606	41.124	30.406	2.863	17.01	-13.326	18.558	-15.717	34.275	1224.3	57.804	1537.23	148	740.119	334.091	0.73	108.083	20.919	5.16674	304.981	80.888	1.52505	0.217865	1.30719
707	41.239	-74.204	FALSE	223	-3.876	-2.767	2.699	8.792	14.585	19.413	22.12	21.192	17.045	11.013	5.523	-1.095	87.47	82.941	102.969	107.852	112.824	100.613	107.331	109.041	104.764	98.247	114.752	99.702	9.554	20.908	-2.579	22.12	-3.876	25.996	945.562	46.641	2457.15	84	1228.51	627.479	0.832	114.752	82.941	1.38354	316.985	270.113	0	2.59259	1.11111
708	41.391	-74.038	FALSE	380	-5.039	-3.88	1.7	7.796	13.708	18.581	21.308	20.37	16.304	10.115	4.446	-2.307	82.596	79.767	95.473	102.549	106.584	97.655	101.067	103.05	98.649	95.288	108.358	95.854	8.592	20.086	-3.742	21.308	-5.039	26.347	959.939	47.341	2258.13	95	1166.89	605.464	0.854	108.358	79.767	1.35843	301.772	258.217	0	0	6.27063
709	44.8	-76.683	FALSE	206	-10.779	-9.361	-2.89	5.14	12.188	16.854	19.828	18.57	13.811	7.511	1.281	-7.238	64.696	60.859	70.743	75.383	83.627	77.486	67.037	77.602	89.016	80.704	84.553	86.06	5.41	18.417	-9.126	19.828	-10.779	30.607	1111.6	53.442	1835.58	128	917.766	450.333	0.76	89.016	60.859	1.46266	222.125	211.615	0	3.97727	13.0682
717	72.017	-94.883	FALSE	110	-33.498	-34.01	-32.01	-22.963	-10.571	-0.031	5.325	3.669	-3.343	-13.743	-23.902	-29.31	4.389	4.889	5.262	6.429	9.689	13.534	23.627	29.527	21.494	14.722	6.194	4.55	-16.199	2.988	-32.273	5.325	-34.01	39.335	1497.23	49.904	15.809	284	144.306	100.109	0.725	29.527	4.389	6.7275	66.688	13.828	0	0	3.45679
718	72.017	-94.767	FALSE	130	-33.51	-34.064	-32.064	-22.989	-10.624	-0.085	5.257	3.615	-3.439	-13.839	-23.929	-29.364	4.557	5.057	5.471	6.597	9.857	13.786	23.92	29.82	21.746	15.001	6.375	4.717	-16.253	2.929	-32.313	5.257	-34.064	39.321	1495.98	49.879	14.0421	284	146.904	103.355	0.72	29.82	4.557	6.54378	67.526	14.331	0	0	5.9754
719	72.483	-95.033	FALSE	240	-34.078	-34.636	-32.694	-23.894	-11.521	-0.994	4.248	2.466	-4.491	-14.852	-24.794	-30.118	4.316	4.634	5.286	6.41	9.534	13.453	23.748	29.975	21.763	14.459	6.21	4.632	-17.113	1.907	-32.944	4.248	-34.636	38.884	1479.22	48.917	0	293	144.42	111.419	0.75	29.975	4.316	6.94509	67.176	13.582	0	0	4.24886
720	72.583	-95.067	FALSE	160	-33.522	-34.122	-32.222	-23.422	-11.112	-0.522	4.678	2.878	-4.122	-14.422	-24.322	-29.622	4.2	4.5	5.2	6.31	9.4	13.309	23.599	29.899	21.699	14.31	6.1	4.599	-16.654	2.345	-32.422	4.678	-34.122	38.8	1475.35	48.729	0.845643	289	143.125	105.999	0.745	29.899	4.2	7.11881	66.807	13.299	0	0	8
721	72.683	-94.383	FALSE	150	-33.417	-33.973	-32.085	-23.277	-10.933	-0.425	4.775	3.007	-4.045	-14.445	-24.233	-29.433	4.348	4.6	5.2	6.428	9.5	13.488	23.708	30.156	22.068	14.709	6.148	4.66	-16.54	2.452	-32.274	4.775	-33.973	38.748	1473.79	48.599	2.32976	288	145.013	106.767	0.726	30.156	4.348	6.9356	67.352	13.608	0	0	4.79705
722	72.833	-93.95	FALSE	220	-33.8	-34.35	-32.55	-23.709	-11.389	-0.849	4.301	2.541	-4.639	-15.039	-24.75	-29.85	4.279	4.479	5.088	6.389	9.429	13.288	23.577	30.227	22.218	14.768	5.988	4.578	-17.007	1.998	-32.667	4.301	-34.35	38.651	1470.88	48.371	0	292	144.308	110.718	0.753	30.227	4.279	7.06403	67.092	13.336	0	0	8.63039
729	73.035	-85.217	FALSE	91	-29.746	-29.841	-28.703	-20.112	-8.69	1.957	5.839	3.929	-2.457	-13.142	-21.355	-26.326	6.068	4.38	4.808	5.632	7.408	11.588	22.434	26.725	25.794	20.43	8.881	5.891	-14.054	3.908	-28.638	5.839	-29.841	35.68	1378.48	43.016	30.6788	274	150.039	92.464	0.67	26.725	4.38	6.1016	60.747	16.339	0	0	2.5
732	45.042	-68.733	FALSE	58	-9.101	-7.943	-1.84	4.692	11.268	16.706	19.743	18.543	13.565	7.953	1.7	-6.058	77.462	74.677	73.439	77.997	82.558	83.775	84.098	88.057	83.572	87.11	106.492	97.711	5.769	18.331	-7.701	19.743	-9.101	28.844	1043.8	48.895	1793.11	123	1016.95	554.465	0.775	106.492	73.439	1.45007	255.93	249.85	1.34141	1.64431	0.605798
738	48.183	-92.183	FALSE	403	-15.977	-12.565	-5.322	3.298	10.317	15.217	18.434	17.034	11.674	5.738	-3.482	-12.141	29.415	20.966	35.07	50.487	73.259	108.17	100.738	95.392	87.071	64.863	40.539	30.243	2.685	16.895	-13.561	18.434	-15.977	34.411	1229.38	58.092	1513.67	150	736.213	334.959	0.74	108.17	20.966	5.15931	304.3	80.624	0.675676	0	2.02703
740	47.924	-91.995	FALSE	414	-15.109	-11.813	-4.906	3.448	10.103	15.003	18.354	17.148	11.898	6.001	-2.953	-11.36	28.902	19.947	36.765	52.407	75.672	108.732	101.323	97.639	89.448	65.729	42.333	29.911	2.984	16.835	-12.761	18.354	-15.109	33.463	1194.81	56.241	1513.34	148	748.808	346.316	0.75	108.732	19.947	5.45105	307.694	78.76	1.36612	0.273224	2.45902
746	39.72	-89.58	FALSE	171	-3.894	-1.474	5.206	12.068	17.65	22.73	24.732	23.25	19.65	13.25	6.268	-1.012	42.485	46.451	82.725	95.663	98.839	92.8	94.883	87.349	84.617	68.447	69.349	71.487	11.535	23.571	-2.127	24.732	-3.894	28.626	1033.84	55.752	3088.25	74	935.095	223.987	0.7	98.839	42.485	2.32644	275.032	160.423	0	0.473934	0.473934
747	40.65	-88.93	FALSE	219	-5.755	-3.31	3.593	10.63	16.585	21.97	23.83	22.43	18.733	12.13	4.793	-2.618	42.709	40.81	74.053	97.166	99.967	96.722	107.555	83.468	88.923	68.938	71.966	61.95	10.251	22.743	-3.894	23.83	-5.755	29.585	1072.64	56.806	2830.66	89	934.227	272.738	0.73	107.555	40.81	2.63551	287.745	145.469	0	0	0.438596
748	40.17	-87.65	FALSE	198	-4.07	-1.67	4.93	11.37	17.043	22.143	23.922	22.672	19.191	12.622	6.051	-1.141	50.015	48.707	77.404	102.821	107.271	104.582	111.317	98.056	80.225	73.857	78.185	73.357	11.089	22.912	-2.294	23.922	-4.07	27.992	1013.56	53.371	2944.65	76	1005.8	318.555	0.77	111.317	48.707	2.28544	313.955	172.079	0	0	0
749	39.83	-88.92	FALSE	198	-3.985	-1.386	5.215	11.963	17.61	22.459	24.512	23.159	19.662	13.162	6.162	-0.986	49.961	49.189	81.669	96.253	102.585	100.401	106.923	93.531	81.369	70.665	78.369	73.888	11.462	23.377	-2.119	24.512	-3.985	28.497	1027.79	55.235	3061.25	74	984.803	278.114	0.73	106.923	49.189	2.17372	300.855	173.038	0	0	0.490196
750	39.42	-88.43	FALSE	213	-3.515	-0.915	5.495	11.995	17.595	22.397	24.395	23.095	19.695	13.287	6.395	-0.515	53.648	51.885	84.356	96.702	101.854	97.271	104.313	79.599	81.27	71.462	88.362	79.251	11.617	23.296	-1.648	24.395	-3.515	27.91	1005.94	54.32	3066.82	70	989.973	281.104	0.74	104.313	51.885	2.01047	281.183	184.784	0	1.2987	0.649351
751	38.57	-89	FALSE	152	-2.447	-0.051	6.399	12.845	17.995	22.995	25.103	23.849	20.095	13.645	7.095	0.503	53.442	60.84	99.344	103.312	106.306	90.706	99.46	74.378	84.976	71.202	96.408	85.678	12.335	23.982	-0.665	25.103	-2.447	27.55	989.981	54.72	3222.17	60	1026.05	286.834	0.721	106.306	53.442	1.98918	264.544	199.96	0	0	0
753	39.22	-89.97	FALSE	168	-2.821	-0.247	6.161	12.849	18.049	22.993	25.125	23.825	20.049	13.775	6.849	-0.089	43.82	48.669	84.429	96.503	110.456	92.444	97.045	84.097	85.665	68.01	77.169	70.164	12.21	23.981	-1.052	25.125	-2.821	27.946	1006.38	54.736	3217.34	64	958.471	223.437	0.719	110.456	43.82	2.52068	273.586	162.653	0	0	0
754	39.95	-90.22	FALSE	183	-4.864	-2.56	4.26	11.342	16.86	21.98	24.182	22.762	18.896	12.476	5.374	-1.864	37.176	40.73	79.941	99.692	114.273	101.867	105.201	90.404	97.376	75.474	70.537	62.138	10.737	22.975	-3.096	24.182	-4.864	29.046	1048.34	56.499	2912.61	83	974.809	296.466	0.74	114.273	37.176	3.07384	297.472	140.044	0	0.938967	0
755	39.67	-90.22	FALSE	183	-4.332	-2.084	4.668	11.659	17.02	22.12	24.211	22.811	19.02	12.72	5.72	-1.342	36.545	41.245	78.915	97.796	116.447	100.475	103.467	86.73	92.663	72.804	72.486	62.862	11.016	23.047	-2.586	24.211	-4.332	28.543	1030.53	55.612	2955.13	79	962.435	275.193	0.72	116.447	36.545	3.1864	290.672	140.652	0	0.52356	0
756	40.55	-90.17	FALSE	198	-5.63	-3.13	3.85	10.95	16.65	21.898	24.15	22.739	18.75	12.25	4.918	-2.672	39.568	38.481	77.353	99.57	104.394	102.398	107.687	92.526	98.693	74.889	65.935	59.849	10.394	22.929	-3.811	24.15	-5.63	29.78	1074.45	57.473	2868.56	88	961.343	292.723	0.75	107.687	38.481	2.79845	302.611	137.898	0	0.502513	0
757	37.28	-89.83	FALSE	152	-0.454	2.128	8.146	13.989	18.741	23.402	25.65	24.359	20.407	14.207	8.137	2.08	73.085	80.899	126.745	108.053	121.814	91.752	98.453	98.018	95.923	77.348	106.607	107.92	13.399	24.47	1.251	25.65	-0.454	26.104	929.937	52.864	3419.71	30	1186.62	394.775	0.74	126.745	73.085	1.73421	288.223	261.904	0	0.387597	0.387597
758	36.92	-90.3	FALSE	152	-0.085	2.515	8.387	14.186	18.786	23.386	25.717	24.517	20.586	14.386	8.287	2.285	74.999	85.108	128.826	110.638	120.348	89.687	96.748	92.959	93.557	72.695	109.935	108.287	13.579	24.54	1.572	25.717	-0.085	25.802	920.48	52.621	3456.28	19	1183.79	383.164	0.74	128.826	72.695	1.77214	279.394	268.394	0	0	0
765	37.55	-85.73	FALSE	221	-0.252	1.866	7.566	13.246	18.226	22.746	24.758	23.958	20.358	13.926	8.058	2.478	97.745	101.355	122.051	104.702	124.012	107.077	122.519	98.422	92.296	69.306	99.234	110.359	13.078	23.821	1.364	24.758	-0.252	25.01	904.461	49.362	3293.64	25	1249.08	477.154	0.78	124.012	69.306	1.78934	328.018	309.459	0	1.39535	0.465116
766	37.22	-85.72	FALSE	198	0.127	2.309	8.009	13.491	18.373	22.973	24.991	24.206	20.676	14.006	8.394	2.909	102.555	107.942	125.907	107.901	133.272	111.724	125.663	103.364	98.743	73.66	105.924	119.866	13.372	24.057	1.782	24.991	0.127	24.864	896.542	49.48	3362.14	9	1316.52	528.509	0.79	133.272	73.66	1.80929	340.751	330.363	0	0	0
848	64.65	-128.083	FALSE	1360	-28.074	-26.114	-20.973	-10.433	0.547	8.887	11.287	8.287	1.687	-8.393	-21.533	-25.114	28.739	23.579	25.238	23.079	22.68	50.559	68.718	59.22	27.403	24.803	27.12	23.1	-9.162	9.487	-26.434	11.287	-28.074	39.361	1493.81	53.643	414.31	234	404.238	253.495	0.775	68.718	22.68	3.02989	178.497	75.418	0	0	30.8051
849	64.167	-127.617	FALSE	1150	-26.306	-24.045	-18.774	-8.293	2.267	10.168	12.517	9.707	3.167	-6.644	-19.695	-23.496	30.315	24.715	26.103	24.786	25.148	53.393	71.882	62.726	32.353	30.805	30.278	24.438	-7.452	10.797	-24.616	12.517	-26.306	38.823	1470.48	52.927	549.333	224	436.942	251.195	0.772	71.882	24.438	2.9414	188.001	79.468	0	0	29.2683
850	65.017	-127.483	FALSE	580	-28.684	-26.619	-20.273	-8.286	3.502	12.199	14.378	11.174	4.177	-6.648	-20.937	-26.044	22.274	18.552	16.798	18.241	20.153	43.688	58.339	54.785	31.156	30.216	23.816	21.037	-7.672	12.584	-27.116	14.378	-28.684	43.062	1644.74	60.362	741.452	219	359.055	135.946	0.609	58.339	16.798	3.47297	156.812	61.863	0	0	28.9786
851	43.233	-80.367	FALSE	260	-6.643	-6.033	-0.57	6.407	12.994	17.887	20.544	19.51	15.354	9.027	3.257	-3.413	61.141	55.94	71.575	76.737	78.951	76.022	81.829	94.752	84.588	71.678	81.173	79.995	7.36	19.314	-5.363	20.544	-6.643	27.187	1001.28	47.075	2058.84	110	914.381	398.861	0.75	94.752	55.94	1.69381	252.603	197.076	0	3.56295	0.23753
932	41.65	-87.072	FALSE	185	-5.473	-3.406	2.891	9.151	15.021	20.514	22.887	21.731	17.931	11.487	4.691	-2.31	47.482	40.868	67.508	96.646	88.317	103.309	99.482	93.145	96.01	76.172	81.036	67.487	9.593	21.711	-3.73	22.887	-5.473	28.36	1023.67	52.145	2588.92	90	957.462	337.224	0.77	103.309	40.868	2.52787	295.936	155.837	0	0.434783	0
935	67.65	-132.017	FALSE	236	-29.03	-27.97	-23.31	-12.85	-0.474	9.726	13.13	10.206	3.17	-7.69	-21.09	-25.99	14.925	11.881	11.525	12.797	14.657	22.945	35.004	39.441	21.896	27.392	17.937	16.777	-9.348	11.021	-27.663	13.13	-29.03	42.16	1608.45	57.093	565.088	233	247.177	69.267	0.57	39.441	11.525	3.42221	97.39	43.583	0	0	47.646
936	69.05	-133.45	FALSE	60	-28.129	-28.029	-25.449	-16.113	-3.573	7.383	11.903	9.347	2.827	-8.413	-21.353	-25.633	10.704	8.964	7.312	9.22	10.976	14.664	26.204	35.136	22.008	23.4	13.08	11.784	-10.436	9.544	-27.264	11.903	-28.129	40.032	1556.6	52.472	434.149	242	193.452	38.938	0.57	35.136	7.312	4.80525	76.004	31.452	0	0	44.9275
941	38.95	-99.33	FALSE	610	-2.841	0.059	5.311	11.991	17.311	23.021	26.369	25.011	19.749	13.149	5.239	-0.961	10.163	14.573	44.04	50.574	78.759	84.559	88.441	70.45	57.158	36.085	23.679	13.892	11.951	24.8	-1.248	26.369	-2.841	29.21	1047.96	58.591	3168.6	68	572.373	-150.58	0.41	88.441	10.163	8.70225	243.45	38.628	0	0	0
942	42.77	-97.42	FALSE	390	-8.211	-4.799	1.424	9.423	15.946	21.344	24.345	22.844	17.444	11.156	2.47	-5.154	10.523	15.99	42.497	58.654	90.379	103.511	75.337	73.591	59.705	38.899	25.571	15.698	9.019	22.844	-6.055	24.345	-8.211	32.556	1164.19	61.103	2682.51	107	610.355	-10.355	0.46	103.511	10.523	9.83664	252.439	42.211	0	0	0
943	43.08	-97.37	FALSE	390	-9.222	-5.624	0.875	8.973	15.476	20.848	23.848	22.25	16.948	10.481	1.755	-6.214	9.551	14.819	38.245	57.779	85.553	94.447	78.777	69.817	60.719	37.834	24.755	14.565	8.366	22.315	-7.02	23.848	-9.222	33.07	1181.2	61.91	2566.61	113	586.861	-9.57	0.481	94.447	9.551	9.8887	243.041	38.935	0	0.240385	0.480769
944	43.75	-96.17	FALSE	409	-10.872	-7.52	-0.32	8.08	15.028	20.328	23.128	21.48	15.928	9.228	0.528	-7.972	12.54	17.736	42.036	61.036	80.788	101.948	85.404	86.292	75.056	48.248	30.98	19.092	7.254	21.645	-8.788	23.128	-10.872	34	1223.56	63.185	2395.52	121	661.156	102.676	0.57	101.948	12.54	8.12982	273.644	49.368	0.438596	2.63158	0
945	43.52	-91.95	FALSE	285	-9.913	-6.725	0.267	8.437	15.079	20.249	22.711	21.249	16.379	10.137	1.737	-6.733	23.196	22.784	50.715	80.021	96.714	104.856	108.633	105.76	92.264	59.528	46.02	30.943	7.739	21.403	-7.79	22.711	-9.913	32.624	1175.52	60.14	2427.88	115	821.434	250.579	0.76	108.633	22.784	4.76795	319.249	76.923	0	0	0
947	40.98	-93.75	FALSE	346	-6.779	-3.879	3.021	10.097	16.097	21.197	23.859	22.297	17.659	11.459	3.559	-4.079	23.762	25.128	58.658	86.842	106.33	110.936	111.18	103.396	100.95	70.972	50.082	34.386	9.542	22.451	-4.912	23.859	-6.779	30.638	1098.22	59.022	2701.85	97	882.622	247.946	0.72	111.18	23.762	4.6789	325.512	83.276	0	0	0
948	40.12	-94.07	FALSE	274	-5.679	-2.779	4.121	10.921	16.837	22.035	24.743	23.341	18.543	12.343	4.643	-2.871	25.567	24.642	61.916	82.038	112.507	104.332	117.754	106.964	108.699	74.725	49.485	36.21	10.517	23.373	-3.776	24.743	-5.679	30.422	1087.57	59.858	2909.78	88	904.839	229.442	0.682	117.754	24.642	4.77859	329.05	86.419	0	0	0.389105
949	39.53	-95.513	FALSE	280	-3	0	6.54	13.189	18.576	23.52	26.273	24.991	20.376	14.108	6.421	-0.747	24.03	25.812	60.842	81.734	120.374	139.456	101.396	103.941	111.439	76.733	47.365	33.74	12.521	24.928	-1.249	26.273	-3	29.273	1050.38	57.786	3351.3	67	926.862	170.613	0.67	139.456	24.03	5.80341	344.793	83.582	0	0.307692	0
950	43	-101.42	FALSE	992	-6.29	-3.339	1.109	7.706	13.557	19.057	22.956	21.607	15.757	9.458	1.107	-4.839	8.55	13.444	24.425	45.277	72.218	80.352	65.484	47.715	34.392	23.689	13.989	9.542	8.154	21.207	-4.823	22.956	-6.29	29.246	1051.7	52.501	2297.15	111	439.077	-112.508	0.37	80.352	8.55	9.39789	193.551	31.536	0	0	0
952	42.83	-102	FALSE	1082	-5.649	-2.673	1.501	7.699	13.475	18.849	22.723	21.449	15.799	9.501	1.325	-4.249	8.178	10.65	20.654	43.208	75.526	81.872	71.76	43.638	34.912	22.974	11.23	9.882	8.312	21.007	-4.19	22.723	-5.649	28.372	1019.96	50.548	2278.61	107	434.484	-117.101	0.36	81.872	8.178	10.0112	197.27	28.71	0	0	0
953	42.75	-102.33	FALSE	1082	-5.08	-2.18	1.92	7.924	13.724	19.024	22.824	21.572	16.024	9.624	1.572	-3.88	7.852	8.856	19.696	43.972	78.196	80.92	74.828	43.176	34.9	22.368	10.44	9.92	8.589	21.14	-3.713	22.824	-5.08	27.904	1006.91	49.483	2316.04	103	435.124	-125.713	0.36	80.92	7.852	10.3057	198.924	26.628	0	0	0
956	51.311	-105.383	FALSE	556	-17	-13.823	-6.616	3.884	11.133	15.877	18.627	17.233	11.069	4.956	-5.844	-14.758	15.484	12.129	17.265	20.654	44.56	67.749	54.107	36.518	32.901	17.213	12.977	17.248	2.062	17.246	-15.194	18.627	-17	35.627	1316.65	57.194	1552.01	155	348.805	-57.694	0.4	67.749	12.129	5.5857	158.374	44.861	0	0	0
957	52.842	-108.883	FALSE	547	-17.079	-13.803	-6.868	3.807	11.227	15.383	17.248	16.348	10.508	4.572	-6.627	-14.914	20.899	13.825	22.839	25.917	39.082	70.842	67.82	45.917	34.014	14.212	19.122	22.956	1.65	16.326	-15.265	17.248	-17.079	34.327	1292.04	52.822	1447.78	158	397.445	9.037	0.46	70.842	13.825	5.1242	184.579	57.68	0.593472	0	4.74777
958	52.696	-105.563	FALSE	544	-19.102	-14.919	-8.97	2.788	11.056	15.272	17.817	16.608	10.045	4.288	-7.159	-16.494	20.004	14.576	19.933	22.675	43.794	67.071	69.263	53.381	40.598	21.817	17.115	20.084	0.936	16.566	-16.838	17.817	-19.102	36.919	1367.32	58.503	1440.17	162	410.311	27.914	0.48	69.263	14.576	4.75185	189.715	54.664	0	0	6.45161
959	52.717	-105.217	FALSE	494	-18.688	-14.923	-8.252	2.973	11.237	15.677	17.873	16.657	10.596	4.373	-6.627	-15.988	21.414	16.527	22.031	23.753	45.264	65.195	68.824	55.015	42.644	23.839	17.376	21.232	1.242	16.736	-16.533	17.873	-18.688	36.561	1358.55	57.717	1479.92	161	423.114	33.292	0.503	68.824	16.527	4.16434	189.034	59.173	0	0	8.78378
960	53.583	-108.367	FALSE	762	-20.123	-15.563	-9.293	1.807	9.307	13.537	15.637	14.567	8.767	3.067	-7.803	-16.733	23.839	17.88	23.471	20.262	35.172	68.2	74.576	55.604	38.186	16.338	17.611	26.221	-0.236	14.58	-17.473	15.637	-20.123	35.76	1310.74	55.145	1144.2	167	417.36	89.886	0.565	74.576	16.338	4.56457	198.38	67.94	0.408163	0	10.6122
961	53.583	-108.367	FALSE	762	-20.123	-15.563	-9.293	1.807	9.307	13.537	15.637	14.567	8.767	3.067	-7.803	-16.733	23.839	17.88	23.471	20.262	35.172	68.2	74.576	55.604	38.186	16.338	17.611	26.221	-0.236	14.58	-17.473	15.637	-20.123	35.76	1310.74	55.145	1144.2	167	417.36	89.886	0.565	74.576	16.338	4.56457	198.38	67.94	0	0	12.6712
962	53.6	-108.367	FALSE	762	-20.111	-15.559	-9.282	1.811	9.301	13.538	15.631	14.558	8.768	3.048	-7.819	-16.742	23.758	17.803	23.387	20.245	35.172	68.263	74.623	55.803	38.346	16.365	17.594	26.083	-0.238	14.576	-17.471	15.631	-20.111	35.742	1310.43	55.09	1143.5	167	417.442	90.086	0.57	74.623	16.365	4.55991	198.689	67.644	0	0	1.92308
963	53.783	-108.483	FALSE	762	-19.751	-15.53	-9.019	1.941	9.322	13.57	15.614	14.47	8.73	2.85	-8.078	-16.87	22.351	16.606	22.637	20.471	35.906	69.952	74.932	57.645	40.044	16.233	17.48	24.407	-0.229	14.551	-17.384	15.614	-19.751	35.365	1305.29	54.119	1140.07	167	418.664	92.133	0.57	74.932	16.233	4.61603	202.529	63.364	0	0	5.17928
964	53.346	-105.808	FALSE	494	-20.099	-15.999	-9.034	2.173	10.036	14.738	17.073	15.658	9.531	3.466	-7.712	-17.142	17.449	14.11	19.525	23.571	41.427	67.198	73.617	58.492	42.034	22.021	18.239	20.81	0.224	15.823	-17.747	17.073	-20.099	37.172	1367.29	58.368	1310.64	165	418.493	61.613	0.5	73.617	14.11	5.21736	199.307	52.369	0	0	1.18343
965	53.49	-105.767	FALSE	494	-19.942	-15.793	-8.808	2.106	9.912	14.696	17.046	15.606	9.59	3.456	-7.606	-17.086	18.352	14.53	20.507	24.104	41.247	67.729	75.191	58.912	44.203	22.698	19.302	21.951	0.265	15.783	-17.607	17.046	-19.942	36.988	1358.58	57.832	1303.88	165	428.726	73.142	0.527	75.191	14.53	5.17488	201.832	54.833	0	0	6.71378
966	53.479	-105.256	FALSE	494	-20.572	-16.338	-9.14	1.825	10.142	14.818	17.118	15.519	9.519	3.516	-7.52	-17.576	18.51	15.826	21.21	24.105	42.63	68.32	75.271	59.129	45.607	25.262	20.203	22.495	0.109	15.818	-18.162	17.118	-20.572	37.69	1382.23	59.329	1311.02	165	438.568	82.749	0.55	75.271	15.826	4.75616	202.72	56.831	0	0	1.65289
967	53.558	-105.867	FALSE	494	-19.694	-15.449	-8.579	2.112	9.922	14.641	17.037	15.612	9.622	3.507	-7.519	-16.878	19.504	14.794	21.273	24.681	41.096	67.739	75.975	58.823	45.419	22.619	20.104	22.848	0.361	15.763	-17.34	17.037	-19.694	36.731	1347.09	57.221	1303.43	165	434.875	79.056	0.54	75.975	14.794	5.13553	202.537	57.146	0	0	3.22581
968	53.567	-105.933	FALSE	494	-19.574	-15.293	-8.502	2.127	9.937	14.627	17.027	15.626	9.626	3.536	-7.474	-16.773	19.932	14.873	21.483	24.892	41.02	67.603	76.075	58.762	45.618	22.413	20.304	23.083	0.407	15.76	-17.213	17.027	-19.574	36.601	1341.97	56.937	1303.9	164	436.058	80.003	0.54	76.075	14.873	5.11497	202.44	57.888	0.847458	0	15.2542
969	53.833	-106.067	FALSE	524	-19.435	-14.986	-8.421	1.64	9.295	14.144	16.544	15.14	9.339	3.235	-7.62	-16.78	22.334	14.965	23.148	25.64	40.185	67.258	78.516	58.15	50.005	22.668	21.968	25.083	0.175	15.276	-17.067	16.544	-19.435	35.979	1315.03	55.364	1225.2	167	449.92	109.422	0.568	78.516	14.965	5.24664	203.924	62.382	0	0	6.76983
970	53.933	-106	FALSE	524	-19.423	-14.928	-8.328	1.617	9.267	14.177	16.577	15.132	9.422	3.227	-7.623	-16.778	22.684	15.089	23.684	25.735	40.145	67.928	79.577	58.288	51.238	23.298	22.722	25.644	0.195	15.295	-17.043	16.577	-19.423	36	1314.62	55.312	1228.48	167	456.032	115.122	0.58	79.577	15.089	5.27384	205.793	63.417	0	0	2.92683
971	54.017	-105.8	FALSE	524	-19.936	-15.506	-8.666	1.414	9.184	14.144	16.544	15.09	9.274	3.102	-7.896	-17.166	21.985	15.451	23.463	25.444	40.42	69.323	79.9	59.227	51.187	24.772	23.677	25.535	-0.035	15.259	-17.536	16.544	-19.936	36.48	1332.61	56.239	1216.94	167	460.384	122.774	0.585	79.9	15.451	5.17119	208.45	62.971	1.27119	0	4.23729
972	54.033	-105.817	FALSE	524	-19.898	-15.458	-8.639	1.411	9.171	14.141	16.541	15.087	9.281	3.099	-7.879	-17.139	22.134	15.469	23.562	25.474	40.38	69.319	80.057	59.234	51.362	24.766	23.781	25.633	-0.023	15.256	-17.498	16.541	-19.898	36.439	1330.88	56.138	1216.4	167	461.171	123.62	0.58	80.057	15.469	5.17532	208.61	63.236	0	0	19.1011
973	54.05	-105.717	FALSE	524	-20.119	-15.723	-8.8	1.34	9.16	14.14	16.54	15.056	9.22	3.04	-7.996	-17.319	21.809	15.631	23.408	25.372	40.515	69.862	80.004	59.515	51.276	25.398	24.111	25.552	-0.122	15.245	-17.72	16.54	-20.119	36.659	1339.36	56.583	1212.75	167	462.453	126.081	0.585	80.004	15.631	5.11829	209.381	62.992	0.416667	0	0.833333
974	54.067	-105.7	FALSE	524	-20.138	-15.741	-8.808	1.332	9.162	14.152	16.552	15.059	9.222	3.032	-8.005	-17.338	21.863	15.715	23.472	25.384	40.537	70.05	80.14	59.608	51.4	25.582	24.307	25.626	-0.127	15.254	-17.739	16.552	-20.138	36.69	1340.41	56.632	1213.64	167	463.684	127.253	0.59	80.14	15.715	5.09959	209.798	63.204	0.892857	0	0.892857
975	54.283	-105.517	FALSE	594	-20.861	-16.545	-9.454	0.766	8.606	13.686	16.094	14.594	8.786	2.474	-8.673	-18.054	22.251	16.463	23.883	25.54	40.712	72.248	81.422	60.563	52.826	27.836	26.696	26.371	-0.715	14.791	-18.487	16.094	-20.861	36.955	1351.97	56.977	1136.92	171	476.811	157.587	0.62	81.422	16.463	4.94576	214.233	65.085	0	0	3.64372
976	54.433	-105.2	FALSE	594	-21.391	-17.194	-9.864	0.566	8.459	13.596	16.072	14.569	8.669	2.359	-9.071	-18.464	22.146	17.227	23.494	25.693	40.907	73.762	81.54	60.598	53.858	30.105	28.594	26.696	-0.974	14.746	-19.016	16.072	-21.391	37.463	1371.9	57.894	1124.73	173	484.62	168.932	0.64	81.54	17.227	4.73327	215.9	66.069	1.17188	0	5.07812
977	54.55	-105.55	FALSE	594	-21.038	-16.754	-9.698	0.502	8.306	13.502	15.986	14.486	8.602	2.206	-8.998	-18.298	23.108	16.768	24.448	25.616	40.38	73.868	82.736	61.428	54.18	29.36	28.984	27.168	-0.933	14.658	-18.697	15.986	-21.038	37.024	1354.62	56.864	1109.04	173	488.044	175.774	0.64	82.736	16.768	4.93416	218.032	67.044	0.164745	0	2.80066
978	54.575	-105.533	FALSE	594	-21.065	-16.794	-9.73	0.495	8.297	13.495	15.992	14.492	8.595	2.197	-9.03	-18.33	23.152	16.843	24.487	25.654	40.396	74.119	82.835	61.508	54.32	29.592	29.247	27.243	-0.949	14.66	-18.73	15.992	-21.065	37.057	1356.08	56.909	1108.74	173	489.396	177.244	0.64	82.835	16.843	4.91807	218.462	67.238	0	0	10.8696
979	54.733	-105.433	FALSE	594	-21.502	-17.301	-10.031	0.268	8.059	13.349	15.849	14.349	8.449	1.959	-9.412	-18.622	23.217	16.998	24.437	25.699	40.319	75.457	83.106	61.886	55.091	31.109	30.827	27.488	-1.215	14.516	-19.142	15.849	-21.502	37.351	1366.96	57.37	1083.56	175	495.634	189.787	0.65	83.106	16.998	4.88916	220.449	67.703	0	0	5.55556
980	55.25	-105.267	FALSE	594	-22.443	-18.443	-10.953	-0.363	7.337	12.837	15.437	13.937	7.937	1.137	-10.363	-19.653	20.665	15.792	20.437	26.498	39.669	78.529	84.231	60.994	58.227	34.998	31.055	24.237	-1.966	14.07	-20.18	15.437	-22.443	37.88	1390.43	57.974	1006.2	179	495.332	207.459	0.67	84.231	15.792	5.33378	223.754	60.694	0	0	17.2269
981	57.8	-105.683	FALSE	549	-24.46	-20.6	-13.23	-2.322	6.278	12.45	15.362	13.55	6.99	-0.05	-12.85	-22.04	20.515	15.733	19.913	27.765	36.89	63.862	78.312	66.359	49.24	37.983	25.997	22.305	-3.41	13.787	-22.367	15.362	-24.46	39.822	1470.09	59.602	931.603	189	464.874	196.566	0.72	78.312	15.733	4.97756	208.533	58.553	0	0	10.7551
982	57.8	-105.683	FALSE	549	-24.46	-20.6	-13.23	-2.322	6.278	12.45	15.362	13.55	6.99	-0.05	-12.85	-22.04	20.515	15.733	19.913	27.765	36.89	63.862	78.312	66.359	49.24	37.983	25.997	22.305	-3.41	13.787	-22.367	15.362	-24.46	39.822	1470.09	59.602	931.603	189	464.874	196.566	0.72	78.312	15.733	4.97756	208.533	58.553	0	0	10.8333
983	59.5	-105.75	FALSE	213	-27.392	-22.542	-15.892	-2.892	6.308	12.858	15.908	14.258	7.408	0.558	-12.592	-22.092	20.7	14.4	20.35	21.15	25.15	50.85	59.7	64.05	40.65	30.85	29.45	24.15	-3.842	14.341	-24.009	15.908	-27.392	43.3	1568.3	65.031	997.52	188	401.45	120.059	0.665	64.05	14.4	4.44792	174.6	59.25	0	0	27.5449
984	59.5	-105.75	FALSE	213	-27.392	-22.542	-15.892	-2.892	6.308	12.858	15.908	14.258	7.408	0.558	-12.592	-22.092	20.7	14.4	20.35	21.15	25.15	50.85	59.7	64.05	40.65	30.85	29.45	24.15	-3.842	14.341	-24.009	15.908	-27.392	43.3	1568.3	65.031	997.52	188	401.45	120.059	0.665	64.05	14.4	4.44792	174.6	59.25	0	0	54.1426
985	60.2	-105.383	FALSE	213	-27.898	-23.674	-17.444	-4.664	4.892	11.976	15.496	13.852	6.952	-0.304	-13.318	-22.648	19.644	13.704	19.892	20.838	24.401	47.393	59.4	60.878	41.437	31.937	28.014	22.374	-4.732	13.775	-24.74	15.496	-27.898	43.394	1576.59	64.611	908.43	196	389.912	128.793	0.705	60.878	13.704	4.44235	167.671	55.722	0.308642	0	23.4568
986	61.1	-104.883	FALSE	394	-30.229	-26.741	-20.969	-8.571	1.441	9.269	13.471	11.771	4.779	-2.929	-15.849	-24.931	17.002	11.693	17.822	19.252	22.28	41.782	56.191	55.533	41.271	32.231	25.1	19.302	-7.457	11.504	-27.3	13.471	-30.229	43.7	1591.7	64.458	626.583	217	359.459	159.451	0.69	56.191	11.693	4.80552	153.506	47.997	0	0	24.4275
988	42.7	-73.53	FALSE	380	-7.869	-6.431	-0.593	6.045	12.377	17.145	19.892	18.613	14.145	8.107	2.407	-4.631	74.165	69.788	82.833	90.164	99.832	95.84	92.681	102.794	87.549	85.06	93.16	85.156	6.601	18.55	-6.31	19.892	-7.869	27.761	999.855	49.191	1893.32	114	1059.02	574.146	0.824	102.794	69.788	1.47295	291.315	229.109	0	2.67559	4.34783
989	42.28	-73.88	FALSE	77	-5.438	-4.12	1.584	8.08	14.28	19.098	21.816	20.698	16.28	10.276	4.498	-2.32	68.054	63.066	78.194	88.843	97.435	91.771	93.611	98.375	86.986	81.459	87.796	78.416	8.728	20.537	-3.959	21.816	-5.438	27.254	986.049	48.469	2330.44	95	1014.01	441.383	0.758	98.375	63.066	1.55987	283.757	209.536	0	3.05556	0
990	42.47	-73.68	FALSE	87	-5.796	-4.406	1.366	7.898	14.158	18.988	21.706	20.506	16.074	10.045	4.345	-2.606	67.793	63.452	76.349	86.265	95.518	91.295	90.966	98.841	84.028	80.311	86.937	77.222	8.523	20.4	-4.269	21.706	-5.796	27.502	992.29	48.843	2293.79	97	998.977	433.779	0.749	98.841	63.452	1.55773	281.102	208.467	0	4.68227	0
991	42.53	-73.58	FALSE	190	-6.459	-5.093	0.673	7.239	13.541	18.307	21.007	19.806	15.339	9.373	3.673	-3.293	72.172	67.572	79.628	89.188	98.686	93.876	92.758	102.375	86.82	83.46	91.085	81.651	7.843	19.707	-4.948	21.007	-6.459	27.466	991.765	48.674	2143.74	104	1039.27	504.187	0.77	102.375	67.572	1.51505	289.009	221.395	0.377358	4.15094	0.377358
992	41.817	-73.283	FALSE	360	-6.009	-4.797	0.619	6.611	12.819	17.567	20.267	19.227	15.019	9.099	3.399	-3.089	88.578	82.171	96.692	107.521	105.07	101.778	101.09	116.237	103.753	97.182	109.846	103.201	7.561	19.02	-4.632	20.267	-6.009	26.276	953.46	46.595	2021.57	104	1213.12	699.308	0.855	116.237	82.171	1.41457	319.105	273.95	0	2.46085	0
993	42.65	-73.43	FALSE	529	-8.559	-7.211	-1.463	5.085	11.477	16.185	18.888	17.593	13.185	7.237	1.537	-5.411	81.874	76.763	88.786	96.509	105.844	100.445	97.074	108.791	94.13	90.805	101.287	93.301	5.712	17.555	-7.06	18.888	-8.559	27.447	990.659	48.469	1701.31	122	1135.61	687.8	0.861	108.791	76.763	1.41723	306.31	251.938	0	5.22876	0
994	42.53	-73.52	FALSE	188	-6.347	-5.017	0.713	7.255	13.581	18.323	21.023	19.797	15.355	9.425	3.725	-3.217	76.285	71.382	82.937	92.437	101.754	96.402	94.818	105.38	90.057	86.492	95.355	86.173	7.885	19.714	-4.86	21.023	-6.347	27.37	988.791	48.432	2148.54	103	1079.47	543.209	0.772	105.38	71.382	1.47628	296.6	233.84	0	4.73186	0
995	42.65	-74.05	FALSE	387	-7.742	-6.51	-0.562	6.11	12.538	17.358	19.978	18.77	14.378	8.406	2.418	-4.582	73.732	68.996	85.688	91.276	101.088	99.64	94.056	100.08	92.416	85.996	95.592	88.22	6.713	18.702	-6.278	19.978	-7.742	27.72	1006.03	49.154	1929.75	114	1076.78	585.893	0.82	101.088	68.996	1.46513	293.776	230.948	0	4.6332	0
996	42.633	-73.6	FALSE	170	-6.509	-5.069	0.764	7.394	13.694	18.504	21.241	20.011	15.511	9.474	3.771	-3.269	70.011	66.036	79.062	87.102	96.829	93.161	90.969	100.093	84.604	82.065	88.985	80.348	7.96	19.919	-4.949	21.241	-6.509	27.75	999.92	49.252	2181.3	103	1019.26	477.286	0.77	100.093	66.036	1.51573	284.223	216.395	0	3.09598	0.309598
997	51.079	-94.188	FALSE	379	-19.844	-16.183	-8.144	1.915	9.815	15.053	18.415	16.715	10.554	3.954	-6.083	-16.344	28.178	20.114	30.853	34.685	51.364	91.103	85.738	85.409	73.396	49.281	38.586	28.762	0.819	16.728	-17.457	18.415	-19.844	38.259	1378.47	63.198	1419.35	163	617.469	242.203	0.73	91.103	20.114	4.52933	262.25	77.054	0.31348	0	2.82132
998	51.117	-91.55	FALSE	379	-20.125	-16.858	-8.941	0.879	9.059	14.563	18.199	16.199	10.163	3.479	-6.421	-16.821	34.599	26.479	34.86	42.283	62.579	91.458	99.001	93.061	81.639	59.915	48.564	35.42	0.281	16.32	-17.935	18.199	-20.125	38.324	1380.48	63.295	1338.67	167	709.858	353.626	0.79	99.001	26.479	3.73885	283.52	96.498	0.904977	0	2.26244
999	51.433	-93.717	FALSE	379	-20.16	-16.56	-8.46	1.521	9.423	14.83	18.232	16.558	10.35	3.75	-6.45	-16.742	28.879	21.427	31.958	36.26	50.955	88.14	89.546	89.424	74.26	50.519	40.589	31.047	0.524	16.54	-17.821	18.232	-20.16	38.392	1384.86	63.074	1380.53	164	633.004	266.342	0.742	89.546	21.427	4.17912	267.11	81.353	0	0	6.35593
1000	64.33	-96.17	FALSE	12	-32.596	-32.071	-28.019	-17.719	-6.619	4.129	11.029	9.404	2.481	-7.419	-20.471	-28.171	7.469	6.065	8.761	13.944	12.521	21.769	39.013	41.261	38.617	30.717	15.24	8.74	-12.17	8.187	-30.946	11.029	-32.596	43.625	1639.71	61.884	348.339	251	244.117	111.289	0.701	41.261	6.065	6.80313	102.043	22.274	0	0	7.57576
1001	64	-97	FALSE	137	-32.7	-32.1	-27.95	-17.6	-6.55	3.95	10.675	9.025	2.175	-7.5	-20.55	-28.25	8.275	6.475	9.85	14.425	14.325	23.775	41.45	42.075	40.025	31.65	16.125	9.6	-12.281	7.883	-31.017	10.675	-32.7	43.375	1628.15	61.64	320.47	252	258.05	131.233	0.73	42.075	6.475	6.49807	107.3	24.35	0	0	1.20968
1002	63.83	-98	FALSE	137	-32.503	-31.777	-27.577	-17.151	-6.027	4.297	10.797	9.147	2.297	-7.203	-20.203	-27.903	8.08	5.902	9.756	13.93	14.808	24.088	41.99	40.886	39.814	31.112	15.484	9.456	-11.984	8.08	-30.728	10.797	-32.503	43.3	1622.7	61.618	332.106	250	255.306	124.953	0.7	41.99	5.902	7.11454	106.964	23.438	0	0	9.46237
1003	63.75	-99	FALSE	137	-32.442	-31.542	-27.342	-16.842	-5.592	4.658	10.958	9.258	2.458	-6.942	-19.942	-27.642	7.8	5.25	9.7	13.45	14.9	24	42.2	39.5	39.45	30.45	14.75	9.3	-11.746	8.291	-30.542	10.958	-32.442	43.4	1623.04	61.864	345.868	248	250.75	116.507	0.68	42.2	5.25	8.0381	105.7	22.35	0	0	17.8862
1004	62.75	-93.75	FALSE	61	-32	-30.6	-26.3	-16.4	-6.2	3.3	10.1	9	3.1	-6.1	-18.9	-27.7	10.2	7.1	11.3	15.5	18.2	27	42.5	44.5	43	38	23.3	13.4	-11.558	7.467	-30.1	10.1	-32	42.1	1572.93	60.105	297.538	249	294	168.774	0.79	44.5	7.1	6.26761	114	30.7	0	0	2.41449
1005	63	-100	FALSE	137	-31.156	-30.106	-25.706	-14.931	-3.806	6.219	12.294	10.494	3.544	-5.581	-18.431	-26.256	9.5	6.175	12.2	15.225	17.575	28.125	48	41.825	43.575	33.475	16.75	11.525	-10.285	9.669	-29.173	12.294	-31.156	43.45	1617.69	62.501	460.224	240	283.95	124.073	0.72	48	6.175	7.77328	117.95	27.2	0	0	11.6
1006	61.83	-94.92	FALSE	61	-31.041	-29.49	-25.141	-14.888	-4.888	4.009	10.856	9.707	3.707	-5.341	-18.09	-26.689	11.607	8.255	12.607	17.056	20.563	31.069	45.566	48.517	45.811	39.256	24.659	14.005	-10.607	8.191	-29.073	10.856	-31.041	41.897	1558.14	60.395	354.963	244	318.971	180.073	0.78	48.517	8.255	5.87729	125.152	33.867	0	0	1.21704
1007	62.33	-97	FALSE	168	-31.499	-30.321	-25.873	-15.321	-4.823	4.801	11.301	9.775	3.175	-5.973	-18.897	-27.073	10.678	7.626	12.026	16.402	19.26	30.112	47.634	47.084	45.408	36.48	20.682	12.354	-10.894	8.626	-29.631	11.301	-31.499	42.8	1594.57	61.756	378.347	244	305.746	163.076	0.76	47.634	7.626	6.24626	124.83	30.658	0	0	14.053
1009	61.2	-96	FALSE	152	-30.423	-28.908	-24.293	-13.758	-3.823	4.912	11.347	10.047	3.862	-4.873	-17.558	-26.123	12.875	9.245	13.76	18.16	23.315	34.96	50.3	52.03	48.27	40.09	25.52	14.875	-9.966	8.769	-28.485	11.347	-30.423	41.77	1551.14	60.632	393.356	240	343.4	195.25	0.78	52.03	9.245	5.62791	137.29	36.995	0	0	18.1087
1010	59.83	-95.33	FALSE	61	-28.621	-26.873	-21.848	-11.373	-1.998	5.875	11.875	10.875	4.927	-3.121	-15.269	-24.521	14.856	10.679	15.379	20.056	27.808	40.26	52.296	57.16	50.404	42.683	30.039	17.231	-8.339	9.542	-26.672	11.875	-28.621	40.496	1501.42	59.23	461.829	229	378.851	214.083	0.79	57.16	10.679	5.35256	149.716	42.766	0	0	22.1328
1011	59.92	-96	FALSE	61	-28.247	-26.447	-21.398	-10.799	-1.298	6.654	12.606	11.406	5.256	-2.846	-15.197	-24.245	15.043	10.943	15.494	20.093	28.484	41.281	55.73	58.08	51.29	42.343	29.189	17.341	-7.88	10.222	-26.313	12.606	-28.247	40.853	1512.44	59.859	523.157	226	385.311	208.875	0.79	58.08	10.943	5.3075	155.091	43.327	0	0	15.213
1012	59.75	-95.92	FALSE	61	-28.082	-26.282	-21.082	-10.58	-1.08	6.82	12.62	11.42	5.318	-2.682	-14.982	-24.082	15.3	11.1	15.798	20.398	29.202	42.006	56.216	58.902	51.602	42.596	29.794	17.7	-7.723	10.287	-26.149	12.62	-28.082	40.702	1506.73	59.7	528.348	224	390.614	212.94	0.79	58.902	11.1	5.30649	157.124	44.1	0	0	12.8571
1013	61	-97	FALSE	61	-29.402	-27.802	-22.952	-12.302	-2.277	6.548	12.698	11.248	4.773	-3.877	-16.602	-25.102	12.85	9.025	13.55	17.975	24.15	36.225	53.275	52.325	49.125	39.4	24.4	14.675	-8.754	10.165	-27.435	12.698	-29.402	42.1	1559.52	61.43	514.276	231	346.975	173.78	0.78	53.275	9.025	5.90305	141.825	36.55	0	0	19.8397
1014	60.05	-97.83	FALSE	168	-28.513	-26.565	-21.293	-10.445	-0.565	7.773	13.395	11.795	5.215	-3.024	-15.724	-24.285	14.758	10.399	14.728	18.931	28.548	42.294	61.029	57.041	52.584	40.69	26.143	16.41	-7.686	10.988	-26.454	13.395	-28.513	41.908	1544.74	61.824	587.447	223	383.555	196.099	0.79	61.029	10.399	5.86874	160.364	41.567	0	0	12.8692
1015	60.83	-100.67	FALSE	168	-29.524	-27.672	-22.57	-11.243	-0.695	8.828	14.301	12.476	5.176	-3.372	-16.047	-24.499	12.208	7.081	14.729	17.854	23.037	36.67	58.47	45.36	51.508	38.679	19.985	14.608	-7.903	11.868	-27.232	14.301	-29.524	43.825	1611.92	64.923	666.753	224	340.189	139.945	0.73	58.47	7.081	8.25731	140.5	33.897	0	0	19.5171
1016	60.33	-98.83	FALSE	168	-28.851	-26.899	-21.647	-10.599	-0.551	8.222	13.797	12.045	5.249	-3.126	-15.926	-24.351	13.908	9.308	14.175	18.052	26.716	40.545	60.391	53.251	52.183	39.579	23.812	15.456	-7.72	11.355	-26.7	13.797	-28.851	42.648	1569.31	63.042	620.982	224	367.376	174.321	0.78	60.391	9.308	6.48807	154.187	38.672	0	0	36.8952
1017	58.67	-94	FALSE	35	-27.068	-25.57	-20.298	-9.972	-1.172	6.202	11.88	11.206	5.482	-1.618	-12.744	-22.992	17.022	12.62	17.996	22.492	30.608	44.336	51.538	60.682	52.394	45.93	35.146	19.666	-7.222	9.763	-25.21	11.88	-27.068	38.948	1446.73	57.114	484.68	223	410.43	239.651	0.8	60.682	12.62	4.8084	156.556	49.308	0	0	6.76533
1018	58.67	-94	FALSE	35	-27.068	-25.57	-20.298	-9.972	-1.172	6.202	11.88	11.206	5.482	-1.618	-12.744	-22.992	17.022	12.62	17.996	22.492	30.608	44.336	51.538	60.682	52.394	45.93	35.146	19.666	-7.222	9.763	-25.21	11.88	-27.068	38.948	1446.73	57.114	484.68	223	410.43	239.651	0.8	60.682	12.62	4.8084	156.556	49.308	0	0	2.92276
1019	59.33	-97.17	FALSE	61	-27.1	-25	-19.448	-8.671	0.804	8.652	14	12.548	6.148	-1.8	-14.327	-23.175	15.902	11.55	15.571	20.223	31.762	45.816	63.597	61.587	53.631	41.794	28.798	18.05	-6.447	11.733	-25.092	14	-27.1	41.1	1515.47	60.833	671.585	215	408.281	201.26	0.791	63.597	11.55	5.50623	171	45.502	0	0	12.3232
1020	59.17	-98	FALSE	274	-28.07	-25.772	-20.098	-9.122	0.378	8.23	13.382	11.758	5.206	-2.694	-15.394	-24.094	16.07	11.47	14.924	19.398	32.31	47.28	66.406	61.73	54.444	41.024	27.744	17.62	-7.191	11.123	-25.979	13.382	-28.07	41.452	1524.3	61.665	597.267	219	410.42	219.133	0.78	66.406	11.47	5.78954	175.416	45.16	0	0	14.2259
1021	59.25	-96.42	FALSE	274	-28.774	-26.674	-21.272	-10.572	-1.172	6.528	12.028	10.628	4.426	-3.374	-15.774	-24.874	15.8	11.598	15.896	20.796	31.6	45.002	60.912	61.5	52.8	42.294	29.894	18.398	-8.24	9.728	-26.774	12.028	-28.774	40.802	1504.28	60.311	464.391	227	406.49	241.427	0.78	61.5	11.598	5.30264	167.414	45.796	0	0	17.6353
1022	59.17	-98.92	FALSE	274	-28.022	-25.574	-19.725	-8.573	0.979	8.98	13.983	12.231	5.53	-2.421	-15.222	-23.87	16.196	11.196	14.403	18.45	31.785	47.632	67.282	59.923	54.796	40.201	26.54	17.146	-6.809	11.731	-25.822	13.983	-28.022	42.005	1540.42	62.76	659.12	216	405.55	200.768	0.77	67.282	11.196	6.00947	174.837	44.538	0	0	9.83936
1023	58.33	-96.17	FALSE	35	-26.152	-23.8	-17.896	-7.196	1.904	9.152	14.2	12.848	6.548	-0.952	-13.004	-22.629	17.181	13.056	17.404	22.856	36.02	49.88	67.021	66.876	54.464	42.952	32.404	20.96	-5.581	12.067	-24.194	14.2	-26.152	40.352	1485.58	60.201	712.254	208	441.074	221.795	0.78	67.021	13.056	5.13335	183.777	51.197	0	0	13.4969
1024	58.25	-97.17	FALSE	274	-26.935	-24.387	-18.335	-7.535	1.665	8.865	13.665	12.065	5.665	-1.835	-14.287	-23.387	17.7	13.248	16.996	22.144	37.1	52.804	71.808	68.5	56.404	42.848	31.344	20.696	-6.231	11.532	-24.903	13.665	-26.935	40.6	1491.61	60.766	643.331	212	451.592	245.691	0.78	71.808	13.248	5.42029	193.112	51.644	0	0	27.5654
1025	58.17	-98.17	FALSE	274	-26.43	-23.782	-17.534	-6.607	2.518	9.722	14.297	12.597	6.122	-1.33	-14.082	-22.83	17.892	13.117	15.488	20.136	37.205	53.974	73.997	68.418	57.113	41.365	29.736	19.336	-5.612	12.205	-24.347	14.297	-26.43	40.727	1495.46	61.091	718.256	207	447.777	225.552	0.77	73.997	13.117	5.64131	196.389	50.345	0	0	14.8594
1026	58.42	-99.17	FALSE	274	-26.763	-24.012	-17.761	-6.56	2.693	10.195	14.744	12.944	6.245	-1.31	-14.157	-22.857	17.839	12.739	14.342	18.343	35.325	52.77	72.364	64.807	56.585	39.943	28.133	18.09	-5.55	12.628	-24.544	14.744	-26.763	41.507	1519.99	62.428	761.919	206	431.28	201.335	0.77	72.364	12.739	5.68051	189.941	48.668	0	0	17.5403
1027	59.08	-99.83	FALSE	274	-28.122	-25.469	-19.419	-7.971	1.58	9.725	14.523	12.675	5.775	-2.123	-14.975	-23.724	16.556	11.06	14.346	18	31.12	48.47	67.075	57.486	54.759	39.653	25.961	17.353	-6.46	12.308	-25.772	14.523	-28.122	42.645	1558.81	64.106	718.413	213	401.839	184.387	0.76	67.075	11.06	6.06465	173.031	44.969	0	0	23.2932
1029	59.11	-101.43	FALSE	351	-28.626	-25.542	-19.15	-7.429	1.981	10.295	14.811	12.911	5.889	-1.926	-14.727	-23.726	18.252	11.883	17.531	20.047	30.151	51.209	68.244	53.544	55.497	40.508	27.059	20.275	-6.27	12.672	-25.965	14.811	-28.626	43.437	1577.16	65.648	755.825	211	414.2	188.852	0.76	68.244	11.883	5.74299	172.997	50.41	0	0	10.7724
1030	58.75	-100	FALSE	351	-28.225	-25.325	-19.075	-7.525	1.825	9.775	14.375	12.475	5.625	-2.175	-14.975	-23.875	17.45	11.8	14.4	18.05	32.5	50.95	68.65	59	55.4	39.65	26.8	18.05	-6.425	12.208	-25.808	14.375	-28.225	42.6	1553.56	64.31	706.63	212	412.7	196.25	0.75	68.65	11.8	5.8178	178.6	47.3	0	0	8.83534
1031	58.87	-100.3	FALSE	351	-28.504	-25.576	-19.268	-7.696	1.754	9.826	14.398	12.52	5.59	-2.202	-15.082	-24.002	17.4	11.52	14.826	18.288	31.472	50.492	67.481	56.806	55.101	39.766	26.506	18.34	-6.52	12.248	-26.027	14.398	-28.504	42.902	1563.88	64.803	709.577	213	407.998	191.489	0.755	67.481	11.52	5.85773	174.779	47.26	0	0	9.8
1032	55	-96.67	FALSE	233	-23.864	-20.088	-12.414	-1.788	7.088	13.036	16.736	15.036	8.036	1.036	-10.24	-21.364	20.974	15.22	21.944	26.02	42.122	66.656	79.71	76.29	58.92	43.618	33.738	27.874	-2.399	14.936	-21.772	16.736	-23.864	40.6	1481.56	63.858	1084.43	183	513.086	213.663	0.695	79.71	15.22	5.23719	222.656	64.068	0.405268	0	5.06586
1033	55.75	-105.67	FALSE	358	-20.715	-16.815	-9.515	0.885	8.685	14.333	16.985	15.385	9.333	2.485	-9.215	-18.415	21.748	16.196	20.504	24.392	36.744	74.94	86.056	62.412	55.336	34.192	30.736	26.544	-0.549	15.568	-18.648	16.985	-20.715	37.7	1389.22	57.135	1229.57	172	489.8	155.431	0.675	86.056	16.196	5.31341	223.408	64.488	0	0	1.60804
1035	55.75	-105.67	FALSE	358	-20.715	-16.815	-9.515	0.885	8.685	14.333	16.985	15.385	9.333	2.485	-9.215	-18.415	21.748	16.196	20.504	24.392	36.744	74.94	86.056	62.412	55.336	34.192	30.736	26.544	-0.549	15.568	-18.648	16.985	-20.715	37.7	1389.22	57.135	1229.57	172	489.8	155.431	0.675	86.056	16.196	5.31341	223.408	64.488	0	0	5.23666
1036	55.75	-105.67	FALSE	358	-20.715	-16.815	-9.515	0.885	8.685	14.333	16.985	15.385	9.333	2.485	-9.215	-18.415	21.748	16.196	20.504	24.392	36.744	74.94	86.056	62.412	55.336	34.192	30.736	26.544	-0.549	15.568	-18.648	16.985	-20.715	37.7	1389.22	57.135	1229.57	172	489.8	155.431	0.675	86.056	16.196	5.31341	223.408	64.488	0	0	3.51406
1037	55.75	-105	FALSE	358	-21.47	-17.52	-9.97	0.58	8.43	14.08	16.88	15.23	9.08	2.23	-9.57	-18.82	22.75	17.4	20	25.65	36.6	72.1	82.05	57.95	56.7	35	33.65	28.5	-0.903	15.397	-19.27	16.88	-21.47	38.35	1406.88	58.472	1197.21	173	488.35	161.76	0.695	82.05	17.4	4.71552	212.1	68.65	0.100806	0	2.01613
1038	55.75	-105	FALSE	358	-21.47	-17.52	-9.97	0.58	8.43	14.08	16.88	15.23	9.08	2.23	-9.57	-18.82	22.75	17.4	20	25.65	36.6	72.1	82.05	57.95	56.7	35	33.65	28.5	-0.903	15.397	-19.27	16.88	-21.47	38.35	1406.88	58.472	1197.21	173	488.35	161.76	0.695	82.05	17.4	4.71552	212.1	68.65	0.1002	0	3.40681
1039	55.75	-105	FALSE	358	-21.47	-17.52	-9.97	0.58	8.43	14.08	16.88	15.23	9.08	2.23	-9.57	-18.82	22.75	17.4	20	25.65	36.6	72.1	82.05	57.95	56.7	35	33.65	28.5	-0.903	15.397	-19.27	16.88	-21.47	38.35	1406.88	58.472	1197.21	173	488.35	161.76	0.695	82.05	17.4	4.71552	212.1	68.65	0	0	4.92958
1040	55.75	-105	FALSE	358	-21.47	-17.52	-9.97	0.58	8.43	14.08	16.88	15.23	9.08	2.23	-9.57	-18.82	22.75	17.4	20	25.65	36.6	72.1	82.05	57.95	56.7	35	33.65	28.5	-0.903	15.397	-19.27	16.88	-21.47	38.35	1406.88	58.472	1197.21	173	488.35	161.76	0.695	82.05	17.4	4.71552	212.1	68.65	0.100503	0	6.23116
1041	55	-102	FALSE	299	-21.94	-17.815	-10.315	0.61	8.985	14.96	17.935	16.36	9.51	3.035	-8.615	-18.565	20.725	18.25	20.525	22.3	44.025	70.25	79.375	66.075	61.6	38.15	26.175	26.75	-0.488	16.418	-19.44	17.935	-21.94	39.875	1450.71	62.353	1325.9	171	494.2	143.566	0.67	79.375	18.25	4.34932	215.7	65.725	0.10142	0	12.7789
1042	55	-102	FALSE	299	-21.94	-17.815	-10.315	0.61	8.985	14.96	17.935	16.36	9.51	3.035	-8.615	-18.565	20.725	18.25	20.525	22.3	44.025	70.25	79.375	66.075	61.6	38.15	26.175	26.75	-0.488	16.418	-19.44	17.935	-21.94	39.875	1450.71	62.353	1325.9	171	494.2	143.566	0.67	79.375	18.25	4.34932	215.7	65.725	0.201207	0.100604	9.25553
1043	55	-102	FALSE	299	-21.94	-17.815	-10.315	0.61	8.985	14.96	17.935	16.36	9.51	3.035	-8.615	-18.565	20.725	18.25	20.525	22.3	44.025	70.25	79.375	66.075	61.6	38.15	26.175	26.75	-0.488	16.418	-19.44	17.935	-21.94	39.875	1450.71	62.353	1325.9	171	494.2	143.566	0.67	79.375	18.25	4.34932	215.7	65.725	0	0	14.387
1044	55	-102	FALSE	299	-21.94	-17.815	-10.315	0.61	8.985	14.96	17.935	16.36	9.51	3.035	-8.615	-18.565	20.725	18.25	20.525	22.3	44.025	70.25	79.375	66.075	61.6	38.15	26.175	26.75	-0.488	16.418	-19.44	17.935	-21.94	39.875	1450.71	62.353	1325.9	171	494.2	143.566	0.67	79.375	18.25	4.34932	215.7	65.725	0.10101	0	8.78788
1045	55	-102	FALSE	299	-21.94	-17.815	-10.315	0.61	8.985	14.96	17.935	16.36	9.51	3.035	-8.615	-18.565	20.725	18.25	20.525	22.3	44.025	70.25	79.375	66.075	61.6	38.15	26.175	26.75	-0.488	16.418	-19.44	17.935	-21.94	39.875	1450.71	62.353	1325.9	171	494.2	143.566	0.67	79.375	18.25	4.34932	215.7	65.725	0	0	11.8782
1046	55	-102	FALSE	299	-21.94	-17.815	-10.315	0.61	8.985	14.96	17.935	16.36	9.51	3.035	-8.615	-18.565	20.725	18.25	20.525	22.3	44.025	70.25	79.375	66.075	61.6	38.15	26.175	26.75	-0.488	16.418	-19.44	17.935	-21.94	39.875	1450.71	62.353	1325.9	171	494.2	143.566	0.67	79.375	18.25	4.34932	215.7	65.725	0.100301	0.401204	6.51956
1047	51.25	-95.08	FALSE	335	-19.862	-16.164	-8.064	2.236	10.136	15.136	18.438	16.838	10.636	4.136	-5.964	-16.562	27.302	18.904	29.106	33.002	51.394	90.596	76.836	80.416	70.31	48.802	34.916	25.314	0.912	16.804	-17.529	18.438	-19.862	38.3	1385.39	63.087	1442.62	161	586.898	206.033	0.7	90.596	18.904	4.79242	247.848	71.52	0.40201	0	3.61809
1048	51.25	-95.08	FALSE	335	-19.862	-16.164	-8.064	2.236	10.136	15.136	18.438	16.838	10.636	4.136	-5.964	-16.562	27.302	18.904	29.106	33.002	51.394	90.596	76.836	80.416	70.31	48.802	34.916	25.314	0.912	16.804	-17.529	18.438	-19.862	38.3	1385.39	63.087	1442.62	161	586.898	206.033	0.7	90.596	18.904	4.79242	247.848	71.52	0.401606	0	6.0241
1049	51.25	-95.08	FALSE	335	-19.862	-16.164	-8.064	2.236	10.136	15.136	18.438	16.838	10.636	4.136	-5.964	-16.562	27.302	18.904	29.106	33.002	51.394	90.596	76.836	80.416	70.31	48.802	34.916	25.314	0.912	16.804	-17.529	18.438	-19.862	38.3	1385.39	63.087	1442.62	161	586.898	206.033	0.7	90.596	18.904	4.79242	247.848	71.52	0.303951	0	4.35664
1050	51.25	-95.08	FALSE	335	-19.862	-16.164	-8.064	2.236	10.136	15.136	18.438	16.838	10.636	4.136	-5.964	-16.562	27.302	18.904	29.106	33.002	51.394	90.596	76.836	80.416	70.31	48.802	34.916	25.314	0.912	16.804	-17.529	18.438	-19.862	38.3	1385.39	63.087	1442.62	161	586.898	206.033	0.7	90.596	18.904	4.79242	247.848	71.52	0.40404	0	6.26263
1051	50.83	-95.17	FALSE	335	-19.356	-15.81	-7.758	2.594	10.517	15.392	18.665	17.065	10.917	4.469	-5.531	-16.031	27.017	18.465	28.001	32.234	52.837	91.363	75.383	76.615	67.752	46.062	32.612	24.307	1.261	17.041	-17.066	18.665	-19.356	38.021	1377.18	62.971	1490.81	159	572.648	181.647	0.68	91.363	18.465	4.9479	243.361	69.789	0.407747	0	5.19878
1052	50.83	-95.17	FALSE	335	-19.356	-15.81	-7.758	2.594	10.517	15.392	18.665	17.065	10.917	4.469	-5.531	-16.031	27.017	18.465	28.001	32.234	52.837	91.363	75.383	76.615	67.752	46.062	32.612	24.307	1.261	17.041	-17.066	18.665	-19.356	38.021	1377.18	62.971	1490.81	159	572.648	181.647	0.68	91.363	18.465	4.9479	243.361	69.789	0.609137	0	3.24873
1053	50.83	-95.17	FALSE	335	-19.356	-15.81	-7.758	2.594	10.517	15.392	18.665	17.065	10.917	4.469	-5.531	-16.031	27.017	18.465	28.001	32.234	52.837	91.363	75.383	76.615	67.752	46.062	32.612	24.307	1.261	17.041	-17.066	18.665	-19.356	38.021	1377.18	62.971	1490.81	159	572.648	181.647	0.68	91.363	18.465	4.9479	243.361	69.789	0.504541	0	5.95358
1054	53.75	-102.67	FALSE	271	-22.446	-18.198	-10.446	1.506	9.506	15.006	17.558	16.106	10.058	3.858	-7.794	-17.794	17.752	15.8	19.148	22.192	40.16	69.06	75.064	62.296	56.24	33.852	23.952	23.604	-0.257	16.223	-19.479	17.558	-22.446	40.004	1452.97	63.929	1350.57	167	459.12	97.702	0.565	75.064	15.8	4.75089	206.42	57.156	0	0.311203	10.8921
1055	53.75	-102.67	FALSE	271	-22.446	-18.198	-10.446	1.506	9.506	15.006	17.558	16.106	10.058	3.858	-7.794	-17.794	17.752	15.8	19.148	22.192	40.16	69.06	75.064	62.296	56.24	33.852	23.952	23.604	-0.257	16.223	-19.479	17.558	-22.446	40.004	1452.97	63.929	1350.57	167	459.12	97.702	0.565	75.064	15.8	4.75089	206.42	57.156	0	0.310238	10.4447
1056	53.75	-102.67	FALSE	271	-22.446	-18.198	-10.446	1.506	9.506	15.006	17.558	16.106	10.058	3.858	-7.794	-17.794	17.752	15.8	19.148	22.192	40.16	69.06	75.064	62.296	56.24	33.852	23.952	23.604	-0.257	16.223	-19.479	17.558	-22.446	40.004	1452.97	63.929	1350.57	167	459.12	97.702	0.565	75.064	15.8	4.75089	206.42	57.156	0	0	6.45161
1057	53.75	-102.67	FALSE	271	-22.446	-18.198	-10.446	1.506	9.506	15.006	17.558	16.106	10.058	3.858	-7.794	-17.794	17.752	15.8	19.148	22.192	40.16	69.06	75.064	62.296	56.24	33.852	23.952	23.604	-0.257	16.223	-19.479	17.558	-22.446	40.004	1452.97	63.929	1350.57	167	459.12	97.702	0.565	75.064	15.8	4.75089	206.42	57.156	0.101729	0	4.27263
1058	53.75	-102.67	FALSE	271	-22.446	-18.198	-10.446	1.506	9.506	15.006	17.558	16.106	10.058	3.858	-7.794	-17.794	17.752	15.8	19.148	22.192	40.16	69.06	75.064	62.296	56.24	33.852	23.952	23.604	-0.257	16.223	-19.479	17.558	-22.446	40.004	1452.97	63.929	1350.57	167	459.12	97.702	0.565	75.064	15.8	4.75089	206.42	57.156	0	0.307062	6.14125
1062	51.83	-101.08	FALSE	689	-19.567	-16.322	-9.175	1.326	9.326	14.525	16.873	15.426	9.373	3.273	-7.472	-16.871	21.278	19.128	32.087	30.718	49.198	83.078	85.178	66.515	62.246	35.9	24.365	26.522	0.06	15.608	-17.587	16.873	-19.567	36.44	1346.65	58.396	1257.65	167	536.213	191.826	0.63	85.178	19.128	4.45305	234.771	66.928	0.306435	0	6.02656
1063	51.83	-101.08	FALSE	689	-19.567	-16.322	-9.175	1.326	9.326	14.525	16.873	15.426	9.373	3.273	-7.472	-16.871	21.278	19.128	32.087	30.718	49.198	83.078	85.178	66.515	62.246	35.9	24.365	26.522	0.06	15.608	-17.587	16.873	-19.567	36.44	1346.65	58.396	1257.65	167	536.213	191.826	0.63	85.178	19.128	4.45305	234.771	66.928	0	0	7.55102
1064	50.68	-99.87	FALSE	396	-17.431	-14.347	-7.077	3.067	10.895	15.737	18.453	16.995	11.137	4.825	-5.305	-14.463	19.905	18.492	25.87	33.682	48.148	81.99	71.897	73.239	59.044	34.989	22.586	22.31	1.874	17.062	-15.414	18.453	-17.431	35.884	1316.8	58.454	1519.09	156	512.152	113.844	0.63	81.99	18.492	4.43381	227.126	60.707	0	0.424178	5.83245
1065	50.88	-100.05	FALSE	304	-16.758	-13.849	-6.554	3.648	11.604	16.324	19.12	17.604	11.629	5.582	-4.856	-14.225	20.471	18.62	27.307	32.292	49.339	81.763	70.895	71.601	59.8	34.228	23.604	23.482	2.439	17.683	-14.944	19.12	-16.758	35.878	1323.36	58.216	1631.32	154	513.402	93.467	0.65	81.763	18.62	4.39114	224.259	62.573	0	0.41841	12.0293
1066	50.717	-99.65	FALSE	724	-19.148	-16.237	-8.809	1.083	8.983	13.851	16.631	15.103	9.203	2.823	-7.305	-16.565	20.656	18.569	27.6	33.25	52.349	86.191	72.785	74.203	62.802	37.131	22.751	22.683	-0.032	15.195	-17.317	16.631	-19.148	35.779	1316.58	58.182	1198.62	168	530.97	198.605	0.653	86.191	18.569	4.64166	233.179	61.908	0.20284	0	12.2718
1067	50.717	-99.65	FALSE	724	-19.148	-16.237	-8.809	1.083	8.983	13.851	16.631	15.103	9.203	2.823	-7.305	-16.565	20.656	18.569	27.6	33.25	52.349	86.191	72.785	74.203	62.802	37.131	22.751	22.683	-0.032	15.195	-17.317	16.631	-19.148	35.779	1316.58	58.182	1198.62	168	530.97	198.605	0.653	86.191	18.569	4.64166	233.179	61.908	0.305499	0	22.1996
1068	50.73	-99.95	FALSE	724	-19.524	-16.462	-9.23	0.99	8.792	13.582	16.302	14.812	8.964	2.7	-7.528	-16.676	19.769	18.62	26.251	33.057	48.09	81.639	71.135	72.938	58.949	34.885	23.027	22.611	-0.273	14.899	-17.554	16.302	-19.524	35.826	1316.6	58.27	1157.8	169	510.971	186.149	0.65	81.639	18.62	4.38448	225.712	61	0	0	14.9646
1069	49.43	-96.38	FALSE	267	-17.86	-14.358	-6.13	3.958	11.868	16.646	19.439	17.942	12.152	5.825	-4.326	-14.11	26.458	17.284	22.996	30.666	59.368	85.625	74.107	67.363	65.093	36.535	21.654	21.159	2.587	18.009	-15.443	19.439	-17.86	37.299	1353.51	63.075	1692.99	151	528.308	96.999	0.58	85.625	17.284	4.954	227.095	64.901	0	0	2.78671
1071	50.42	-101	FALSE	546	-18.481	-15.034	-7.984	2.916	10.717	15.617	18.116	16.866	10.766	4.368	-6.283	-15.532	20.69	20.004	25.206	28.438	45.673	73.625	69.129	66.966	54.009	30.438	19.502	20.48	1.338	16.866	-16.349	18.116	-18.481	36.597	1350.23	60.321	1479.36	159	474.16	84.397	0.54	73.625	19.502	3.77525	209.72	61.174	0	0	4.29043
1072	49.67	-100.75	FALSE	464	-17.87	-14.17	-6.918	3.582	10.982	16.53	19.178	18.026	11.63	5.378	-4.922	-14.522	24.104	20.4	21.168	39.648	53.132	72.464	67.832	65.496	52.364	28.808	16.068	20.348	2.242	17.911	-15.521	19.178	-17.87	37.048	1350.54	62.217	1629.15	154	481.832	62.899	0.47	72.464	16.068	4.50983	205.792	64.852	0	0	3.34052
1073	49.72	-99.93	FALSE	408	-17.853	-14.444	-7.08	3.584	11.15	16.551	19.168	17.959	11.843	5.569	-5.014	-14.503	20.385	17.52	20.275	36.688	48.682	70.528	70.685	70.071	52.376	26.372	15.294	20.576	2.244	17.893	-15.6	19.168	-17.853	37.021	1356.75	62.096	1643.49	154	469.452	47.985	0.5	70.685	15.294	4.62175	211.284	58.481	0	0	3.65985
1076	50.48	-97.63	FALSE	221	-18.433	-14.805	-7.167	3.744	11.844	16.706	19.444	17.934	11.906	5.372	-4.994	-15.305	18.037	15.061	21.839	33.978	48.196	80.482	76.615	66.898	48.416	33.036	22.381	19.654	2.187	18.028	-16.181	19.444	-18.433	37.877	1386.89	63.073	1678.65	154	484.593	57.586	0.57	80.482	15.061	5.34374	223.995	52.752	0	0.406918	1.62767
1077	49.96	-102.19	FALSE	620	-15.117	-12.771	-5.554	4.046	11.436	16.21	18.927	17.594	11.501	5.154	-4.909	-13.364	21.08	16.32	23.593	28.617	50.877	71.24	64.402	58.715	51.171	22.971	14.457	20.477	2.763	17.577	-13.751	18.927	-15.117	34.044	1268.54	55.194	1607.56	153	443.92	27.167	0.48	71.24	14.457	4.92772	194.357	57.877	0	0	3.21199
1081	57.17	-96	FALSE	213	-26.282	-23.41	-16.736	-6.012	2.964	9.74	14.166	12.666	6.118	-1.134	-13.034	-23.256	18.124	14.398	18.922	25.246	41.164	55.336	75.902	72.512	55.722	42.328	33.948	24.142	-5.351	12.191	-24.316	14.166	-26.282	40.448	1484.96	61.431	718.781	205	477.744	253.574	0.76	75.902	14.398	5.2717	203.75	56.664	0	0	10.521
1082	57.25	-97.83	FALSE	274	-25.542	-22.49	-15.79	-4.99	3.91	10.51	14.71	12.962	6.61	-0.69	-13.238	-22.29	18.9	14	17.008	22.412	41.3	59.9	79.496	73.852	59.148	42.66	31.756	21.96	-4.694	12.727	-23.441	14.71	-25.542	40.252	1475.38	60.962	787.485	200	482.392	243.195	0.77	79.496	14	5.67829	213.248	54.86	0	0	25.9334
1083	56.67	-96.92	FALSE	265	-25.637	-22.388	-15.289	-4.587	4.36	10.763	14.763	13.062	6.515	-0.686	-12.738	-22.784	19.25	14.399	19.594	25.742	42.947	62.045	80.846	75.596	59.103	44.251	33.696	25.29	-4.554	12.863	-23.603	14.763	-25.637	40.4	1480.82	61.8	802.716	198	502.759	259.85	0.759	80.846	14.399	5.6147	218.487	58.939	0	0	7.7001
1084	56.33	-97	FALSE	265	-25.478	-22.028	-14.75	-3.976	4.924	11.174	15.022	13.322	6.646	-0.554	-12.452	-22.68	19.526	14.298	20.028	26.254	43.528	64.14	81.752	76.202	59.626	44.5	33.648	26.082	-4.236	13.173	-23.395	15.022	-25.478	40.5	1482.8	62.328	842.016	196	509.584	258.719	0.75	81.752	14.298	5.71772	222.094	59.906	0.505561	0	9.60566
1085	56	-98	FALSE	233	-24.878	-21.078	-13.503	-2.678	6.072	12.222	15.672	13.847	7.322	0.222	-11.878	-21.853	20.15	14.45	20.25	26.425	45.525	69.55	84.25	77.3	62.85	45.725	33.375	26.725	-3.376	13.914	-22.603	15.672	-24.878	40.55	1480.74	62.751	947.63	189	526.575	254.731	0.73	84.25	14.45	5.83045	231.1	61.325	0	0	5.92369
1086	55	-97.8	FALSE	213	-23.696	-19.666	-12.131	-1.516	7.354	13.584	16.999	15.199	8.249	1.314	-10.201	-20.886	20.44	13.55	18.3	23.065	41.36	67.94	73.94	69.28	58.495	38.25	28.865	27.055	-2.116	15.261	-21.416	16.999	-23.696	40.695	1480.97	64.055	1127.97	181	480.54	172.631	0.66	73.94	13.55	5.45683	211.16	61.045	0	0	3.83065
1087	55	-96	FALSE	213	-23.982	-20.307	-12.607	-2.007	6.843	12.868	16.718	15.068	8.068	1.168	-10.157	-21.432	20.625	15.8	22.675	26.85	42.45	65.15	82.325	77.2	59.3	44.4	35.525	27.725	-2.48	14.885	-21.907	16.718	-23.982	40.7	1484.64	64.065	1075.28	184	520.025	221.78	0.72	82.325	15.8	5.21044	224.675	64.15	0.20202	0	7.27273
1088	54.83	-96.33	FALSE	213	-23.659	-19.934	-12.207	-1.634	7.241	13.191	16.966	15.266	8.266	1.318	-9.882	-21.109	21.052	15.677	22.656	26.3	41.944	66.248	80.5	77.004	59.227	44.356	34.835	27.848	-2.181	15.141	-21.567	16.966	-23.659	40.625	1480.89	64.086	1114.07	182	517.647	211.977	0.7	80.5	15.677	5.13491	223.752	64.577	0	0	10.7724
1089	54.83	-95	FALSE	138	-23.666	-20.04	-12.364	-1.814	7.01	13.16	17.084	15.484	8.534	1.76	-9.388	-21.04	20.18	16.25	23.458	27.926	42.144	63.894	85.528	77.052	60.464	45.19	37.254	27.326	-2.107	15.243	-21.582	17.084	-23.666	40.75	1484.85	64.346	1127.1	181	526.666	217.107	0.73	85.528	16.25	5.26326	226.474	63.756	0.102145	0	7.45659
1090	54.67	-94.33	FALSE	138	-23.581	-20.033	-12.381	-1.833	6.867	13.119	17.071	15.546	8.623	1.971	-9.081	-20.829	20.548	16.652	24.344	28.852	41.881	64.405	87.148	77.277	62.244	46.365	38.4	27.325	-2.045	15.245	-21.481	17.071	-23.581	40.652	1480.41	64.309	1127.24	181	535.441	225.116	0.74	87.148	16.652	5.23349	228.83	64.525	0	0	6.80203
1091	55	-98.33	FALSE	233	-24.291	-19.993	-12.643	-1.943	6.609	13.579	16.879	15.079	8.327	1.725	-10.345	-20.549	19.062	15.056	18.04	22.448	43.254	65.426	73.044	65.516	58.872	35.956	29.16	26.38	-2.297	15.179	-21.611	16.879	-24.291	41.17	1486.92	65.041	1107.61	182	472.214	166.78	0.66	73.044	15.056	4.85149	203.986	60.498	0	0	14.0102
1092	54.33	-96.33	FALSE	233	-23.151	-19.376	-11.576	-1.051	7.699	13.572	17.324	15.624	8.724	1.824	-9.224	-20.524	22.033	16.408	23.889	26.056	41.327	67.743	79.216	78.093	60.147	45.572	35.772	28.104	-1.678	15.507	-21.017	17.324	-23.151	40.475	1472.84	64.298	1173.69	179	524.36	206.315	0.7	79.216	16.408	4.82789	225.052	66.545	0	0	5.44355
1093	54.17	-96.33	FALSE	233	-22.924	-19.124	-11.301	-0.824	7.926	13.751	17.503	15.803	8.903	2.051	-8.949	-20.249	22.488	16.767	24.415	26.056	41.327	68.463	78.976	78.715	60.723	46.219	36.323	28.271	-1.453	15.686	-20.766	17.503	-22.924	40.427	1469.66	64.368	1202.18	177	528.743	204.923	0.7	78.976	16.767	4.7102	226.154	67.526	0	0	3.77551
1094	54.33	-95.9	FALSE	233	-23.307	-19.555	-11.75	-1.25	7.54	13.445	17.198	15.598	8.645	1.845	-9.25	-20.65	21.798	16.456	24.223	26.825	41.553	67.668	81.596	78.36	61.252	46.489	36.743	27.947	-1.791	15.414	-21.171	17.198	-23.307	40.505	1475.12	64.361	1158.9	180	530.91	215.281	0.71	81.596	16.456	4.95843	227.624	66.201	0.303644	0	8.60324
1095	55.92	-98.33	FALSE	233	-24.592	-20.742	-13.293	-2.444	6.156	12.603	16.005	14.157	7.705	0.753	-11.544	-21.246	19.955	15.094	19.01	24.418	45.45	68.014	83.176	75.583	62.308	42.836	32.51	25.554	-3.04	14.255	-22.193	16.005	-24.592	40.597	1478.53	62.926	992.092	187	513.908	232.105	0.73	83.176	15.094	5.51053	226.773	60.603	0	0	8.55992
1096	56	-98.83	FALSE	233	-24.296	-20.52	-13.27	-2.246	6.23	12.828	16.278	14.454	8.004	1.178	-11.346	-20.746	19.748	15.844	16.536	20.62	44.802	65.084	82.3	74.45	61.228	38.498	31.23	22.862	-2.788	14.52	-21.854	16.278	-24.296	40.574	1477.43	62.8	1027.54	185	493.202	203.62	0.721	82.3	15.844	5.1944	221.834	58.454	0	0	3.21608
1097	56.75	-100.25	FALSE	340	-25.739	-22.039	-14.639	-3.039	5.461	12.161	15.661	13.761	7.061	-0.039	-12.539	-22.139	22.1	15.9	15.3	18.4	43.8	66.1	79.6	71.3	60.6	38.3	31.8	24.8	-3.839	13.861	-23.306	15.661	-25.739	41.4	1508.9	63.758	925.21	190	488	222.285	0.7	79.6	15.3	5.20261	217	62.8	0.20141	0	8.86203
1098	56.98	-100.64	FALSE	340	-25.887	-22.066	-14.691	-3.091	5.447	12.126	15.651	13.764	6.917	-0.287	-12.787	-22.521	21.362	15.486	15.853	20.554	42.806	65.167	76.916	69.922	59.528	40.968	31.513	24.267	-3.952	13.847	-23.491	15.651	-25.887	41.538	1515	63.817	920.207	193	484.342	219.628	0.729	76.916	15.486	4.96681	212.005	61.115	0	0	7.01403
1099	56.86	-101.37	FALSE	340	-25.596	-21.514	-14.096	-2.596	5.87	12.542	15.89	14.09	7.206	0.13	-12.218	-22.136	21.559	16.3	17.637	22.974	42.824	66.475	76.626	70.429	60.429	42.956	31.987	24.857	-3.536	14.174	-23.082	15.89	-25.596	41.486	1509.8	63.827	965.611	189	495.053	221.382	0.74	76.626	16.3	4.70098	213.53	62.716	0	0	13.4134
1100	44.267	-71.317	FALSE	1550	-15.889	-14.589	-9.16	-2.847	4.093	8.959	11.513	10.413	6.103	0.35	-5.906	-12.977	99.104	97.545	108.625	111.742	114.862	126.043	116.366	133.546	110.553	112.844	140.233	122.853	-1.661	10.295	-14.485	11.513	-15.889	27.402	1001.29	46.338	539.777	191	1394.32	1190.83	1	140.233	97.545	1.43762	375.955	319.502	2.16867	1.20482	2.89157
1189	45.883	-88.467	FALSE	429	-12.488	-10.892	-4.123	4.131	11.031	15.907	18.793	17.163	12.077	6.542	-1.358	-9.25	27.154	22.195	43.186	60.974	85.094	94.225	86.932	100.405	97.94	68.402	49.66	37.767	3.961	17.288	-10.877	18.793	-12.488	31.281	1135.74	53.672	1604.62	141	773.934	353.351	0.75	100.405	22.195	4.52377	281.562	87.116	0.47619	4.7619	2.38095
1190	45.867	-88.633	FALSE	456	-12.839	-11.249	-4.37	4	10.9	15.73	18.621	16.921	11.821	6.291	-1.609	-9.581	26.447	21.942	43.191	61.137	86.497	95.017	87.266	102.235	99.574	68.771	49.831	37.245	3.72	17.091	-11.223	18.621	-12.839	31.46	1141.55	54.116	1567.96	142	779.153	365.229	0.75	102.235	21.942	4.65933	284.518	85.634	1.63265	6.53061	8.16327
1191	45.85	-88.417	FALSE	414	-12.292	-10.652	-3.912	4.289	11.189	16.088	18.949	17.348	12.288	6.708	-1.192	-9.052	27.298	22.279	43.28	61.12	84.663	94.201	87.4	99.904	97.424	67.901	49.62	37.859	4.147	17.462	-10.665	18.949	-12.292	31.241	1134.31	53.619	1637.47	140	772.949	346.414	0.742	99.904	22.279	4.48422	281.505	87.436	1.31004	2.18341	4.36681
1192	45.85	-88.367	FALSE	396	-12.085	-10.445	-3.747	4.423	11.323	16.223	19.095	17.495	12.483	6.855	-1.033	-8.857	27.693	22.441	43.274	61.06	84.034	93.979	87.442	99.34	96.776	67.608	49.644	38.122	4.311	17.604	-10.462	19.095	-12.085	31.18	1132.24	53.474	1665.71	138	771.413	339.751	0.748	99.34	22.441	4.42672	280.761	88.256	0.442478	2.65487	6.63717
1193	45.85	-88.4	FALSE	414	-12.263	-10.623	-3.897	4.293	11.193	16.093	18.957	17.357	12.313	6.717	-1.179	-9.027	27.432	22.334	43.278	61.1	84.45	94.126	87.414	99.712	97.204	67.802	49.628	37.948	4.161	17.469	-10.638	18.957	-12.263	31.22	1133.61	53.569	1639.28	140	772.428	345.539	0.748	99.712	22.334	4.46458	281.252	87.714	0.952381	6.66667	3.80952
1194	45.833	-88.667	FALSE	461	-12.861	-11.211	-4.336	4.014	10.914	15.764	18.639	16.939	11.839	6.289	-1.611	-9.611	26.349	21.95	43.301	61.377	86.652	95.303	87.906	102.553	99.802	68.497	49.901	37.098	3.731	17.114	-11.228	18.639	-12.861	31.5	1142.42	54.254	1571.2	142	780.689	366.234	0.75	102.553	21.95	4.67212	285.762	85.397	1.75439	3.94737	8.77193
1234	46.22	-120.47	TRUE	366	-0.362	3.001	6.164	9.366	13.548	17.792	20.885	20.509	16.071	10.181	4.245	-0.126	45.422	26.666	24.25	17.622	15.403	13.888	5.697	10.603	11.779	18.974	38.731	48.518	10.106	19.729	0.838	20.885	-0.362	21.247	766.403	29.627	2292.19	40	277.553	-320.41	0.199	48.518	5.697	8.51641	30.188	120.606	0	0	0
1236	46.8	-118.08	TRUE	488	-0.771	2.628	5.726	9.026	13.056	17.456	21.055	20.854	16.085	9.957	3.929	-0.3	42.433	34.001	35.53	26.544	26.397	20.979	10.706	12.401	16.543	24.851	46.3	50.29	9.892	19.788	0.519	21.055	-0.771	21.826	782.981	30.5	2252.62	45	346.975	-241.205	0.279	50.29	10.706	4.69737	44.086	126.724	0	0	0
1362	68.93	-132.27	FALSE	15	-28.058	-27.967	-24.901	-15.229	-2.918	7.493	12.002	9.699	3.118	-7.585	-20.477	-25.178	9.351	7.876	6.652	8.864	9.744	15.235	25.692	33.142	19.195	22.044	12.064	11.17	-10	9.731	-27.068	12.002	-28.058	40.06	1550.55	52.581	451.659	240	181.029	22.331	0.549	33.142	6.652	4.98226	74.069	28.397	0	0	47.4974
1363	69.03	-131.77	FALSE	61	-28.228	-28.136	-25.104	-15.532	-3.332	7.04	11.448	9.276	2.776	-7.728	-20.56	-25.328	8.432	7.068	6.28	8.108	8.736	14.968	25.448	32.292	17.744	19.936	10.756	10.18	-10.284	9.255	-27.231	11.448	-28.228	39.676	1537.47	51.833	407.407	242	169.948	19.971	0.559	32.292	6.28	5.14204	72.708	25.68	0	0	51.0121
1364	69.13	-133.23	FALSE	30	-27.85	-27.878	-25.49	-16.209	-3.749	7.011	11.77	9.41	2.966	-8.085	-20.954	-25.366	9.951	8.879	6.711	8.995	9.729	13.7	24.92	33.473	21.621	22.53	12.652	11.311	-10.369	9.397	-27.031	11.77	-27.878	39.648	1543.94	51.734	424.141	241	184.472	31.49	0.57	33.473	6.711	4.98778	72.093	30.141	0	0	36.8687
1365	69.28	-132.92	FALSE	30	-27.768	-27.904	-25.644	-16.462	-4.296	6.188	11.242	9.158	2.876	-7.89	-20.572	-25.09	8.126	7.799	5.745	8.027	7.654	12.649	22.801	30.902	19.387	20.442	11.196	10.073	-10.514	8.863	-26.921	11.242	-27.904	39.146	1520.21	50.75	381.085	243	164.801	20.128	0.56	30.902	5.745	5.37894	66.352	25.998	0	0	37.7264
1366	69.38	-132.62	FALSE	24	-27.781	-28.059	-25.715	-16.515	-4.393	6.012	11.046	9.085	2.702	-7.842	-20.481	-25.064	6.995	6.491	5.098	7.337	7.086	12.783	22.164	30.108	17.362	19.291	10.052	9.047	-10.584	8.714	-26.968	11.046	-28.059	39.105	1515.19	50.629	367.562	245	153.814	12.146	0.568	30.108	5.098	5.90585	65.055	22.533	0	0	35.7937
1367	69.43	-132.85	FALSE	26	-27.659	-28.004	-25.835	-16.748	-4.706	5.689	10.957	8.965	2.728	-7.867	-20.464	-25.014	6.67	6.557	4.907	7.149	6.516	12.189	21.453	29.513	17.43	19.08	9.998	8.867	-10.663	8.537	-26.892	10.957	-28.004	38.961	1508.01	50.344	355.458	245	150.329	11.136	0.57	29.513	4.907	6.01447	63.155	22.094	0	0	29.6296
1368	69.35	-133.55	FALSE	30	-27.798	-27.87	-25.79	-16.718	-4.33	6.59	11.43	9.01	2.77	-8.45	-21.27	-25.39	8.72	7.82	6.012	7.968	8.848	12.76	23.988	33.028	21.096	21.64	11.48	9.92	-10.651	9.01	-27.019	11.43	-27.87	39.3	1532.32	50.997	390.943	244	173.28	26.957	0.57	33.028	6.012	5.49368	69.776	26.46	0	0	29.7915
1369	68.18	-132.52	FALSE	274	-28.919	-28.477	-24.551	-14.535	-1.873	8.647	12.405	9.601	2.623	-8.339	-21.403	-26.103	14.206	11.16	10.882	12.112	14.104	21.27	32.792	38.708	20	24.36	15.9	15.322	-10.077	10.218	-27.833	12.405	-28.919	41.324	1590.58	55.272	487.722	238	230.816	67.403	0.58	38.708	10.882	3.55707	92.77	40.688	0	0	32.3353
1370	68.22	-133.72	FALSE	91	-29.047	-28.462	-24.19	-14.054	-1.021	10.228	13.607	10.24	3.174	-8.508	-21.96	-26.429	15.974	11.905	11.738	13.092	17.688	20.823	32.454	42.203	24.662	31.745	19.183	17.795	-9.702	11.358	-27.979	13.607	-29.047	42.654	1642.01	57.686	596.508	234	259.262	76.343	0.58	42.203	11.738	3.59542	95.48	45.674	0	0	25.7257
1371	69.27	-134.73	FALSE	24	-27.499	-27.324	-25.125	-16.436	-4.136	7.352	11.764	8.877	2.888	-9.088	-22.187	-25.389	8.627	6.952	6.439	6.676	9.451	13.061	25.815	36.415	23.492	23.191	11.515	9.139	-10.525	9.331	-26.737	11.764	-27.499	39.263	1534.74	50.968	416.007	243	180.773	29.146	0.589	36.415	6.439	5.65538	75.291	24.718	0	0	40.2
1372	69.33	-134.57	FALSE	18	-27.476	-27.424	-25.22	-16.516	-4.16	7.236	11.688	8.888	2.884	-8.964	-22.068	-25.372	8.484	6.928	6.268	6.728	9.372	12.916	25.456	35.932	22.932	22.756	11.276	9.084	-10.542	9.271	-26.757	11.688	-27.476	39.164	1533.54	50.759	411.094	243	178.132	27.389	0.58	35.932	6.268	5.73261	74.304	24.496	0	0	34.6653
1373	69.38	-134.45	FALSE	12	-27.423	-27.475	-25.331	-16.613	-4.229	7.109	11.649	8.923	2.905	-8.899	-21.943	-25.335	8.358	6.892	6.116	6.766	9.234	12.794	25.174	35.508	22.508	22.356	11.078	8.958	-10.555	9.227	-26.744	11.649	-27.475	39.124	1532.18	50.663	408.231	243	175.742	25.529	0.585	35.508	6.116	5.80576	73.476	24.208	0	0	34.0081
1374	69.57	-134.42	FALSE	6	-27.312	-27.592	-25.672	-16.972	-4.665	6.637	11.326	8.716	2.716	-8.904	-21.814	-25.304	7.475	6.255	5.367	6.245	8.377	12.157	24.371	34.677	21.767	21.202	10.087	7.894	-10.737	8.893	-26.736	11.326	-27.592	38.918	1520.74	50.201	380.026	245	165.874	21.495	0.59	34.677	5.367	6.46115	71.205	21.624	0	0	31.7682
1375	69.53	-134.05	FALSE	15	-27.533	-27.755	-25.791	-16.985	-4.653	6.533	11.301	8.783	2.657	-8.775	-21.673	-25.367	7.788	6.658	5.518	6.8	8.468	12.224	23.928	33.756	21.125	21.086	10.394	8.514	-10.771	8.872	-26.885	11.301	-27.755	39.056	1524.41	50.47	378.523	245	166.259	22.529	0.571	33.756	5.518	6.11743	69.908	22.96	0	0	25.8812
1376	68.42	-132.38	FALSE	30	-27.563	-27.242	-23.548	-13.648	-1.172	9.33	13.332	10.658	3.858	-7.018	-20.04	-24.741	12.691	10.119	9.515	11.042	12.674	19.406	30.7	36.967	19.581	23.099	14.443	13.918	-8.983	11.107	-26.515	13.332	-27.563	40.895	1575.94	54.362	579.916	233	214.155	31.59	0.57	36.967	9.515	3.88513	87.073	36.728	0	0	26
1377	69.17	-133.25	FALSE	30	-27.802	-27.854	-25.562	-16.314	-3.866	6.882	11.686	9.338	2.942	-8.106	-20.954	-25.354	9.728	8.792	6.588	8.836	9.42	13.424	24.62	33.168	21.54	22.276	12.484	11.08	-10.414	9.302	-27.003	11.686	-27.854	39.54	1540.17	51.519	416.195	243	181.956	30.447	0.57	33.168	6.588	5.03461	71.212	29.6	0	0	30.5893
1378	69.28	-133.75	FALSE	30	-27.774	-27.774	-25.474	-16.374	-3.974	7.126	11.726	9.226	2.926	-8.574	-21.474	-25.474	9.5	8.1	6.6	8.2	9.9	13.5	25.1	34.5	21.7	22.4	12	10.4	-10.491	9.359	-27.007	11.726	-27.774	39.5	1543.46	51.394	420.111	243	181.9	29.625	0.57	34.5	6.6	5.22727	73.1	28	0	0	34.986
1379	69.6	-131.57	FALSE	27	-28.139	-28.433	-25.861	-16.655	-4.571	5.745	10.447	8.547	2.257	-8.035	-20.542	-25.332	5.639	4.943	4.243	6.143	6.34	11.922	21.828	29.431	16.15	17.411	8.105	7.422	-10.881	8.246	-27.301	10.447	-28.433	38.88	1506.08	50.119	323.547	246	139.577	6.984	0.54	29.431	4.243	6.93637	63.181	18.004	0	0	20.696
1380	68.32	-132.47	FALSE	213	-28.636	-28.278	-24.52	-14.562	-1.972	8.56	12.444	9.726	2.836	-8.096	-21.136	-25.836	13.418	10.599	10.141	11.531	13.366	20.22	31.617	37.787	19.8	23.695	15.105	14.56	-9.956	10.243	-27.583	12.444	-28.636	41.08	1583.42	54.752	491.862	238	221.839	57.012	0.57	37.787	10.141	3.72616	89.624	38.577	0	0	27.3
1382	69.07	-129	FALSE	285	-29.162	-29.054	-26.034	-16.322	-4.518	5.486	9.324	7.466	1.362	-8.346	-21.258	-26.058	7.752	6.244	6.736	6.544	6.94	15.342	26.796	31.56	16.278	14.298	7.852	8.552	-11.426	7.425	-28.091	9.324	-29.162	38.486	1497.78	49.648	245.583	248	154.894	38.802	0.554	31.56	6.244	5.05445	73.698	22.548	0	0	47
1383	69.15	-130.15	FALSE	46	-28.441	-28.281	-25.121	-15.461	-3.501	6.639	10.715	8.703	2.479	-7.581	-20.505	-25.441	6.76	5.476	5.26	6.34	7.04	13.576	24.66	30.96	17.32	17.536	8.476	8.4	-10.483	8.686	-27.388	10.715	-28.441	39.156	1519.06	50.83	354.369	242	151.804	11.668	0.53	30.96	5.26	5.88593	69.196	20.636	0	0	43
1384	68.2	-131.63	FALSE	183	-28.539	-27.929	-23.977	-13.847	-1.547	8.681	12.531	9.901	3.112	-7.537	-20.759	-25.539	12.392	9.984	9.663	10.784	11.894	20.274	31.934	36.594	19.076	22.273	14.218	13.766	-9.621	10.371	-27.336	12.531	-28.539	41.07	1576.22	54.797	504.915	236	212.852	44.784	0.565	36.594	9.663	3.78702	88.802	36.142	0	0	26.2626
1385	69.42	-128.75	FALSE	69	-28.33	-28.33	-25.432	-16.034	-4.336	5.564	9.564	7.866	1.968	-7.53	-20.228	-25.23	5.78	4.682	4.98	5.188	5.99	12.27	23.268	29.682	16.906	14.908	6.688	6.984	-10.874	7.665	-27.297	9.564	-28.33	37.894	1476.95	48.411	267.634	246	137.326	14.752	0.53	29.682	4.682	6.3396	65.22	17.446	0	0	15.6863
1386	69.68	-129.38	FALSE	38	-28.321	-28.457	-25.782	-16.553	-4.866	5.125	9.283	7.605	1.75	-7.824	-20.357	-25.321	4.43	3.488	3.655	4.233	5.088	9.976	21.018	28.439	16.515	15.055	5.83	5.93	-11.143	7.338	-27.366	9.283	-28.457	37.74	1469.18	48.016	243.32	248	123.657	6.976	0.52	28.439	3.488	8.15338	59.433	13.848	0	0	14.2857
1387	69.68	-130.92	FALSE	30	-28.279	-28.496	-25.912	-16.67	-4.67	5.63	10.147	8.247	2.048	-7.997	-20.596	-25.395	5.153	4.37	3.968	5.513	5.91	11.296	21.636	29.054	15.911	16.439	7.155	6.795	-10.995	8.008	-27.39	10.147	-28.496	38.643	1499.1	49.653	301.245	246	133.2	5.145	0.54	29.054	3.968	7.32208	61.986	16.318	0	0	12.1212
1388	69.37	-131.58	FALSE	15	-28.143	-28.215	-25.486	-16.058	-3.931	6.369	10.941	8.913	2.586	-7.742	-20.443	-25.243	6.595	5.666	4.868	6.838	7.194	12.952	23.082	30.424	16.939	18.548	9.092	8.422	-10.538	8.741	-27.2	10.941	-28.215	39.156	1519.54	50.726	364.21	243	150.62	9.129	0.55	30.424	4.868	6.24979	66.458	20.683	0	0	34.6939
1390	68.58	-131.18	FALSE	30	-27.688	-27.286	-23.741	-13.837	-1.638	8.62	12.618	10.217	3.657	-6.843	-19.945	-24.687	10.288	8.327	8.127	9.127	9.828	17.936	29.282	34.274	17.749	19.614	11.772	11.63	-9.213	10.485	-26.554	12.618	-27.688	40.306	1553.82	53.204	520.398	234	187.954	15.525	0.549	34.274	8.127	4.2173	81.492	30.245	0	0	29.703
1391	68.98	-130.28	FALSE	58	-28.46	-28.198	-24.936	-15.112	-3.112	7.088	11.044	8.975	2.664	-7.498	-20.56	-25.46	7.552	6.097	5.872	6.997	7.639	14.689	25.902	31.803	17.566	18.133	9.27	9.159	-10.297	9.036	-27.373	11.044	-28.46	39.504	1531.37	51.544	384.339	240	160.679	14.474	0.52	31.803	5.872	5.41604	72.394	22.808	0	0	52
1393	69.95	-130.42	FALSE	15	-28.29	-28.61	-26.152	-17.072	-5.17	5.05	9.55	7.772	1.77	-8.13	-20.59	-25.39	3.902	3.322	3.12	4.444	4.922	9.662	20.14	27.902	15.52	15.182	5.782	5.482	-11.272	7.457	-27.43	9.55	-28.61	38.16	1480.56	48.657	256.889	249	119.38	0.813	0.54	27.902	3.12	8.94295	57.704	12.706	0	0	15.0943
1398	46.8	-68.07	FALSE	167	-12.443	-10.905	-4.153	3.169	10.433	16.039	18.711	17.381	12.281	6.311	-0.653	-9.205	63.488	52.566	58.28	63.328	75.943	82.12	97.957	102.442	85.317	81.358	84.468	75.13	3.914	17.377	-10.851	18.711	-12.443	31.154	1132.71	52.253	1585.14	141	922.397	508.296	0.79	102.442	52.566	1.94883	282.519	191.184	7.29614	1.71674	0.429185
1399	46.38	-68.35	FALSE	245	-12.264	-10.795	-4.377	2.801	9.992	15.761	18.514	17.114	12.092	6.061	-0.771	-9.204	63.827	55.352	60.892	70.348	79.311	87.387	98.318	101.706	86.77	84.976	92.844	78.074	3.744	17.13	-10.754	18.514	-12.264	30.778	1119.22	51.876	1534.88	143	959.805	555.486	0.8	101.706	55.352	1.83744	287.411	197.253	3.61991	3.84615	0
1400	46.55	-68.33	FALSE	183	-12.162	-10.672	-4.102	3.056	10.336	16.126	18.836	17.436	12.436	6.384	-0.586	-9.034	61.917	52.652	58.579	66.922	77.519	85.09	97.549	101.874	85.898	83.149	87.767	74.802	4.005	17.466	-10.623	18.836	-12.162	30.998	1127.59	52.187	1595.77	141	933.718	518.203	0.785	101.874	52.652	1.93486	284.513	189.371	4.77528	0.561798	0
1401	46.18	-68.38	FALSE	203	-11.672	-10.172	-3.85	3.208	10.353	16.144	18.986	17.544	12.444	6.486	-0.272	-8.594	67.689	60.334	65.054	75.538	81.892	90.385	99.917	102.526	88.307	88.309	100.237	83.922	4.217	17.558	-10.146	18.986	-11.672	30.658	1111.24	51.835	1607.7	139	1004.11	585.884	0.79	102.526	60.334	1.69931	292.828	211.945	4.60526	0.877193	0
1402	46.13	-68.72	FALSE	199	-11.604	-10.081	-3.876	3.152	10.28	16.175	19.034	17.634	12.634	6.657	0.006	-8.394	65.906	57.913	63.87	74.786	81.401	90.857	101.088	103.945	88.152	88.284	98.078	81.309	4.301	17.614	-10.026	19.034	-11.604	30.638	1109.53	51.848	1619.96	137	995.589	575.359	0.791	103.945	57.913	1.79485	295.89	205.128	9.55882	1.83824	0
1403	46.37	-68.62	FALSE	225	-12.148	-10.626	-4.276	2.896	10.096	15.918	18.702	17.302	12.318	6.324	-0.47	-8.926	63.593	55.033	61.282	71.391	79.379	88.205	99.913	104.105	87.679	85.747	92.753	77.661	3.926	17.307	-10.567	18.702	-12.148	30.85	1119.36	52.057	1567.45	141	966.741	556.411	0.8	104.105	55.033	1.89168	292.223	196.287	3.92857	0.714286	0.357143
1404	46.63	-68.88	FALSE	286	-12.658	-11.08	-4.808	2.498	9.898	15.698	18.37	16.97	11.97	6.054	-0.952	-9.374	65.205	55.235	65.095	73.253	82.34	91.647	105.324	111.341	94.041	87.56	90.546	78.396	3.549	17.013	-11.037	18.37	-12.658	31.028	1128.06	52.162	1516.04	145	999.983	599.966	0.828	111.341	55.235	2.01577	308.312	198.836	6.75676	0.337838	0
1405	46.95	-68.85	FALSE	379	-13.674	-12.034	-5.622	1.778	9.206	14.946	17.646	16.146	11.178	5.278	-1.822	-10.274	67.384	56.932	67.348	74.1	82.452	90.204	106.272	112.888	96.216	87.988	89.064	81.248	2.729	16.246	-11.994	17.646	-13.674	31.32	1135.81	52.461	1382.88	151	1012.1	638.008	0.843	112.888	56.932	1.98286	309.364	205.564	12.3077	0.615385	0
1406	46.93	-68.53	FALSE	276	-13.171	-11.703	-4.971	2.329	9.629	15.5	18.1	16.597	11.697	5.768	-1.292	-9.795	67.677	56.798	64.199	70.131	78.494	83.757	101.431	108.353	90.965	86.544	87.757	81.091	3.224	16.732	-11.556	18.1	-13.171	31.271	1136.01	52.371	1467.18	147	977.197	586.196	0.83	108.353	56.798	1.90769	293.541	205.566	9.41558	0.974026	0
1407	47.28	-68.32	FALSE	188	-12.784	-11.45	-4.602	2.605	9.858	15.95	18.458	16.84	11.892	6.058	-0.842	-9.342	80.994	67.193	74.473	74.92	82.351	82.449	105.846	113.493	98.41	95.427	93.232	96.789	3.553	17.083	-11.192	18.458	-12.784	31.242	1133.36	51.892	1519.07	144	1065.58	664.558	0.831	113.493	67.193	1.68906	301.788	244.976	5.69801	1.1396	0
1408	46	-68.63	FALSE	253	-11.744	-10.23	-4.058	2.928	9.992	15.856	18.72	17.32	12.284	6.32	-0.23	-8.58	68.512	61.762	66.134	77.208	82.382	91.088	100.364	102.754	87.792	89.704	102.976	85.302	4.048	17.299	-10.185	18.72	-11.744	30.464	1102.54	51.595	1561.79	139	1015.98	606.297	0.801	102.976	61.762	1.6673	294.206	215.576	5.88235	1.47059	0
1409	45.8	-68.37	FALSE	136	-10.83	-9.33	-3.08	3.75	10.758	16.48	19.43	18.03	12.852	6.95	0.541	-7.738	73.061	68.554	69.006	80.039	83.145	88.506	95.382	98.482	85.967	90.246	110.67	92.815	4.818	17.98	-9.299	19.43	-10.83	30.26	1092.51	51.355	1686.35	132	1035.87	599.85	0.785	110.67	68.554	1.61435	282.37	234.43	9.25926	1.85185	0
1410	45.78	-68.15	FALSE	157	-11.01	-9.57	-3.199	3.619	10.626	16.266	19.226	17.766	12.615	6.759	0.33	-7.977	76.103	70.241	70.714	81.58	84.392	88.433	93.236	97.107	86.782	90.4	112.618	97.003	4.621	17.753	-9.519	19.226	-11.01	30.236	1091.8	51.323	1648.04	134	1048.61	620.365	0.79	112.618	70.241	1.60331	278.776	243.347	9.65909	1.42045	0
1411	45.55	-68.13	FALSE	96	-10.212	-8.869	-2.547	4.133	10.991	16.613	19.613	18.233	13.105	7.348	1.031	-7.127	81.101	76.166	75.183	85.11	87.307	87.938	92.106	94.774	88.317	92.426	118.752	103.018	5.193	18.153	-8.736	19.613	-10.212	29.825	1076.38	50.626	1730.93	129	1082.2	634.978	0.781	118.752	75.183	1.57951	274.818	260.285	2.28311	2.28311	0
1412	45.35	-68.05	FALSE	91	-9.671	-8.511	-2.179	4.349	11.061	16.661	19.661	18.401	13.309	7.649	1.389	-6.619	87.632	81.816	81.124	89.788	91.276	88.584	92.208	92.752	91.78	95.704	124.92	109.756	5.458	18.241	-8.267	19.661	-9.671	29.332	1061.12	49.692	1757.78	126	1127.34	673.166	0.79	124.92	81.124	1.53986	273.544	279.204	3.28467	1.09489	0
1413	45.7668	-67.8503	FALSE	142	-10.885	-9.435	-3.115	3.689	10.699	16.155	19.195	17.749	12.585	6.785	0.379	-7.931	82.867	72.633	75.916	85.189	88.935	90.665	91.819	96.268	89.382	91.433	114.56	104.922	4.656	17.7	-9.417	19.195	-10.885	30.08	1085.89	50.969	1645.62	134	1084.59	656.168	0.79	114.56	72.633	1.57724	278.752	260.422	9.2219	1.44092	0
1414	45.4	-67.8	FALSE	113	-9.917	-8.727	-2.427	4.156	10.863	16.463	19.463	18.18	13.09	7.463	1.18	-6.747	89.346	82.245	82.526	91.051	93.448	88.663	92.113	92.723	93.193	95.038	125.633	112.302	5.253	18.035	-8.464	19.463	-9.917	29.38	1061.22	49.746	1718.5	128	1138.28	692.063	0.798	125.633	82.245	1.52755	273.499	283.893	4.32277	2.30548	0
1415	45.2	-67.63	FALSE	62	-9.039	-7.991	-1.771	4.555	10.965	16.535	19.535	18.546	13.597	8.027	1.979	-5.789	93.656	84.232	85.386	93.585	93.965	85.203	88.248	87.558	92.42	96.726	127.99	113.879	5.762	18.205	-7.606	19.535	-9.039	28.574	1034.38	48.058	1773.52	122	1142.85	682.487	0.79	127.99	84.232	1.51949	261.009	291.767	5.21739	1.15942	0
1416	46	-67.92	FALSE	146	-11.35	-9.851	-3.401	3.5	10.599	16.101	19.1	17.551	12.401	6.551	-0.001	-8.448	74.852	65.192	67.884	78.69	82.345	88.202	91.4	97.757	86.302	88.347	107.484	95.674	4.396	17.584	-9.883	19.1	-11.35	30.45	1099.7	51.562	1619.43	136	1024.13	602.779	0.785	107.484	65.192	1.64873	277.359	235.718	5.44554	2.72277	0
1417	46.95	-67.53	FALSE	244	-12.778	-11.107	-4.598	2.693	9.749	15.039	17.951	16.558	11.483	5.583	-1.062	-9.513	88.638	68.466	86.126	78.842	88.982	94.971	114.935	108.937	105.362	88.757	97.91	106.136	3.333	16.516	-11.133	17.951	-12.778	30.729	1109.46	51.086	1441.59	145	1128.06	739.831	0.825	114.935	68.466	1.67872	318.843	263.24	6.65138	2.52294	0.229358
1418	47.28	-67.98	FALSE	160	-12.736	-11.123	-4.372	2.839	10.028	15.833	18.453	16.935	11.866	6.066	-0.772	-9.254	80.625	66.575	70.334	72.337	81.458	86.426	107.546	112.358	97.042	91.538	91.835	95.265	3.647	17.074	-11.038	18.453	-12.736	31.189	1126.49	51.769	1523.89	143	1053.34	650.552	0.829	112.358	66.575	1.68769	306.33	242.465	5.88235	0.653595	0
1419	46.72	-67.77	FALSE	237	-12.697	-11.009	-4.549	2.649	9.689	15.373	18.163	16.863	11.763	5.833	-0.873	-9.239	78.372	60.901	73.83	70.895	91.654	89.115	113.294	102.874	100.871	89.559	99.107	92.889	3.497	16.8	-10.982	18.163	-12.697	30.86	1114.51	51.662	1479.22	144	1063.36	668.884	0.81	113.294	60.901	1.8603	305.283	232.162	6.25	2.60417	0
1420	46.58	-67.63	FALSE	152	-11.666	-9.826	-3.768	3.289	10.39	15.913	18.787	17.487	12.387	6.387	-0.067	-8.269	85.756	63.498	85.454	79.599	99.471	97.196	114.861	103.581	106.838	93.094	104.696	101.706	4.254	17.396	-9.92	18.787	-11.666	30.453	1096.72	50.876	1590.11	138	1135.75	720.117	0.79	114.861	63.498	1.80889	315.638	250.96	6.20347	2.23325	0
1421	46.42	-66.95	FALSE	274	-11.991	-10.371	-4.47	2.352	9.374	14.634	17.654	16.354	11.153	5.512	-0.87	-8.791	101.853	77.72	95.7	89.826	101.922	102.375	111.996	106.59	106.699	98.387	113.06	117.305	3.378	16.214	-10.384	17.654	-11.991	29.645	1067.64	49.169	1387.61	144	1223.43	845.161	0.83	117.305	77.72	1.50933	320.961	296.878	6.59341	2.85714	0
1422	46.18	-67.17	FALSE	152	-11.025	-9.243	-3.563	3.267	10.247	15.317	18.417	17.237	11.979	6.207	0.027	-7.925	106.456	74.036	91.505	89.449	99.671	100.604	109.233	100.003	99.163	93.311	108.065	113.207	4.245	16.99	-9.398	18.417	-11.025	29.442	1059.52	48.97	1530.4	137	1184.7	778.616	0.81	113.207	74.036	1.52908	309.84	293.699	4.17457	1.51803	0
1423	46.25	-67.65	FALSE	152	-11.845	-10.225	-3.845	3.195	10.415	15.635	18.595	17.195	12.095	6.195	-0.185	-8.685	83.82	61.96	75.8	76.38	91.2	90.24	94.9	100.52	92.4	88.78	103.1	103.1	4.045	17.142	-10.252	18.595	-11.845	30.44	1098.76	51.237	1553.37	138	1062.2	652.99	0.79	103.1	61.96	1.66398	285.66	248.88	6.32653	1.22449	0
1424	46.02	-67.72	FALSE	183	-11.52	-9.884	-3.698	3.253	10.437	15.69	18.841	17.246	12.007	6.207	-0.175	-8.587	82.715	67.037	74.398	81.964	88.307	93.867	92.886	100.96	89.678	92.7	108.295	104.035	4.151	17.259	-9.997	18.841	-11.52	30.361	1092.05	51.327	1562.47	138	1076.84	665.923	0.79	108.295	67.037	1.61545	287.713	253.787	12.766	2.92553	0
1425	45.93	-67.3	FALSE	168	-10.897	-9.224	-3.427	3.373	10.249	15.383	18.511	17.251	12.237	6.407	0.207	-7.947	101.293	73.492	88.593	90.898	100.046	98.114	97.861	94.982	94.175	91.572	108.196	115.885	4.344	17.048	-9.356	18.511	-10.897	29.408	1060.22	49.181	1549.06	136	1155.11	744.483	0.805	115.885	73.492	1.57684	290.957	290.67	1.90217	1.08696	0
1426	46.05	-67.03	FALSE	168	-10.806	-9.145	-3.52	3.248	10.076	15.281	18.368	17.32	12.14	6.314	0.214	-7.654	106.117	73.172	88.457	88.474	98.913	100.816	103.361	97.727	97.451	94.521	107.344	111.98	4.32	16.99	-9.202	18.368	-10.806	29.174	1052.14	48.488	1532.05	137	1168.33	760.95	0.815	111.98	73.172	1.53037	301.904	291.269	4.75113	1.58371	0
1427	45.63	-67.47	FALSE	114	-10.291	-9.033	-2.948	3.729	10.54	16.131	19.042	17.85	12.89	7.23	0.93	-7.126	89.077	81.524	82.552	88.713	98.438	90.623	94.965	95.929	99.063	90.95	121.441	117.88	4.912	17.674	-8.817	19.042	-10.291	29.333	1063.08	49.359	1658.92	131	1151.15	717.312	0.8	121.441	81.524	1.48963	281.517	288.481	2.8169	1.87793	0
1428	45.73	-67.02	FALSE	145	-9.858	-8.603	-3.053	3.675	10.113	15.685	18.663	17.713	12.83	7.187	0.999	-6.817	91.802	76.798	80.184	87.819	97.876	93.567	92.084	96.434	94.253	93.96	109.894	120.469	4.878	17.354	-8.426	18.663	-9.858	28.521	1036.86	47.312	1612.4	131	1135.14	708.546	0.829	120.469	76.798	1.56865	282.085	289.069	3.18907	1.82232	0
1429	45.03	-70.65	FALSE	522	-11.549	-10.062	-4.436	2.544	9.7	14.532	17.372	16.232	11.404	5.564	-0.736	-8.249	95.317	75.846	92.925	91.716	102.832	119.306	108.018	123.106	105.46	104.538	113.253	102.218	3.526	16.045	-9.953	17.372	-11.549	28.921	1049.54	49.094	1391.79	144	1234.54	854.672	0.861	123.106	75.846	1.6231	350.43	273.381	2.50896	1.6129	0.179211
1430	45.25	-69.93	FALSE	385	-11.406	-9.906	-4.198	2.902	9.91	15.102	18.002	16.802	11.994	6.094	-0.306	-8.198	82.208	69.188	84.904	86.672	94.252	107.04	100.26	111.264	96.392	96.728	104.624	97.372	3.899	16.635	-9.837	18.002	-11.406	29.408	1067.18	49.995	1483.77	141	1130.9	734.069	0.836	111.264	69.188	1.60814	318.564	248.768	4.21053	1.47368	0
1431	45.12	-69.67	FALSE	283	-10.595	-9.006	-3.306	3.657	10.568	15.79	18.779	17.627	12.727	6.838	0.505	-7.343	81.018	70.656	85.613	88.503	93.357	103.106	96.877	105.558	93.609	96.414	107.169	98.882	4.687	17.399	-8.981	18.779	-10.595	29.374	1062.31	50.072	1619.32	133	1120.76	695.995	0.83	107.169	70.656	1.51677	305.541	250.556	1.23894	3.36283	0
1432	44.8962	-70.556	FALSE	519	-11.431	-9.942	-4.313	2.603	9.664	14.577	17.393	16.277	11.477	5.687	-0.613	-8.131	96.342	80.939	97.64	97.67	104.253	118.968	106.976	121.14	104.849	106.764	119.859	108.113	3.604	16.082	-9.835	17.393	-11.431	28.824	1045.73	49.023	1398.79	143	1263.51	882.059	0.861	121.14	80.939	1.49668	347.084	285.394	9.06593	1.64835	0
1433	44.58	-70.68	FALSE	248	-9.723	-8.323	-2.423	4.416	11.172	16.272	19.115	17.917	13.274	7.474	1.117	-6.423	82.502	73.861	87.362	93.401	94.558	106.013	94.716	106.534	90.519	98.599	114.682	100.291	5.322	17.768	-8.156	19.115	-9.723	28.838	1044.4	49.445	1712.74	128	1143.04	697.35	0.81	114.682	73.861	1.55267	307.263	256.654	6.65399	2.85171	0
1434	44.58	-70.25	FALSE	173	-9.711	-8.213	-2.215	4.681	11.379	16.481	19.383	18.281	13.383	7.583	1.283	-6.315	87.082	81.708	96.434	100.798	96.75	104.382	91.54	101.862	91.204	101.066	121.41	111.99	5.5	18.048	-8.08	19.383	-9.711	29.094	1050.85	50.065	1754.82	125	1186.23	732.229	0.8	121.41	81.708	1.4859	297.784	280.78	3.33333	3.61111	0
1435	44.7	-70.45	FALSE	204	-9.718	-8.262	-2.422	4.534	11.374	16.404	19.29	18.104	13.31	7.524	1.224	-6.418	88.636	78.91	94.08	97.416	98.166	109.626	97.194	109.182	95.232	101.98	118.33	107.2	5.412	17.933	-8.133	19.29	-9.718	29.008	1049.86	49.708	1738.56	127	1195.95	745.314	0.79	118.33	78.91	1.49956	316.002	274.746	2.29885	4.31034	0
1436	44.47	-70.4	FALSE	174	-9.151	-7.748	-1.816	4.948	11.58	16.748	19.655	18.52	13.716	7.916	1.616	-5.916	85.966	80.287	95.594	99.198	94.852	101.896	91.166	99.133	88.36	99.786	120.484	109.054	5.839	18.308	-7.605	19.655	-9.151	28.806	1042.17	49.504	1808.19	123	1165.78	700.7	0.805	120.484	80.287	1.50067	292.195	275.307	1.37931	1.83908	0
1437	44.38	-70.65	FALSE	212	-8.995	-7.595	-1.751	4.89	11.523	16.637	19.537	18.45	13.759	7.937	1.645	-5.773	82.097	76.278	89.931	95.942	93.196	101.045	91.443	99.786	86.514	98.144	117.888	102.918	5.855	18.208	-7.454	19.537	-8.995	28.532	1033.16	48.95	1798.06	123	1135.18	671.698	0.8	117.888	76.278	1.5455	292.274	261.293	1.5625	2.1875	0
1438	44.2	-70.62	FALSE	155	-8.204	-6.804	-0.973	5.467	11.952	17.137	20.06	19.045	14.367	8.467	2.236	-5.05	81.365	77.097	90.855	96.61	91.013	95.442	87.822	92.01	82.246	96.616	119.038	103.995	6.475	18.747	-6.686	20.06	-8.204	28.264	1023.17	48.52	1904.78	117	1114.11	629.233	0.809	119.038	77.097	1.544	275.274	262.457	1.40562	2.81124	0
1439	44.2	-70.23	FALSE	88	-7.421	-5.959	-0.289	6.021	12.487	17.779	20.844	19.839	15.081	9.251	2.993	-4.359	89.001	85.524	103.538	102.349	92.821	93.233	86.818	87.221	82.081	98.875	124.858	114.16	7.189	19.487	-5.913	20.844	-7.421	28.265	1021.5	48.523	2048.23	112	1160.48	648.318	0.8	124.858	82.081	1.52116	267.272	288.685	0.945626	2.12766	0.236407
1440	43.98	-70.35	FALSE	91	-6.947	-5.547	0.051	6.112	12.326	17.564	20.718	19.828	15.19	9.29	3.214	-3.862	89.595	85.929	101.477	103.07	92.624	91.193	84.9	82.908	80.381	99.135	127.336	114.602	7.328	19.37	-5.452	20.718	-6.947	27.665	998.669	47.328	2038.98	108	1153.15	640.989	0.795	127.336	80.381	1.58416	259.001	290.126	1.49701	1.1976	0
1441	44.28	-69.87	FALSE	52	-7.372	-5.895	-0.364	6.072	12.549	17.644	20.762	19.749	15.159	9.336	3.246	-4.395	83.142	79.374	94.517	98.984	92.111	88.584	81.69	86.817	81.535	96.545	120.193	106.443	7.208	19.385	-5.887	20.762	-7.372	28.134	1017.75	48.105	2048.81	111	1109.93	596.655	0.79	120.193	79.374	1.51426	257.091	268.959	0.7109	1.4218	0
1442	44.1	-69.67	FALSE	65	-6.987	-5.625	-0.22	5.952	12.077	17.224	20.372	19.552	15.147	9.39	3.48	-4.035	89.453	83.172	96.596	100.984	93.753	86.055	78.676	82.7	81.305	96.843	122.629	111.971	7.194	19.049	-5.549	20.372	-6.987	27.359	991.197	46.434	2002.69	109	1124.14	617.339	0.8	122.629	78.676	1.55866	247.431	284.596	1.8617	3.19149	0
1443	44.25	-69.53	FALSE	62	-7.191	-5.723	-0.323	5.977	12.245	17.313	20.513	19.545	15.077	9.345	3.377	-4.223	87.32	79.812	93.932	98.564	93.684	87.784	80.32	84.1	84.188	96.748	119.588	108.728	7.161	19.124	-5.712	20.513	-7.191	27.704	1000.58	47.094	2011.5	111	1114.77	607.027	0.79	119.588	79.812	1.49837	252.204	275.86	1.87166	1.60428	0
1444	44.4	-69.35	FALSE	154	-7.916	-6.426	-0.932	5.414	11.758	16.758	19.958	19.008	14.424	8.628	2.674	-4.922	88.908	79.268	95.432	97.114	94.93	91.534	84.046	87.006	89.048	97.98	117.848	109.106	6.535	18.575	-6.421	19.958	-7.916	27.874	1006.42	47.327	1889.99	115	1132.22	647.933	0.808	117.848	79.268	1.4867	262.586	277.282	2.47678	3.09598	0
1445	44.38	-69.62	FALSE	54	-7.476	-5.981	-0.481	5.997	12.458	17.48	20.675	19.675	15.007	9.219	3.202	-4.481	82.335	76.072	90.819	95.735	91.907	88.636	80.96	86.712	83.531	95.313	115.724	103.855	7.108	19.277	-5.979	20.675	-7.476	28.151	1016.88	48.024	2026.11	112	1091.6	582.267	0.78	115.724	76.072	1.52124	256.308	262.262	1.48148	4.44444	0
1446	44.62	-69.83	FALSE	77	-8.659	-7.147	-1.326	5.466	12.063	17.125	20.215	19.155	14.255	8.533	2.296	-5.526	79.739	74.734	89.209	94.424	92.19	95.368	85.095	95.175	86.554	95.76	113.633	103.575	6.371	18.832	-7.111	20.215	-8.659	28.874	1043.08	49.483	1916.04	119	1105.46	618.753	0.771	113.633	74.734	1.5205	275.638	258.048	1.95531	1.11732	0
1447	44.53	-69.57	FALSE	43	-7.83	-6.33	-0.694	5.866	12.363	17.426	20.563	19.563	14.803	8.998	2.935	-4.825	79.807	72.813	87.747	92.269	90.498	89.8	81.84	88.151	84.096	93.567	111.097	100.714	6.903	19.184	-6.328	20.563	-7.83	28.393	1026.23	48.428	1997.88	114	1072.4	568.96	0.77	111.097	72.813	1.52579	259.791	253.334	1.66205	1.10803	0
1448	44.9	-69.9	FALSE	126	-9.987	-8.396	-2.497	4.583	11.354	16.463	19.464	18.283	13.383	7.583	1.293	-6.607	77.58	69.974	83.425	89.213	90.868	99.176	88.468	99.987	88.269	93.517	106.989	99.348	5.41	18.07	-8.33	19.464	-9.987	29.451	1062.27	50.529	1755.49	127	1086.81	633.053	0.8	106.989	69.974	1.52898	287.631	246.902	3.45821	4.03458	0
1449	45.12	-69.98	FALSE	363	-11.311	-9.811	-4.024	3.076	10.036	15.198	18.098	16.898	12.011	6.189	-0.211	-8.024	82.353	70.511	85.822	88.499	94.125	106.143	97.299	108.994	94.866	96.737	106.49	99.162	4.01	16.731	-9.715	18.098	-11.311	29.409	1065.42	50.156	1500.03	139	1131	730.748	0.84	108.994	70.511	1.54577	312.436	252.026	2.76382	3.26633	0
1450	44.13	-70.1	FALSE	74	-6.995	-5.593	0.035	6.219	12.583	17.857	20.962	20.001	15.363	9.491	3.353	-3.993	90.222	86.939	104.929	103.084	93.22	90.848	84.376	85.862	80.998	98.824	125.619	115.229	7.44	19.607	-5.527	20.962	-6.995	27.957	1011.09	47.857	2084.09	108	1160.15	640.27	0.79	125.619	80.998	1.55089	261.086	292.39	2.98507	3.48259	0
1451	44.72	-70.08	FALSE	172	-10.046	-8.546	-2.547	4.434	11.196	16.215	19.215	18.035	13.135	7.433	1.054	-6.747	84.825	79.101	92.825	98.481	96.49	104.566	90.951	103.593	92.169	99.758	118.07	110.355	5.236	17.822	-8.446	19.215	-10.046	29.261	1056.71	50.295	1713.63	128	1171.18	725.673	0.8	118.07	79.101	1.49265	299.11	274.281	2.41692	1.81269	0
1452	44.72	-69.5	FALSE	80	-8.579	-7.038	-1.338	5.335	11.917	17.008	20.158	19.117	14.285	8.435	2.344	-5.488	77.937	69.718	84.672	88.531	89.339	91.758	84.172	90.487	85.101	91.975	106.266	97.695	6.346	18.761	-7.035	20.158	-8.579	28.737	1037.47	49.029	1900.81	119	1057.65	573.423	0.78	106.266	69.718	1.52423	266.417	245.35	1.82768	4.96084	0
1453	44.42	-69.8	FALSE	97	-7.907	-6.407	-0.774	5.829	12.33	17.361	20.559	19.529	14.727	8.929	2.797	-4.905	79.689	75.603	91.195	95.451	91.196	89.966	81.733	89.873	83.334	95.66	115.672	102.573	6.839	19.15	-6.406	20.559	-7.907	28.466	1028.18	48.74	1987.9	114	1091.94	590.745	0.78	115.672	75.603	1.52999	261.572	257.865	0.740741	2.22222	0
1497	45.183	-77.35	FALSE	381	-12.513	-11.113	-4.353	3.746	10.87	15.63	18.382	16.946	12.33	6.266	-0.254	-8.929	57.467	56.878	65.558	67.054	76.491	82.281	70.198	76.319	83.031	74.575	75.755	78.627	3.917	16.986	-10.852	18.382	-12.513	30.895	1123.11	53.641	1568.69	138	864.234	450.899	0.77	83.031	56.878	1.45981	228.798	192.972	3.31906	4.06852	0.107066
1498	44.517	-76.6	FALSE	192	-9.739	-8.484	-2.208	5.552	12.309	16.929	20.142	18.896	14.206	7.886	1.852	-6.249	67.644	63.668	72.225	78.309	87.146	77.302	65.056	81.905	93.465	84.82	93.353	91.98	5.924	18.656	-8.157	20.142	-9.739	29.881	1082.38	52.052	1890.16	123	956.873	476.711	0.76	93.465	63.668	1.46801	224.263	223.292	0.29703	2.67327	0
1503	47.13	-99.23	FALSE	444	-14.115	-10.406	-3.311	5.725	12.825	18.537	21.801	20.625	14.301	7.829	-1.875	-10.775	13.917	10.841	21.253	35.783	57.594	86.129	71.169	52.044	45.599	27.181	14.734	11.833	5.097	20.321	-11.765	21.801	-14.115	35.916	1291.14	62.909	2066.46	138	448.077	-51.06	0.41	86.129	10.841	7.94475	209.342	36.591	0	0	0.30303
1504	47.13	-99.23	FALSE	444	-14.115	-10.406	-3.311	5.725	12.825	18.537	21.801	20.625	14.301	7.829	-1.875	-10.775	13.917	10.841	21.253	35.783	57.594	86.129	71.169	52.044	45.599	27.181	14.734	11.833	5.097	20.321	-11.765	21.801	-14.115	35.916	1291.14	62.909	2066.46	138	448.077	-51.06	0.41	86.129	10.841	7.94475	209.342	36.591	0	0	0
1505	46.9	-99.37	FALSE	530	-14.407	-10.814	-3.714	5.286	12.383	18.066	21.376	20.101	13.776	7.266	-2.427	-11.214	13.171	10.455	21.35	37.656	59.7	84.332	71.862	51.969	44.946	27.944	14.675	11.115	4.64	19.848	-12.145	21.376	-14.407	35.783	1287.29	62.912	1972.11	141	449.175	-33.344	0.396	84.332	10.455	8.06619	208.163	34.741	0	0	0.236967
1506	45.28	-93.9	FALSE	300	-12.259	-8.857	-1.457	7.333	14.341	19.415	22.149	20.533	15.141	8.833	-0.067	-8.859	19.136	17.71	41.276	59.894	87.008	111.909	95.986	101.699	77.998	55.077	36.702	22.25	6.354	20.699	-9.992	22.149	-12.259	34.408	1236.09	61.921	2232.91	127	726.645	197.513	0.66	111.909	17.71	6.31897	309.594	59.096	0	1.24378	1.49254
1507	45.27	-93.88	FALSE	313	-12.296	-8.893	-1.493	7.285	14.304	19.373	22.094	20.485	15.104	8.785	-0.115	-8.896	19.095	17.693	41.427	59.949	87.146	111.731	96.538	101.48	77.939	55.165	36.841	22.31	6.311	20.651	-10.028	22.094	-12.296	34.39	1235.73	61.892	2223.67	127	727.314	199.714	0.66	111.731	17.693	6.31498	309.749	59.098	0	2.13333	2.13333
1508	45.35	-94.02	FALSE	300	-12.56	-9.123	-1.723	7.077	14.139	19.179	21.962	20.339	14.939	8.639	-0.323	-9.098	19.528	17.946	40.38	59.403	86.039	112.915	91.888	103.023	78.244	54.516	35.805	21.94	6.121	20.493	-10.26	21.962	-12.56	34.522	1239.11	62.094	2190.13	128	721.627	199.743	0.66	112.915	17.946	6.29193	307.826	59.414	0	0.990099	1.65017
1509	45.33	-93.05	FALSE	268	-12.574	-9.012	-1.664	7.026	13.868	18.906	21.616	20.026	14.768	8.626	-0.212	-9.012	20.806	19.082	43.612	58.998	86.639	104.105	96.022	96.95	77.414	58.25	39.314	25.158	6.03	20.183	-10.199	21.616	-12.574	34.19	1223.6	61.329	2145.97	127	726.35	211.538	0.71	104.105	19.082	5.45567	297.077	65.046	0	1.2945	2.26537
1510	48.05	-90.42	FALSE	545	-15.722	-12.64	-6.258	2.3	9.198	13.7	17.12	15.8	10.522	4.722	-3.76	-12.618	42.404	30.974	46.063	48.378	75.784	97.493	98.798	93.105	93.388	72.099	55.116	44.284	1.864	15.54	-13.66	17.12	-15.722	32.842	1179.8	54.67	1294.41	155	797.886	437.588	0.79	98.798	30.974	3.18971	289.396	117.662	0	0.277778	10.8333
1511	48.05	-90.48	FALSE	578	-15.944	-12.834	-6.408	2.114	8.976	13.514	16.926	15.622	10.372	4.572	-3.946	-12.776	41.748	30.514	45.753	48.342	75.864	98.091	99.13	93.559	93.532	72.437	54.692	43.628	1.682	15.354	-13.851	16.926	-15.944	32.87	1179.95	54.734	1263.2	157	797.29	443.239	0.796	99.13	30.514	3.24867	290.78	115.89	0.689655	0.229885	5.74713
1512	48.05	-90.43	FALSE	541	-15.696	-12.61	-6.22	2.332	9.224	13.732	17.15	15.834	10.56	4.76	-3.728	-12.582	42.294	30.898	46.011	48.372	75.798	97.593	98.854	93.181	93.412	72.155	55.046	44.174	1.896	15.572	-13.629	17.15	-15.696	32.846	1179.84	54.679	1300.01	155	797.788	436.37	0.791	98.854	30.898	3.19937	289.628	117.366	1.06383	0	12.766
1513	48.08	-90.32	FALSE	592	-16.085	-12.988	-6.647	1.949	8.849	13.292	16.751	15.392	10.151	4.294	-4.204	-13.043	43.356	31.695	46.434	48.268	75.409	96.417	98.242	92.097	93.037	71.31	55.467	45.222	1.476	15.145	-14.039	16.751	-16.085	32.836	1179.76	54.621	1229.37	158	796.954	449.856	0.799	98.242	31.695	3.09961	286.756	120.273	0.232558	0	8.13953
1514	48.05	-90.47	FALSE	540	-15.701	-12.595	-6.177	2.351	9.219	13.751	17.165	15.857	10.603	4.803	-3.709	-12.543	41.858	30.59	45.805	48.348	75.85	97.991	99.074	93.483	93.508	72.381	54.762	43.738	1.919	15.591	-13.613	17.165	-15.701	32.866	1179.91	54.724	1303.63	155	797.388	435.204	0.795	99.074	30.59	3.23877	290.548	116.186	1.28866	0.257732	13.1443
1547	49.47	-91.32	FALSE	454	-18.896	-14.77	-7.667	1.904	10.023	14.965	18.468	16.436	10.436	4.162	-5.138	-15.002	37.105	31.704	36.87	41.227	77.243	99.603	94.916	85.032	87.493	76.597	48.619	41.026	1.243	16.623	-16.223	18.468	-18.896	37.364	1325.41	63.17	1411.9	161	757.435	382.287	0.79	99.603	31.704	3.14165	279.551	109.835	1.85185	0	4.32099
1548	50.12	-90.78	FALSE	419	-19.47	-15.81	-8.288	1.316	9.73	14.652	18.648	16.152	10.234	3.798	-5.506	-15.824	37.04	29.988	36.832	40.42	69.26	96.336	99.738	89.06	86.444	70.704	49.618	37.946	0.803	16.484	-17.035	18.648	-19.47	38.118	1351.63	64.043	1377.97	163	743.386	377.372	0.8	99.738	29.988	3.32593	285.134	104.974	2.18069	0	1.55763
1549	50.23	-90.67	FALSE	450	-19.88	-16.262	-8.674	0.968	9.368	14.314	18.314	15.856	9.956	3.468	-5.968	-16.214	37.272	29.96	37.084	40.926	68.611	95.91	100.757	90.046	86.384	69.828	50.2	37.942	0.437	16.161	-17.452	18.314	-19.88	38.194	1356.02	64.076	1325.12	165	744.92	390.161	0.8	100.757	29.96	3.36305	286.713	105.174	1.96078	0	0.653595
1550	50.42	-90.48	FALSE	400	-20.117	-16.52	-8.857	0.883	9.244	14.284	18.245	15.884	9.945	3.445	-6.12	-16.296	37.589	29.819	37.245	41.877	67.607	94.808	101.987	91.549	85.856	68.134	50.994	37.984	0.335	16.138	-17.644	18.245	-20.117	38.362	1363.13	64.214	1318.95	167	745.449	392.223	0.79	101.987	29.819	3.4202	288.344	105.392	1.25786	0	4.71698
1551	50.95	-90.42	FALSE	375	-20.46	-17.28	-9.558	0.54	8.742	14.16	17.862	15.76	9.74	3.04	-6.758	-16.96	37.865	28.67	36.39	43.852	66.22	93.221	104.326	95.409	84.659	63.638	51.79	37.43	-0.098	15.927	-18.233	17.862	-20.46	38.322	1378.58	63.488	1276.11	169	743.47	400.497	0.8	104.326	28.67	3.63886	292.956	103.965	9.24092	0	0.990099
1552	51.35	-90.17	FALSE	369	-21.051	-18.09	-10.311	-0.08	8.12	13.828	17.349	15.349	9.378	2.674	-7.286	-17.611	41.073	30.525	37.798	46.376	65	91.494	108.605	99.182	83.371	60.928	54.098	39.506	-0.644	15.509	-18.917	17.349	-21.051	38.4	1389.5	63.188	1206.45	172	757.956	430.423	0.81	108.605	30.525	3.5579	299.281	111.104	0.767263	0	0.511509
1553	50.07	-91.87	FALSE	374	-18.886	-15.41	-7.552	1.982	9.916	15.274	18.702	16.866	10.866	4.466	-5.232	-15.426	35.268	27.283	35.043	43.977	65.314	95.592	94.484	88.725	84.677	62.48	49.721	35.026	1.297	16.947	-16.574	18.702	-18.886	37.588	1349.79	62.93	1456.9	160	717.59	334.191	0.782	95.592	27.283	3.50372	278.801	97.577	0.934579	0	4.6729
1554	50.02	-91.97	FALSE	374	-18.728	-15.248	-7.412	2.114	10.072	15.376	18.744	16.918	10.906	4.506	-5.194	-15.356	34.283	26.509	34.347	42.714	64.384	96.678	94.504	88.058	84.459	61.934	47.512	33.855	1.391	17.013	-16.444	18.744	-18.728	37.472	1347.34	62.733	1470.03	160	709.237	323.069	0.78	96.678	26.509	3.64699	279.24	94.647	0.835655	0	6.96379
1555	49.68	-92.4	FALSE	372	-17.808	-14.308	-6.608	2.944	10.844	15.86	19.112	17.35	11.25	4.85	-4.756	-14.714	30.113	23.383	32.151	37.404	62.476	103.997	95.622	84.651	83.598	60.562	36.786	28.701	2.001	17.441	-15.61	19.112	-17.808	36.92	1331.69	61.92	1553.46	155	679.444	275.715	0.79	103.997	23.383	4.44755	284.27	82.197	4.51745	0.205339	8.21355
1556	49.55	-92.35	FALSE	372	-17.688	-14.188	-6.488	3.012	10.892	15.924	19.124	17.38	11.292	4.892	-4.696	-14.576	29.692	23.016	31.164	36.5	62.04	104.332	96.004	85.096	83.868	60.924	35.256	28.372	2.073	17.476	-15.484	19.124	-17.688	36.812	1327.92	61.837	1560.49	155	676.264	271.061	0.788	104.332	23.016	4.53302	285.432	81.08	2.14067	0	12.2324
1557	49.25	-91.2	FALSE	445	-18.687	-14.387	-7.457	2.013	10.013	14.983	18.313	16.413	10.513	4.373	-4.927	-14.487	30.91	27.1	32.38	34.79	77.89	102.77	94.44	83.9	89.16	85.23	39.05	34.25	1.39	16.57	-15.854	18.313	-18.687	37	1309.4	62.629	1411.7	159	731.87	355.602	0.773	102.77	27.1	3.79225	281.11	92.26	0.925926	0	1.15741
1558	48.93	-90.05	FALSE	484	-19.103	-15.176	-8.38	0.928	8.556	13.364	16.765	15.064	9.536	3.854	-5.36	-14.568	42.467	33.678	44.731	37.555	69.813	94.304	105.06	82.534	92.019	71.644	52.825	42.741	0.457	15.064	-16.282	16.765	-19.103	35.868	1268.63	60.479	1188.98	164	769.371	435.12	0.761	105.06	33.678	3.11954	281.898	118.886	5.58376	0.507614	9.89848
1559	49.22	-88.12	FALSE	229	-16.952	-14.006	-7.188	1.558	9.046	13.59	17.29	16.062	10.73	5.09	-3.046	-12.374	52.102	34.614	44.302	42.494	68.154	93.156	90.154	97.388	95.88	85.836	69.974	57.7	1.65	15.647	-14.444	17.29	-16.952	34.242	1217.99	56.475	1308.13	156	831.754	471.456	0.77	97.388	34.614	2.81354	280.698	144.416	0.782626	0	0.606535
1560	49.65	-87.25	FALSE	338	-19.093	-16.413	-9.613	0.247	8.347	12.827	16.367	14.927	9.447	3.667	-5.113	-14.993	42.96	32.28	43.8	40.54	67.5	93.64	86.9	84.68	91.18	77.38	61	43.64	0.05	14.707	-16.833	16.367	-19.093	35.46	1280.94	58.699	1144.25	167	765.5	442.21	0.8	93.64	32.28	2.90087	265.22	118.88	3	0	3.33333
1561	49.722	-85.15	FALSE	272	-19.737	-16.954	-9.654	0.089	8.336	13.719	16.953	14.953	9.513	3.929	-4.704	-14.937	54.044	45.799	48.379	50.12	69.357	86.318	84.958	81.804	85.304	63.662	68.948	50.595	0.126	15.208	-17.209	16.953	-19.737	36.69	1310.75	61.356	1194.44	165	789.288	457.866	0.76	86.318	45.799	1.88471	253.08	150.438	0.577617	0	1.37184
1562	49.55	-83.02	FALSE	218	-18.966	-16.866	-9.666	0.246	8.334	13.676	16.864	15.326	10.026	3.927	-4.816	-15.134	63.583	43.643	56.055	52.969	63.246	79.032	95.362	77.072	89.366	73.969	73.668	69.966	0.246	15.289	-16.989	16.864	-18.966	35.83	1307.63	59.644	1218.85	166	837.931	502.03	0.75	95.362	43.643	2.18505	251.466	177.192	3.3033	0	16.5165
1563	49.25	-81.72	FALSE	237	-18.437	-16.337	-9.155	0.263	8.363	13.963	17.163	15.563	10.363	4.363	-4.137	-14.737	54.47	40.172	53.81	46.21	68.128	85.764	97.802	86.31	94.954	73.418	70.646	60.716	0.603	15.563	-16.504	17.163	-18.437	35.6	1296.41	59.488	1259.36	164	832.4	488.426	0.77	97.802	40.172	2.43458	269.876	155.358	4.61894	0.230947	13.8568
1564	48.55	-80.85	FALSE	308	-17.68	-15.6	-8.44	1.08	9.06	14.252	17.32	15.652	10.38	4.6	-3.768	-14.088	54.152	42.112	55.088	45.772	67.596	88.82	89.112	86.708	89.356	70.824	63.34	60.304	1.064	15.741	-15.789	17.32	-17.68	35	1274.4	58.983	1299.91	160	813.184	457.895	0.75	89.356	42.112	2.12187	264.64	156.568	2.45161	0	9.16129
1565	48.05	-80.1	FALSE	320	-17.072	-14.97	-7.9	1.41	9.508	14.61	17.61	15.99	10.79	4.808	-3.292	-13.37	62.078	49.926	57.422	49.856	70.518	92.532	86.74	90.598	94.992	70.882	69.918	66.052	1.51	16.07	-15.137	17.61	-17.072	34.682	1261.8	58.875	1359.44	158	861.514	494.557	0.763	94.992	49.856	1.90533	269.87	178.056	3.18544	0	0.455063
1566	48.33	-88.8	FALSE	196	-14.543	-12.136	-5.721	2.257	8.86	13.708	17.423	16.375	11.36	5.811	-1.918	-10.377	51.263	31.997	44.336	41.831	67.353	80.184	79.302	85.156	85.932	67.512	54.626	53.218	2.592	15.835	-12.352	17.423	-14.543	31.966	1139.5	52.349	1352.57	149	742.71	370.508	0.75	85.932	31.997	2.68563	244.642	136.478	2.51572	0.314465	9.74843
1567	49	-65.95	FALSE	1076	-17.544	-16.454	-10.744	-4.324	2.556	9.416	12.416	10.696	5.676	-0.274	-6.824	-13.574	97.16	74.23	88.87	75.24	74.18	89.53	108.6	110.18	94.21	98.84	101.99	119.46	-2.415	10.843	-15.857	12.416	-17.544	29.96	1074.31	47.086	573.13	202	1132.49	932.305	0.992	119.46	74.18	1.61041	308.31	290.85	3.87097	0	37.2903
1568	49	-65.95	FALSE	1076	-17.544	-16.454	-10.744	-4.324	2.556	9.416	12.416	10.696	5.676	-0.274	-6.824	-13.574	97.16	74.23	88.87	75.24	74.18	89.53	108.6	110.18	94.21	98.84	101.99	119.46	-2.415	10.843	-15.857	12.416	-17.544	29.96	1074.31	47.086	573.13	202	1132.49	932.305	0.992	119.46	74.18	1.61041	308.31	290.85	9.07643	0	26.4331
1569	49	-65.95	FALSE	1076	-17.544	-16.454	-10.744	-4.324	2.556	9.416	12.416	10.696	5.676	-0.274	-6.824	-13.574	97.16	74.23	88.87	75.24	74.18	89.53	108.6	110.18	94.21	98.84	101.99	119.46	-2.415	10.843	-15.857	12.416	-17.544	29.96	1074.31	47.086	573.13	202	1132.49	932.305	0.992	119.46	74.18	1.61041	308.31	290.85	10.4991	0	1.37694
1570	47.4	-71.117	FALSE	1136	-17.809	-16.86	-10.83	-3.44	3.78	9.72	12.222	10.75	6.048	0.14	-7.122	-14.817	120.703	99.341	114.105	101.188	119.717	133.969	149.686	154.903	139.861	130.238	142.006	147.103	-2.352	10.897	-16.495	12.222	-17.809	30.031	1105.67	48.956	594.066	195	1552.82	1343.32	0.99	154.903	99.341	1.55931	438.558	367.147	19.7183	1.87793	1.40845
1571	47.4	-71.117	FALSE	909	-16.356	-15.407	-9.377	-1.987	5.233	11.173	13.675	12.203	7.501	1.593	-5.669	-13.364	120.703	99.341	114.105	101.188	119.717	133.969	149.686	154.903	139.861	130.238	142.006	147.103	-0.899	12.35	-15.042	13.675	-16.356	30.031	1105.67	48.956	784.386	182	1552.82	1300.48	0.99	154.903	99.341	1.55931	438.558	367.147	3.04569	2.03046	3.5533
1572	46.7	-70.3	FALSE	606	-14.13	-12.511	-6.89	0.992	8.28	13.31	15.901	14.701	9.852	3.952	-3.087	-11.19	84.773	66.93	85.05	78.955	96.787	106.335	119.018	127.999	115.267	94.134	103.544	103.022	1.598	14.637	-12.61	15.901	-14.13	30.031	1102.1	49.749	1147.64	160	1181.81	852.867	0.905	127.999	66.93	1.91243	353.352	254.725	0.746269	1.49254	1.49254
1573	45.45	-70.883	FALSE	394	-11.118	-9.498	-3.762	3.418	10.718	15.43	18.246	17.11	12.146	6.21	-0.11	-7.726	94.312	67.062	85.805	76.904	98.293	116.599	108.69	127.229	104.711	97.108	96.749	92.44	4.255	16.929	-9.447	18.246	-11.118	29.364	1064.63	49.648	1546.76	138	1165.9	756.928	0.85	127.229	67.062	1.89718	352.518	253.814	0.17452	0.149589	0.0498629
1574	47.467	-71.133	FALSE	818	-15.777	-14.929	-8.869	-1.439	5.761	11.77	14.27	12.761	8.091	2.212	-5.097	-12.85	118.518	97.968	112.585	100.543	120.168	133.966	150.449	155.191	139.938	130.212	141.361	145.655	-0.341	12.934	-14.519	14.27	-15.777	30.047	1108.14	48.918	865.941	178	1546.55	1277.13	0.982	155.191	97.968	1.5841	439.606	362.141	13.2353	0.980392	1.22549
1575	47.55	-71.25	FALSE	803	-15.907	-15.067	-8.887	-1.407	5.813	11.853	14.353	12.793	8.173	2.273	-5.087	-13.007	115	95.52	108.96	97.42	120.16	133.82	153.06	157.52	141.38	131.38	141.1	143.56	-0.342	13	-14.66	14.353	-15.907	30.26	1116.24	49.317	875.735	177	1538.88	1267.51	0.98	157.52	95.52	1.64908	444.4	354.08	3.91459	0	4.09253
1576	47.633	-70.933	FALSE	818	-15.699	-15.28	-9.15	-1.713	5.363	11.773	14.273	12.58	8.073	2.27	-5.25	-12.806	108.94	91.437	107.042	100.409	119.725	129.851	143.92	145.263	132.697	122.08	131.507	135.77	-0.464	12.875	-14.595	14.273	-15.699	29.972	1109.97	48.562	853.519	179	1468.64	1201.81	0.97	145.263	91.437	1.58867	419.034	336.147	5.38642	0.234192	0.936768
1577	47.633	-70.917	FALSE	773	-15.402	-15.002	-8.872	-1.442	5.629	12.058	14.558	12.858	8.358	2.558	-4.972	-12.502	108.619	91.213	106.913	100.544	119.644	129.559	143.292	144.457	132.123	121.495	130.889	135.299	-0.181	13.158	-14.302	14.558	-15.402	29.96	1109.65	48.535	893.853	177	1464.05	1188.96	0.963	144.457	91.213	1.58373	417.308	335.131	1.66667	0	3
1578	47.15	-71.233	FALSE	719	-15.701	-14.381	-8.065	-0.771	6.531	12.139	14.675	13.275	8.479	2.569	-4.525	-12.481	117.761	96.307	107.722	93.413	114.473	128.949	146.567	151.659	138.247	125.992	135.321	141.356	0.145	13.363	-14.188	14.675	-15.701	30.376	1109.9	50.036	933.536	173	1497.77	1214.55	0.957	151.659	93.413	1.62353	427.175	355.424	20.8333	0.833333	0.833333
1579	47	-71.433	FALSE	168	-12.717	-11.453	-4.608	2.807	10.112	15.742	18.247	16.838	11.938	6.042	-1.008	-9.272	102.412	88.754	92.676	81.657	112.331	121.984	142.998	142.571	132.292	116.274	117.357	125.154	3.556	16.942	-11.147	18.247	-12.717	30.964	1129.29	51.574	1516.64	143	1376.46	975.088	0.905	142.998	81.657	1.7512	407.553	316.32	3.47826	1.30435	0.434783
1580	47	-71.433	FALSE	168	-12.717	-11.453	-4.608	2.807	10.112	15.742	18.247	16.838	11.938	6.042	-1.008	-9.272	102.412	88.754	92.676	81.657	112.331	121.984	142.998	142.571	132.292	116.274	117.357	125.154	3.556	16.942	-11.147	18.247	-12.717	30.964	1129.29	51.574	1516.64	143	1376.46	975.088	0.905	142.998	81.657	1.7512	407.553	316.32	2.63505	4.08432	0.131752
1581	47.083	-71.367	FALSE	440	-14.241	-12.912	-6.301	1.07	8.37	13.97	16.47	15.07	10.2	4.3	-2.73	-10.871	110.768	92.947	100.66	88.128	114.561	126.997	146.945	149.289	136.919	123.179	127.7	133.914	1.866	15.17	-12.675	16.47	-14.241	30.711	1120.2	50.89	1213.75	157	1452.01	1110.98	0.92	149.289	88.128	1.694	423.231	337.629	2.83912	4.73186	2.2082
1582	47.4	-71.183	FALSE	772	-15.593	-14.61	-8.54	-1.15	6.11	11.97	14.476	13.04	8.334	2.43	-4.796	-12.637	120.573	99.127	113.055	99.656	119.103	133.831	150.542	155.929	140.511	131.078	142.47	147.265	-0.08	13.162	-14.28	14.476	-15.593	30.069	1107.43	49.044	901.61	176	1553.14	1276.35	0.97	155.929	99.127	1.57302	440.302	366.965	9.9537	0.694444	1.38889
1583	47.417	-71.2	FALSE	772	-15.599	-14.63	-8.56	-1.159	6.11	11.971	14.471	13.041	8.341	2.441	-4.79	-12.67	120.307	99.002	112.832	99.497	119.312	134.049	151.102	156.48	140.849	131.498	142.764	147.3	-0.086	13.161	-14.3	14.471	-15.599	30.07	1108.24	49.027	901.787	176	1554.99	1278.14	0.972	156.48	99.002	1.58057	441.631	366.609	2.55102	0	0.255102
1584	49.283	-73.833	FALSE	409	-19.031	-17.681	-9.781	-0.761	6.859	13.178	15.878	14.178	9.059	3.019	-4.841	-15.431	62.068	50.235	51.565	43.061	71.972	93.445	117.206	108.704	107.704	76.066	75.605	68.98	-0.446	14.411	-17.381	15.878	-19.031	34.909	1277.5	57.898	1060.82	171	926.611	621.295	0.862	117.206	43.061	2.72186	319.355	181.283	0.303951	0.151976	1.67173
1585	48.9	-73.083	FALSE	333	-18.474	-16.583	-8.973	0.297	7.897	13.797	16.497	14.797	9.497	3.596	-4.394	-15.164	62.196	45.674	46.873	53.032	82.793	88.864	114.885	102.093	98.773	74.007	72.643	67.002	0.233	15.03	-16.74	16.497	-18.474	34.971	1276.51	58.493	1161.97	164	908.835	582.834	0.827	114.885	45.674	2.51533	305.842	174.872	0.0810537	0.0202634	0.344478
1586	49.8	-74.55	FALSE	363	-19.043	-17.515	-10.159	-0.581	6.955	13.321	16.153	14.489	9.293	2.893	-5.081	-15.587	60.36	49.266	51.306	41.976	71.006	100.866	121.798	113.934	117.364	83.832	78.656	62.372	-0.405	14.654	-17.382	16.153	-19.043	35.196	1290.23	57.937	1092.63	171	952.736	642.823	0.88	121.798	41.976	2.90161	336.598	171.998	1.2605	0	0.840336
1587	49.367	-76.7	FALSE	340	-18.401	-16.631	-9.431	-0.131	7.74	13.37	16.519	15.04	9.949	3.37	-4.139	-14.809	48.812	32.762	44.623	51.485	73.436	101.734	110.572	111.395	120.365	86.608	68.361	58.312	0.204	14.976	-16.614	16.519	-18.401	34.92	1274.99	57.824	1164.31	167	908.465	584.409	0.85	120.365	32.762	3.67392	323.701	139.886	0.698324	0.139665	1.67598
1588	48.25	-78.2	FALSE	303	-17.622	-14.972	-8.142	1.088	8.888	13.918	16.988	15.558	10.758	4.588	-3.272	-13.312	55.2	45.17	53.16	50.47	70.71	95.4	101.49	104.85	102.91	77.44	73.47	64.76	1.206	15.488	-15.302	16.988	-17.622	34.61	1247.83	58.464	1282.28	159	895.03	542.511	0.82	104.85	45.17	2.32123	301.74	165.13	0.288779	0.0412541	0.660066
1589	49.783	-77.75	FALSE	273	-19.658	-17.458	-10.658	-1.058	7.542	12.762	16.042	14.362	8.962	2.482	-5.018	-15.918	52.261	30.781	46.622	53.382	76.983	98.804	109.281	106.102	106.101	85.84	63.879	53.301	-0.635	14.389	-17.678	16.042	-19.658	35.7	1296.67	59.078	1069.16	173	883.337	578.139	0.84	109.281	30.781	3.55027	314.187	136.343	0.995733	0.284495	0.142248
1590	49.65	-77.817	FALSE	288	-19.399	-17.235	-10.475	-0.835	7.705	12.881	16.105	14.481	9.041	2.581	-4.919	-15.759	52.348	30.987	48.01	53.146	78.061	100.291	109.993	105.945	107.888	85.872	63.642	54.285	-0.486	14.489	-17.464	16.105	-19.399	35.504	1292.02	58.798	1085.44	172	890.468	582.087	0.837	109.993	30.987	3.54965	316.229	137.62	0.320256	0	1.04083
1591	47.083	-76.817	FALSE	379	-15.046	-13.705	-6.405	2.154	9.395	14.894	17.394	15.894	11.694	5.854	-1.906	-11.046	66.038	57.36	57.583	59.204	68.669	94.682	103.396	104.437	106.353	79.544	86.778	81.42	2.431	16.061	-13.266	17.394	-15.046	32.44	1187.39	54.904	1401.77	150	965.464	585.955	0.82	106.353	57.36	1.85413	302.515	204.818	8.3004	0.395257	0.197628
1592	48.15	-77.75	FALSE	303	-16.788	-15.148	-8.108	1.172	9.032	14.252	17.132	15.492	10.572	4.492	-3.608	-13.348	56.26	46.48	60.66	58.46	71.7	93.84	99.88	101.06	104.66	82.96	77.3	67.66	1.262	15.625	-15.095	17.132	-16.788	33.92	1243.4	57.012	1292.87	160	920.92	566.633	0.82	104.66	46.48	2.25172	294.78	170.4	0.0629961	0.0125992	0.0755953
1593	47.717	-76.317	FALSE	363	-16.059	-14.927	-7.427	1.253	8.633	14.493	17.014	15.514	11.241	5.441	-2.639	-12.307	65.975	54.948	54.707	55.163	65.626	96.938	114.354	110.757	118.555	79.119	85.939	78.815	1.686	15.674	-14.431	17.014	-16.059	33.073	1218.22	55.596	1320.07	155	980.896	619.537	0.83	118.555	54.707	2.16709	322.049	199.738	0.644183	0.265252	0.265252
1594	46.95	-71.367	FALSE	152	-12.605	-11.331	-4.528	2.913	10.213	15.869	18.417	16.993	12.075	6.175	-0.911	-9.131	98.432	85.377	89.351	78.826	110.13	118.013	139.58	138.083	129.115	111.203	112.193	119.891	3.679	17.093	-11.022	18.417	-12.605	31.022	1130.59	51.768	1541.37	143	1330.19	924.284	0.885	139.58	78.826	1.77074	395.676	303.7	4.45269	3.15399	0.556586
1595	47.633	-71.233	FALSE	788	-15.857	-15.077	-8.884	-1.331	5.862	11.975	14.475	12.872	8.275	2.382	-5.021	-12.964	110.98	92.708	106.226	96.248	120.337	132.981	152.954	156.632	140.634	130.001	138.792	140.215	-0.274	13.107	-14.633	14.475	-15.857	30.332	1119.64	49.391	890.114	176	1518.71	1244.51	0.97	156.632	92.708	1.68952	442.567	343.903	2.38095	0.793651	2.38095
1596	47.767	-71.4	FALSE	791	-16.2	-15.309	-9.008	-1.379	6.002	12.012	14.512	12.912	8.212	2.321	-5.079	-13.399	101.477	85.901	98.288	90.157	119.977	130.849	155.689	158.635	141.668	129.115	134.545	132.658	-0.367	13.145	-14.969	14.512	-16.2	30.712	1133.79	50.115	894.491	176	1478.96	1204.11	0.975	158.635	85.901	1.84672	445.173	320.036	8.89093	0.549954	1.09991
1597	46.45	-71.5	FALSE	140	-12.462	-10.762	-4.562	3.428	10.898	16.068	18.818	17.478	12.318	6.368	-0.502	-8.902	76.87	65.63	75.41	70.09	94.6	101.34	105.3	122.58	113.17	90.7	95.91	100.63	4.016	17.455	-10.709	18.818	-12.462	31.28	1135.59	52.969	1612.12	140	1112.23	692.943	0.85	122.58	65.63	1.86774	329.22	243.13	0.142552	1.28297	0.498931
1598	48.9	-66.183	FALSE	1045	-17.516	-16.464	-10.759	-4.3	2.535	9.468	12.409	10.615	5.721	-0.254	-6.869	-13.585	94.036	73.712	86.004	74.868	77.034	90.168	108.965	113.838	98.357	99.765	101.462	119.751	-2.417	10.831	-15.855	12.409	-17.516	29.925	1074.2	47.109	572.526	202	1137.96	937.834	0.985	119.751	73.712	1.62458	312.971	287.499	8.90957	0.265957	2.79255
1599	48.9	-66.183	FALSE	1061	-17.618	-16.566	-10.861	-4.402	2.433	9.366	12.307	10.513	5.619	-0.356	-6.971	-13.687	94.036	73.712	86.004	74.868	77.034	90.168	108.965	113.838	98.357	99.765	101.462	119.751	-2.519	10.729	-15.957	12.307	-17.618	29.925	1074.2	47.109	560.592	203	1137.96	940.368	0.985	119.751	73.712	1.62458	312.971	287.499	17.2	1.6	4.6
1600	48.9	-66.183	FALSE	1121	-18.002	-16.95	-11.245	-4.786	2.049	8.982	11.923	10.129	5.235	-0.74	-7.355	-14.071	94.036	73.712	86.004	74.868	77.034	90.168	108.965	113.838	98.357	99.765	101.462	119.751	-2.903	10.345	-16.341	11.923	-18.002	29.925	1074.2	47.109	516.621	206	1137.96	949.797	0.985	119.751	73.712	1.62458	312.971	287.499	6.28931	0	1.13208
1601	46.933	-70.933	FALSE	68	-11.803	-10.015	-4.374	3.277	10.668	16.169	19.21	17.973	12.731	6.551	-0.26	-8.557	76.332	60.455	77.996	85.949	114.37	112.34	126.595	117.073	127.951	104.847	103.697	91.998	4.297	17.784	-10.125	19.21	-11.803	31.013	1125.51	51.767	1650.58	139	1199.6	774.423	0.85	127.951	60.455	2.11647	356.008	228.785	0.109529	0.146039	0
1602	48.267	-71.667	FALSE	394	-16.983	-15.892	-8.772	0.019	7.52	13.744	16.075	14.485	9.614	3.899	-3.551	-13.577	67.836	64.615	69.279	60.896	92.032	94.491	127.902	124.844	114.604	92.864	90.39	95.468	0.548	14.768	-15.484	16.075	-16.983	33.058	1218.26	54.908	1132.68	164	1095.22	774.288	0.89	127.902	60.896	2.10033	347.237	227.919	2.01342	1.11857	1.11857
1603	48.366	-71.567	FALSE	166	-16.024	-14.613	-7.395	1.574	9.004	15.052	17.567	16.037	11.025	5.245	-2.145	-12.36	63.761	59.647	62.314	59.065	88.5	92.971	125.654	117.935	112.852	89.963	84.469	88.633	1.914	16.219	-14.332	17.567	-16.024	33.591	1229.7	56.004	1371.01	153	1045.76	674.976	0.84	125.654	59.065	2.12739	336.56	212.041	0.219419	0.109709	0.548546
1604	47.597	-70.976	FALSE	818	-15.678	-15.207	-9.099	-1.658	5.44	11.777	14.277	12.609	8.077	2.274	-5.199	-12.811	111.19	92.971	108.509	100.739	120.139	130.975	145.493	147.525	134.335	124.008	133.905	138.088	-0.433	12.888	-14.565	14.277	-15.678	29.955	1109.06	48.563	856.007	179	1487.88	1220.45	0.97	147.525	92.971	1.58679	423.993	342.249	1.5748	0.393701	1.1811
1605	47.45	-69.833	FALSE	30	-11.865	-10.236	-4.266	2.885	10.065	15.875	18.925	17.335	12.145	6.415	-0.186	-8.445	74.071	65.294	74.594	68.659	84.749	85.831	90.095	99.683	96.392	78.483	82.196	92.932	4.054	17.378	-10.182	18.925	-11.865	30.79	1106.53	50.652	1568.95	140	992.979	582.237	0.845	99.683	65.294	1.52668	275.609	232.297	0.618921	0.442087	1.67993
1606	48	-69.4	FALSE	31	-12.027	-10.522	-4.617	2.113	9.118	15.298	18.203	16.698	11.603	5.993	-0.427	-8.627	69.02	57.64	64.24	64.055	82.975	77.855	84.33	98.635	93.105	81.455	75.78	84.96	3.567	16.733	-10.392	18.203	-12.027	30.23	1087.51	48.753	1450.47	143	934.05	545.996	0.82	98.635	57.64	1.71122	260.82	211.62	0	0.295276	0.492126
1607	48.667	-65.167	FALSE	424	-13.062	-12.037	-6.512	-0.262	6.488	12.539	15.788	14.663	9.713	3.888	-2.337	-9.512	98.215	74.564	90.591	79.158	80.381	90.465	106.293	109.388	90.783	104.854	102.009	119.264	1.613	14.33	-11.537	15.788	-13.062	28.85	1042.61	44.916	1066.35	163	1145.96	836.17	0.938	119.264	74.564	1.59949	306.146	292.043	18.0043	1.51844	3.90456
1608	48.983	-65.533	FALSE	606	-13.858	-12.898	-7.368	-1.068	5.783	12.131	15.283	13.973	8.934	3.042	-3.209	-10.155	93.947	69.206	86.443	69.324	66.349	83.073	101.882	99.36	80.271	90.538	94.718	112.945	0.882	13.796	-12.304	15.283	-13.858	29.141	1051.58	45.258	973.28	171	1048.06	757.59	0.965	112.945	66.349	1.70229	284.315	276.098	5.83942	0	0.243309
1609	48.783	-67.7	FALSE	106	-12.765	-11.295	-5.975	1.465	7.995	13.825	17.195	15.865	10.795	4.995	-1.105	-9.005	81.97	66.91	79.02	68.29	84.2	79.32	87.78	94.53	93.97	89.03	88.86	107.17	2.666	15.628	-11.022	17.195	-12.765	29.96	1074.2	47.309	1271.72	150	1021.05	666.822	0.82	107.17	66.91	1.6017	261.63	256.05	2.49554	0.356506	2.31729
1610	48.883	-66.633	FALSE	1091	-17.275	-16.567	-11.217	-4.811	1.635	8.609	11.553	9.891	5.095	-0.881	-7.38	-14.152	86.488	71.512	78.494	70.429	80.711	91.706	109.427	116.321	105.939	99.127	97.367	113.474	-2.958	10.018	-15.998	11.553	-17.275	28.828	1047.25	44.651	482.454	208	1120.99	940.375	0.975	116.321	70.429	1.65161	317.454	271.474	14.7638	0	2.16535
1611	46.567	-71.6	FALSE	112	-12.569	-10.969	-4.641	3.369	10.849	16.13	18.84	17.529	12.34	6.431	-0.561	-8.971	77.352	67.231	73.117	70.393	97.034	101.469	106.975	116.929	115.521	91.244	94.127	97.381	3.981	17.5	-10.836	18.84	-12.569	31.409	1142.36	53.129	1616.48	141	1108.77	688.956	0.852	116.929	67.231	1.73921	325.373	241.964	0.314465	2.20126	1.57233
1612	50.25	-63.55	FALSE	18	-13.09	-11.81	-6.41	-0.67	5.41	10.91	14.23	13.35	9.31	3.99	-1.51	-9.41	80.14	48.68	60.48	59.06	89.58	86.3	91.42	100.44	97.66	104.74	101.8	88.1	1.192	12.83	-11.437	14.23	-13.09	27.32	980.61	40.008	891.01	162	1008.4	727.481	0.94	104.74	48.68	2.1516	278.16	216.92	2.97158	0.387597	0.387597
1613	50.25	-63.55	FALSE	18	-13.09	-11.81	-6.41	-0.67	5.41	10.91	14.23	13.35	9.31	3.99	-1.51	-9.41	80.14	48.68	60.48	59.06	89.58	86.3	91.42	100.44	97.66	104.74	101.8	88.1	1.192	12.83	-11.437	14.23	-13.09	27.32	980.61	40.008	891.01	162	1008.4	727.481	0.94	104.74	48.68	2.1516	278.16	216.92	0.207948	0.0462107	0.369686
1614	41.02	-74.03	FALSE	29	-1.958	-0.651	4.541	10.433	16.139	21.039	23.909	22.947	18.789	12.702	7.259	0.942	85.675	80.726	103.916	105.809	109.563	92.548	106.551	107.812	100.291	92.66	111.022	98.799	11.341	22.632	-0.556	23.909	-1.958	25.867	933.999	46.6	2868.22	60	1195.37	514.259	0.811	111.022	80.726	1.37529	306.911	265.2	0	1.83246	0.52356
1615	41.933	-70.001	FALSE	2	-1.417	-1.117	2.683	7.083	12.483	17.783	21.283	20.783	17.383	12.483	7.383	1.583	101.5	88.2	100	93.4	81	71.2	64.1	92.1	82.8	89.6	112.7	111.3	9.866	19.95	-0.317	21.283	-1.417	22.7	833.643	37.347	2347.37	62	1087.9	494.003	0.85	112.7	64.1	1.75819	227.4	301	0	2.14477	0.268097
1616	41.88	-70.65	FALSE	30	-2.357	-1.661	2.81	7.637	13.246	18.575	21.906	21.197	17.088	11.743	6.521	0.468	104.399	100.824	107.314	107.603	96.749	81.499	79.923	106.456	97.429	97.602	122.932	116.688	9.764	20.559	-1.183	21.906	-2.357	24.263	880.455	41.387	2390.94	72	1219.42	624.284	0.83	122.932	79.923	1.53813	267.878	321.911	0	0.896861	0.44843
1617	41.83	-70	FALSE	2	-1.184	-0.96	2.866	7.14	12.414	17.664	21.138	20.714	17.364	12.59	7.49	1.74	101.948	89.954	100.87	93.514	81.59	68.012	64.512	91.338	83.794	88.994	111.974	112.866	9.915	19.839	-0.135	21.138	-1.184	22.322	821.895	36.499	2342.33	58	1089.37	494.586	0.855	112.866	64.512	1.74953	223.862	304.768	0.485437	1.45631	0
1618	41.77	-70.02	FALSE	9	-1.22	-1.012	2.842	7.112	12.381	17.643	21.088	20.681	17.319	12.55	7.45	1.688	101.771	90.542	101.357	93.974	81.97	67.455	64.831	91.973	84.217	88.931	112.113	113.047	9.877	19.804	-0.181	21.088	-1.22	22.308	822.039	36.53	2333.62	59	1092.18	499.168	0.86	113.047	64.831	1.74372	224.259	305.36	0	1.06383	0
1619	41.7	-70.08	FALSE	9	-1.258	-1.058	2.84	7.138	12.436	17.734	21.136	20.736	17.338	12.54	7.44	1.642	101.324	91.082	101.974	94.762	82.478	67.388	65.28	93.33	84.682	88.994	112.574	112.914	9.889	19.869	-0.225	21.136	-1.258	22.394	825.755	36.828	2342.03	60	1096.78	502.65	0.86	112.914	65.28	1.72969	225.998	305.32	0	1.08108	0.540541
1620	41.7	-70.22	FALSE	6	-1.413	-1.213	2.769	7.233	12.533	17.915	21.315	20.833	17.269	12.469	7.287	1.405	100.48	93.396	104.214	97.834	84.714	68.138	67.104	97.336	86.504	90.066	115.142	113.228	9.867	20.021	-0.407	21.315	-1.413	22.728	836.841	37.682	2353.36	63	1118.16	523.788	0.84	115.142	67.104	1.71587	232.578	307.104	0	0.923077	0
1621	41.7	-70.35	FALSE	12	-1.623	-1.363	2.739	7.281	12.665	18.005	21.405	20.881	17.221	12.337	7.077	1.117	100.168	96.912	107.682	101.896	88.044	68.54	69.672	102.088	89.03	91.278	118.58	114.632	9.812	20.097	-0.623	21.405	-1.623	23.028	846.711	38.448	2355.08	66	1148.52	555.627	0.835	118.58	68.54	1.73008	240.3	311.712	0	3.01508	1.00503
1622	41.7	-70.45	FALSE	20	-1.795	-1.461	2.743	7.339	12.779	18.099	21.479	20.933	17.185	12.225	6.919	0.899	100.316	99.436	110.156	104.932	90.764	69.59	71.836	105.656	90.716	91.978	120.932	115.71	9.779	20.17	-0.786	21.479	-1.795	23.274	854.477	39.077	2358.79	68	1172.02	579.775	0.84	120.932	69.59	1.73778	247.082	315.462	0	3.6036	1.8018
1623	41.6	-70.53	FALSE	6	-1.538	-1.163	3.022	7.661	12.981	18.349	21.681	21.2	17.418	12.53	7.169	1.101	99.879	100.751	111.903	105.978	91.369	68.522	72.023	107.595	90.087	90.272	120.85	116.61	10.034	20.41	-0.533	21.681	-1.538	23.219	853.336	39.053	2419.48	64	1175.84	571.276	0.84	120.85	68.522	1.76367	248.14	317.24	0	2.21239	0
1624	41.65	-70.43	FALSE	12	-1.626	-1.315	2.836	7.389	12.769	18.077	21.469	20.984	17.27	12.382	7.077	1.069	99.745	99.237	110.137	104.21	89.871	67.544	70.893	104.941	90.085	91.074	120.078	115.728	9.865	20.177	-0.624	21.469	-1.626	23.095	849.085	38.677	2371.79	65	1163.54	567.761	0.84	120.078	67.544	1.77777	243.378	314.71	0	3.0888	0
1625	42	-70.03	FALSE	3	-1.423	-1.123	2.677	7.077	12.477	17.777	21.277	20.777	17.377	12.477	7.377	1.577	101.5	88.2	100	93.4	81	71.2	64.1	92.1	82.8	89.6	112.7	111.3	9.86	19.944	-0.323	21.277	-1.423	22.7	833.643	37.272	2345.93	62	1087.9	494.357	0.84	112.7	64.1	1.75819	227.4	301	0	1.52091	0
1626	42.07	-70.18	FALSE	1	-1.41	-1.11	2.69	7.09	12.49	17.79	21.29	20.79	17.39	12.49	7.39	1.59	101.5	88.2	100	93.4	81	71.2	64.1	92.1	82.8	89.6	112.7	111.3	9.873	19.957	-0.31	21.29	-1.41	22.7	833.643	37.194	2349.04	62	1087.9	493.709	0.83	112.7	64.1	1.75819	227.4	301	0.27248	2.45232	0.27248
1627	41.933	-70.001	FALSE	2	-1.417	-1.117	2.683	7.083	12.483	17.783	21.283	20.783	17.383	12.483	7.383	1.583	101.5	88.2	100	93.4	81	71.2	64.1	92.1	82.8	89.6	112.7	111.3	9.866	19.95	-0.317	21.283	-1.417	22.7	833.643	37.347	2347.37	62	1087.9	494.003	0.85	112.7	64.1	1.75819	227.4	301	0	1.94175	0
1628	42.43	-71.33	FALSE	50	-4.312	-3.068	2.232	8.132	14.044	19.141	22.088	21.04	16.54	10.788	5.24	-1.516	95.46	90.502	100.677	98.6	90.488	83.582	84.748	91.811	90.436	92.684	118.552	107.97	9.196	20.756	-2.965	22.088	-4.312	26.4	952.631	46.12	2378.91	88	1145.51	559.923	0.769	118.552	83.582	1.41839	260.141	293.932	0.373134	3.35821	0
1629	46.79	-71.33	FALSE	16	-11.926	-9.969	-3.837	3.813	11.344	16.761	19.593	18.22	13.001	6.909	0.04	-8.39	88.784	74.994	84.265	78.084	106.211	111.896	122.416	119.356	123.422	98.906	103.358	111.055	4.63	18.191	-10.095	19.593	-11.926	31.519	1138.69	53.116	1730.65	136	1222.75	782.363	0.86	123.422	74.994	1.64576	353.668	274.833	3.82166	1.27389	2.54777
1630	45.47	-72.87	FALSE	265	-11.607	-10.37	-3.694	4.319	11.479	16.546	19.242	17.742	13.01	6.982	0.387	-8.049	75.971	63.286	78.316	77.196	84.334	96.108	107.344	115.406	96.781	85.039	96.333	100.02	4.666	17.843	-10.009	19.242	-11.607	30.849	1122.85	53.165	1710.32	134	1076.13	635.573	0.833	115.406	63.286	1.82356	318.858	239.277	0.172712	7.59931	0.518135
1631	46.25	-89.9	FALSE	488	-12.991	-10.701	-4.201	3.799	10.809	15.609	18.699	17.099	12.299	6.399	-1.601	-9.991	39.91	28.44	47.32	58.88	86.46	102.42	97.43	107.58	99.73	76.16	65.24	46.56	3.769	17.136	-11.228	18.699	-12.991	31.69	1144.95	54.179	1584.44	142	856.13	440.143	0.81	107.58	28.44	3.7827	307.43	114.91	0.815217	1.63043	3.80435
1632	46.183	-89.7	FALSE	488	-12.991	-10.781	-4.241	3.759	10.859	15.659	18.619	17.019	12.207	6.337	-1.691	-10.031	36.773	26.66	45.724	58.992	86.263	100.153	95.738	108.115	99.217	72.151	60.704	43.152	3.727	17.099	-11.268	18.619	-12.991	31.61	1145.15	54.074	1578.18	143	833.642	418.893	0.797	108.115	26.66	4.05533	304.006	106.585	1.63934	2.29508	2.62295
1633	45.2	-91.28	FALSE	335	-12.246	-9.298	-1.873	6.532	13.15	18.15	21.05	19.407	14.202	8.159	-0.298	-8.998	24.486	17.275	39.612	66.377	93.433	106.999	97.656	110.324	96.394	58.47	42.636	28.941	5.661	19.536	-10.181	21.05	-12.246	33.296	1194.45	59.371	2022.54	128	782.603	288.357	0.75	110.324	17.275	6.38634	314.979	70.702	0	2.7668	1.58103
1634	43.42	-88	FALSE	274	-8.046	-5.797	0.353	7.105	13.455	18.855	21.805	20.655	16.403	10.105	2.855	-4.896	32.881	28.348	54.07	75.758	71.115	85.09	83.888	93.696	86.87	60.204	56.739	44.836	7.738	20.438	-6.246	21.805	-8.046	29.851	1075.52	53.43	2257.35	110	773.495	225.505	0.771	93.696	28.348	3.30521	262.674	106.065	0	0	4.34783
1635	43.33	-88.2	FALSE	259	-8.112	-5.71	0.63	7.67	14.124	19.524	22.354	21.014	16.678	10.414	3.008	-4.896	31.552	27.563	54.603	76.441	72.576	89.456	88.71	97.766	89.956	61.157	56.06	43.746	8.058	20.964	-6.239	22.354	-8.112	30.466	1095.45	55.077	2360.23	109	789.586	222.797	0.741	97.766	27.563	3.547	275.932	102.861	0	3.1339	0.854701
1636	43.28	-88.38	FALSE	305	-8.611	-6.289	0.331	7.523	14.037	19.423	22.223	20.745	16.349	10.145	2.571	-5.411	30.946	27.362	54.906	76.532	73.258	92.912	93.672	100.292	93.298	61.954	55.834	43.516	7.753	20.797	-6.77	22.223	-8.611	30.834	1109.34	56.059	2317.66	111	804.482	247.829	0.741	100.292	27.362	3.66538	286.876	101.824	0	0.892857	4.91071
1637	43.15	-88.43	FALSE	274	-8.481	-6.068	0.582	7.801	14.241	19.646	22.378	20.93	16.53	10.325	2.782	-5.218	31.618	27.768	56.214	78.301	73.372	94.539	96.291	100.788	93.894	62.197	56.996	44.597	7.954	20.985	-6.589	22.378	-8.481	30.859	1109.12	56.306	2360.82	110	816.575	250.788	0.74	100.788	27.768	3.62965	291.618	103.983	0	1.53061	1.02041
1638	42.8	-88.55	FALSE	259	-8.332	-5.912	0.848	7.958	14.314	19.838	22.458	21.048	16.654	10.354	2.868	-5.012	33.554	28.428	58.214	83.04	76.798	99.088	99.708	102.204	94.59	63.64	60.186	47.692	8.09	21.115	-6.419	22.458	-8.332	30.79	1106.47	56.638	2384.42	108	847.142	275.816	0.757	102.204	28.428	3.59519	301	109.674	0	0	1.49813
1639	45.15	-88.18	FALSE	265	-10.947	-9.029	-2.573	5.385	12.143	17.245	20.185	18.527	13.769	7.869	0.246	-7.589	30.304	25.48	47.966	64.097	82.769	91.078	89.905	91.615	91.344	61.252	53.556	39.246	5.436	18.652	-9.188	20.185	-10.947	31.132	1122.93	54.251	1866.13	130	768.612	300.295	0.72	91.615	25.48	3.59557	272.598	95.03	0	2.00893	4.24107
1640	45.32	-88.8	FALSE	472	-12.663	-10.733	-3.793	4.537	11.407	16.237	19.137	17.378	12.307	6.52	-1.205	-9.323	24.992	22.647	45.686	65.444	87.34	96.631	93.603	103.034	101.735	65.601	50.936	35.967	4.151	17.584	-10.906	19.137	-12.663	31.8	1147.38	55.629	1655.25	139	793.616	363.781	0.771	103.034	22.647	4.54957	293.268	83.606	0.408163	1.63265	5.30612
1641	45.48	-88.17	FALSE	320	-11.25	-9.45	-2.946	5.058	11.896	16.858	19.806	18.206	13.402	7.554	-0.216	-7.968	28.798	23.63	44.477	61.857	82.283	92.274	88.199	94.858	93.42	63.161	50.575	38.668	5.079	18.29	-9.556	19.806	-11.25	31.056	1124.2	53.646	1800.42	133	762.2	306.553	0.72	94.858	23.63	4.0143	275.331	91.096	0.672269	1.17647	4.20168
1642	45.7	-87.62	FALSE	271	-10.18	-8.72	-2.791	4.708	11.345	16.523	19.701	18.379	13.787	7.902	0.465	-6.957	34.809	27.603	46.854	60.443	76.25	84.217	79.63	89.584	90.649	67.007	55.79	45.059	5.347	18.201	-8.619	19.701	-10.18	29.881	1085.16	50.577	1789.9	131	757.895	302.13	0.76	90.649	27.603	3.28403	253.431	107.471	0.561798	1.1236	7.58427
1643	46.07	-87.83	FALSE	347	-10.893	-9.441	-3.441	4.259	11.155	16.159	19.259	17.855	13.111	7.311	-0.389	-7.789	35.772	28.776	49.796	61.716	78.004	86.608	82.348	92.116	95.152	74.204	58.088	45.836	4.763	17.758	-9.374	19.259	-10.893	30.152	1098.33	50.774	1701.99	136	788.416	350.802	0.75	95.152	28.776	3.30664	261.072	110.384	0.881057	3.0837	2.64317
1644	46.3	-87.53	FALSE	427	-11.055	-9.917	-4.37	3.176	10.085	15.164	18.396	17.028	12.408	6.708	-0.86	-8.008	45.255	36.246	58.47	64.187	75.403	81.122	77.205	87.706	97.323	82.674	69.222	55.075	4.063	16.863	-9.66	18.396	-11.055	29.451	1076.82	48.852	1539.81	142	829.888	422.446	0.77	97.323	36.246	2.68507	246.033	136.576	1.40056	1.40056	3.36134
1645	46.57	-88.22	FALSE	488	-11.694	-10.645	-4.572	3.317	10.492	15.294	18.31	16.91	12.12	6.52	-1.106	-8.596	48.761	35.262	52.084	59.77	78.574	88.192	85.447	91.993	94.437	77.696	61.769	51.349	3.862	16.838	-10.312	18.31	-11.694	30.004	1100.68	49.837	1538.86	143	825.334	417.892	0.761	94.437	35.262	2.67815	265.632	135.372	0	2.42215	3.11419
1646	46.57	-88.45	FALSE	472	-11.801	-10.877	-4.649	3.279	10.459	15.259	18.371	16.943	12.017	6.443	-1.165	-8.699	52.818	35.904	50.534	58.034	79.167	89.313	83.74	92.71	92.997	73.409	60.634	52.856	3.798	16.858	-10.459	18.371	-11.801	30.172	1106.41	50.23	1534.51	143	822.116	415.617	0.76	92.997	35.904	2.59016	265.763	141.578	0.505051	2.0202	3.53535
1647	46.6	-88.85	FALSE	421	-12.079	-10.975	-4.593	3.397	10.497	15.301	18.417	16.921	12.021	6.457	-1.229	-8.879	55.494	35.79	48.644	55.93	79.664	90.466	82.578	93.948	91.498	69.332	60.132	53.7	3.771	16.88	-10.644	18.417	-12.079	30.496	1113.83	50.953	1539.28	143	817.176	409.498	0.75	93.948	35.79	2.62498	266.992	144.984	0.930233	5.5814	3.56589
1648	46.35	-88.88	FALSE	488	-12.723	-11.365	-4.772	3.337	10.437	15.237	18.275	16.644	11.635	6.144	-1.683	-9.57	42.995	29.945	46.656	58.1	83.545	93.547	85.669	99.494	96.263	70.841	56.862	46.807	3.466	16.719	-11.219	18.275	-12.723	30.998	1128.31	52.429	1503.93	145	810.724	409.47	0.76	99.494	29.945	3.32256	278.71	119.747	0.707965	1.06195	9.20354
1649	46.15	-88.88	FALSE	503	-12.989	-11.451	-4.678	3.504	10.591	15.391	18.322	16.631	11.562	6.071	-1.816	-9.776	34.79	26.1	45.19	59.547	85.865	95.127	87.258	102.634	99.056	70.822	54.123	42.115	3.447	16.781	-11.405	18.322	-12.989	31.311	1137.05	53.41	1512.37	145	802.627	399.605	0.765	102.634	26.1	3.93234	285.019	103.005	0.728155	0.970874	1.94175
1650	46.08	-88.62	FALSE	503	-13.208	-11.784	-4.884	3.418	10.416	15.216	18.116	16.416	11.316	5.892	-1.986	-9.909	29.494	23.348	43.85	59.995	86.193	93.992	84.995	101.477	99.369	71.053	51.193	39.392	3.252	16.583	-11.634	18.116	-13.208	31.324	1138.01	53.528	1476.83	146	784.351	387.634	0.759	101.477	23.348	4.34628	280.464	92.234	0	3.84615	1.74825
1651	46.18	-89.07	FALSE	518	-13.052	-11.379	-4.676	3.466	10.566	15.366	18.324	16.624	11.621	6.029	-1.871	-9.905	36.929	27.085	45.577	59.217	85.645	95.917	88.923	103.647	98.759	70.498	55.738	43.153	3.426	16.771	-11.445	18.324	-13.052	31.376	1138.48	53.526	1511.47	145	811.088	408.419	0.78	103.647	27.085	3.82673	288.487	107.167	1.69014	3.38028	2.39437
1652	46.25	-89.42	FALSE	509	-13.055	-11.053	-4.553	3.545	10.645	15.445	18.445	16.747	11.849	6.147	-1.853	-9.957	39.096	27.898	46.102	58.6	85.506	97.826	92.238	105.622	98.406	71.418	59.132	44.502	3.529	16.879	-11.355	18.445	-13.055	31.5	1140.07	53.732	1534.13	145	826.346	419.611	0.78	105.622	27.898	3.78601	295.686	111.496	2.11082	3.43008	3.69393
1653	46.48	-89.95	FALSE	463	-12.98	-10.798	-4.298	3.544	10.493	15.344	18.544	17.002	12.202	6.402	-1.66	-9.973	46.1	31.525	49.158	57.514	85.269	101.736	95.527	103.887	98.327	79.694	69.474	51.911	3.652	16.963	-11.25	18.544	-12.98	31.524	1138.84	53.505	1553.12	143	870.122	459.91	0.81	103.887	31.525	3.29538	301.15	129.536	0.653595	1.96078	6.20915
1654	46.42	-90.4	FALSE	448	-12.802	-10.502	-3.904	3.794	10.514	15.592	18.894	17.398	12.6	6.698	-1.4	-9.712	41.001	28.546	48.88	58.878	85.916	100.432	98.352	105.47	98.941	77.664	69.265	47.782	3.931	17.295	-11.005	18.894	-12.802	31.696	1140.83	53.982	1605.04	141	861.127	441.31	0.8	105.47	28.546	3.69474	304.254	117.329	0.593472	3.56083	5.34125
1655	46.28	-90.58	FALSE	457	-12.73	-10.348	-3.667	4.099	10.783	15.801	19.117	17.634	12.852	6.933	-1.248	-9.631	35.408	25.308	47.401	59.423	86.058	98.875	98.073	107.909	100.389	72.861	63.578	42.687	4.133	17.517	-10.903	19.117	-12.73	31.847	1145.87	54.511	1650.29	140	837.97	409.667	0.8	107.909	25.308	4.26383	304.857	103.403	2.32558	1.80879	6.97674
1656	46.27	-90.17	FALSE	457	-12.694	-10.348	-3.754	4.128	10.982	15.97	19.088	17.546	12.746	6.852	-1.294	-9.694	41.114	29.149	48.635	59.219	86.844	103.793	99.478	107.337	100.455	78.708	68.647	48.172	4.127	17.535	-10.912	19.088	-12.694	31.782	1147.27	54.37	1653.58	140	871.551	442.776	0.818	107.337	29.149	3.68236	310.608	118.435	3.08642	0.617284	3.39506
1657	46.15	-89.97	FALSE	488	-13.004	-10.644	-4.071	3.897	10.884	15.77	18.81	17.229	12.41	6.469	-1.604	-10.004	37.074	26.879	46.488	59.384	86.778	102.605	98.372	108.67	100.251	74.351	63.519	44.103	3.845	17.27	-11.217	18.81	-13.004	31.814	1149.33	54.596	1605.12	142	848.474	428.775	0.805	108.67	26.879	4.04293	309.647	108.056	1.36519	0.682594	5.80205
1658	45.9	-90.08	FALSE	488	-12.94	-10.528	-3.818	4.28	11.182	16.082	19.08	17.48	12.67	6.67	-1.44	-9.93	31.208	23.882	44.84	60.6	87.022	103.054	99.547	110.471	101.853	69.424	58.454	38.838	4.066	17.547	-11.133	19.08	-12.94	32.02	1156.71	55.4	1656.77	140	829.193	399.77	0.795	110.471	23.882	4.6257	313.072	93.928	0.471698	0.471698	8.72642
1659	46.15	-90.63	FALSE	457	-12.677	-10.206	-3.446	4.343	11.075	16.086	19.354	17.854	13.037	7.094	-1.123	-9.577	33.202	24.175	46.473	59.812	86.445	99.917	98.674	109.21	101.23	71.006	60.974	40.557	4.318	17.765	-10.82	19.354	-12.677	32.031	1152.04	55.108	1694.54	138	831.675	395.357	0.8	109.21	24.175	4.51748	307.801	97.934	1.34228	0.33557	4.36242
1660	46.35	-91.35	FALSE	381	-12.111	-9.511	-2.847	4.769	11.073	16.029	19.549	18.369	13.569	7.653	-0.511	-8.963	25.732	18.7	43.94	57.892	84.132	94.384	95.172	108.028	99.612	63.536	50.04	31.76	4.756	17.982	-10.195	19.549	-12.111	31.66	1135.78	53.984	1749.31	134	772.928	326.003	0.77	108.028	18.7	5.7769	297.584	76.192	1.42857	0.714286	6.07143
1661	46.22	-91.8	FALSE	326	-12.341	-9.475	-2.532	5.534	11.857	16.739	20.016	18.698	13.768	7.925	-0.498	-9.141	23.003	17.16	40.483	56.777	83.568	97.436	98.133	107.209	96.872	61.176	43.862	27.282	5.046	18.484	-10.319	20.016	-12.341	32.357	1160.25	55.787	1845.97	132	752.961	288.71	0.611	107.209	17.16	6.24761	302.778	67.445	0.479616	0.239808	5.9952
1662	45.63	-91.58	FALSE	442	-12.757	-9.759	-2.487	5.981	12.583	17.455	20.385	18.813	13.712	7.741	-0.857	-9.557	22.046	17.073	38.3	60.614	87.812	102.27	99.672	110.985	96.831	61.21	41.958	26.795	5.104	18.884	-10.691	20.385	-12.757	33.142	1190.79	58.417	1908.02	132	765.566	290.826	0.749	110.985	17.073	6.50062	312.927	65.914	0.359712	2.15827	0.359712
1663	45.82	-91.47	FALSE	396	-12.368	-9.478	-2.359	5.902	12.46	17.341	20.399	18.912	13.893	7.954	-0.536	-9.168	22.862	17.663	39.335	59.408	86.456	100.433	99.437	110.783	98.226	62.126	44.713	28.265	5.246	18.884	-10.338	20.399	-12.368	32.767	1176.79	57.274	1913.35	131	769.707	294.024	0.76	110.783	17.663	6.27204	310.653	68.79	0	0.611621	3.36391
1664	45.9	-90.97	FALSE	320	-11.896	-9.264	-2.254	5.666	12.266	17.327	20.524	19.017	14.107	8.136	-0.193	-8.696	27.136	20.291	42.899	60.209	86.851	100.19	98.286	110.517	100.763	64.84	52.338	34.095	5.395	18.956	-9.952	20.524	-11.896	32.42	1163.72	56.347	1920.54	130	798.415	321.848	0.79	110.517	20.291	5.4466	308.993	81.522	1.42857	0	2.14286
1665	45.83	-90.62	FALSE	457	-12.77	-10.259	-3.374	4.667	11.408	16.445	19.556	18.015	13.063	7.063	-1.159	-9.659	29.561	22.223	44.185	60.66	87.049	102.953	99.338	110.359	102.289	66.8	55.642	37.068	4.416	18.005	-10.896	19.556	-12.77	32.326	1163.91	56.215	1731.71	137	818.127	375.091	0.79	110.359	22.223	4.96598	312.65	88.852	0.821918	1.64384	7.39726
1666	45.6	-90.3	FALSE	472	-12.852	-10.352	-3.432	4.792	11.628	16.565	19.592	17.995	12.975	6.905	-1.225	-9.725	28.06	22.403	44.339	61.896	87.18	105.711	100.363	110.747	104.769	65.07	53.54	35.947	4.406	18.051	-10.976	19.592	-12.852	32.444	1169.13	56.797	1738.49	138	820.025	375.811	0.79	110.747	22.403	4.9434	316.821	86.41	0.645161	0.967742	3.87097
1667	45.3	-90.32	FALSE	472	-12.932	-10.432	-3.32	5.103	11.821	16.821	19.821	18.221	13.033	6.993	-1.249	-9.649	26.439	22.007	44.883	63.389	87.707	108.4	100.597	110.496	107.587	61.831	49.958	34.595	4.519	18.288	-11.004	19.821	-12.932	32.753	1178.99	57.934	1774.95	137	817.889	367.016	0.799	110.496	22.007	5.02095	319.493	83.041	1.44928	0.724638	5.07246
1668	43.6	-88.2	FALSE	305	-8.649	-6.352	-0.019	7.128	13.608	18.935	21.831	20.558	16.151	9.888	2.448	-5.452	29.816	26.815	51.402	72.249	73.841	87.805	85.549	97.16	91.193	60.839	53.898	42.009	7.506	20.441	-6.818	21.831	-8.649	30.48	1098.39	54.737	2246.97	113	772.576	229.713	0.76	97.16	26.815	3.62335	270.514	98.64	0	2.66667	3.11111
1669	43.87	-88.22	FALSE	283	-8.912	-6.689	-0.407	6.911	13.552	18.793	21.688	20.401	15.847	9.647	2.17	-5.776	29.09	26.665	50.798	69.87	75.597	86.289	83.416	96.257	91.972	60.306	53.789	41.077	7.269	20.294	-7.126	21.688	-8.912	30.6	1105.25	54.662	2209.02	116	765.126	229.806	0.76	96.257	26.665	3.60986	265.962	96.832	0.4	1.6	4
1670	43.85	-87.87	FALSE	229	-8.04	-5.939	-0.024	6.763	13.064	18.364	21.492	20.448	16.148	9.919	2.775	-4.94	32.088	29.382	51.575	71.962	71.158	81.618	81.777	89.376	85.919	59.664	57.428	44.553	7.503	20.101	-6.306	21.492	-8.04	29.532	1065.74	52.069	2191.94	111	756.5	221.357	0.77	89.376	29.382	3.04186	252.771	106.023	0	1.3245	3.97351
1671	44.07	-87.73	FALSE	223	-8.075	-6.087	-0.311	6.266	12.453	17.754	21.057	20.077	15.789	9.589	2.601	-4.975	32.376	30.76	50.631	71.861	69.81	79.066	82.788	84.69	82.424	58.84	58.835	45.065	7.178	19.629	-6.379	21.057	-8.075	29.132	1050.03	50.803	2096.06	114	747.146	228.621	0.77	84.69	30.76	2.75325	246.544	108.201	0.383142	1.91571	3.83142
1672	44.15	-88.07	FALSE	250	-9.078	-6.886	-0.702	6.557	13.046	18.246	21.217	20.03	15.498	9.393	2.006	-5.883	30.175	28.064	51.957	68.402	73.436	83.95	82.736	90.886	88.2	58.86	56.224	41.672	6.954	19.831	-7.282	21.217	-9.078	30.295	1093.2	53.539	2123.55	117	754.562	234.033	0.73	90.886	28.064	3.23853	257.572	99.911	0	2.63158	6.01504
1673	44.28	-87.73	FALSE	226	-8.506	-6.546	-0.742	6.17	12.376	17.66	20.87	19.854	15.458	9.35	2.272	-5.306	32.658	30.62	50.869	70.027	70.506	80.144	83.599	84.918	82.653	59.016	58.864	44.208	6.909	19.461	-6.786	20.87	-8.506	29.376	1059.78	51.129	2057.89	116	748.082	237.277	0.77	84.918	30.62	2.77329	248.661	107.486	0.340136	1.70068	2.72109
1674	44.42	-87.87	FALSE	244	-9.185	-7.143	-1.098	6.149	12.523	17.722	20.777	19.605	15.104	9.005	1.761	-5.983	31.893	29.011	51.784	66.378	72.398	83.42	82.798	86.938	85.428	58.746	57.817	42.527	6.603	19.368	-7.437	20.777	-9.185	29.962	1081.35	52.374	2031.45	119	749.138	245.051	0.742	86.938	29.011	2.99673	253.156	103.431	0.840336	3.36134	1.68067
1675	45.57	-89.7	FALSE	472	-12.829	-10.359	-3.557	4.651	11.643	16.449	19.343	17.713	12.713	6.735	-1.357	-9.757	25.222	21.868	43.734	63.042	87.232	100.528	97.593	108.638	103.164	64.28	51.164	33.708	4.282	17.835	-10.982	19.343	-12.829	32.172	1161.57	56.189	1705.2	139	800.173	361.911	0.77	108.638	21.868	4.9679	306.759	80.798	1.42349	1.42349	3.20285
1676	45.42	-89.48	FALSE	503	-12.791	-10.392	-3.555	4.805	11.707	16.507	19.406	17.707	12.646	6.709	-1.292	-9.631	24.808	22.232	44.965	65.086	88.356	100.122	97.514	107.193	104.138	64.542	50.57	33.915	4.319	17.873	-10.938	19.406	-12.791	32.197	1160.93	56.446	1710.17	138	803.441	364	0.782	107.193	22.232	4.82156	304.829	80.955	1.37363	3.2967	3.2967
1677	45.13	-90.65	FALSE	396	-12.656	-10.016	-2.621	5.656	12.227	17.227	20.227	18.627	13.455	7.484	-0.856	-9.485	25.386	20.701	42.809	64.718	90.547	108.367	100.47	108.745	103.544	60.057	48.274	33.766	4.939	18.694	-10.719	20.227	-12.656	32.883	1181.96	58.477	1858.56	133	807.384	341.307	0.79	108.745	20.701	5.25313	317.582	79.853	0.49505	1.48515	2.9703
1678	45.57	-92	FALSE	381	-12.487	-9.237	-1.933	6.721	13.375	18.221	21.067	19.375	14.267	8.267	-0.433	-9.183	20.618	16.954	38.238	60.172	87.624	102.99	101.368	109.37	93.09	61.244	39.168	24.828	5.668	19.554	-10.302	21.067	-12.487	33.554	1202.69	59.479	2040.44	129	755.664	258.236	0.759	109.37	16.954	6.45099	313.728	62.4	0.315457	1.89274	1.57729
1679	42.1	-78.75	FALSE	427	-5.534	-4.754	0.646	6.856	12.746	17.266	19.566	18.666	15.166	9.456	3.856	-2.444	73.95	69.04	81.91	90.63	97.7	120.34	109.16	101.58	108.82	91.69	106.37	95.18	7.624	18.499	-4.244	19.566	-5.534	25.1	922.039	43.246	1995.4	102	1146.37	634.563	0.82	120.34	69.04	1.74305	331.08	238.17	0	3.90879	0
1680	41.75	-79.17	FALSE	457	-5.334	-4.486	1.014	7.166	13.366	18.118	20.418	19.67	15.818	9.818	4.018	-2.234	70.948	64.936	87.3	92.972	103.928	124.336	111.956	107.22	103.776	85.876	100.224	93.196	8.113	19.402	-4.018	20.418	-5.334	25.752	948.503	45.345	2138.42	99	1146.67	609.403	0.816	124.336	64.936	1.91475	343.512	229.08	0	0.887574	0
1681	41.73	-78.42	FALSE	518	-5.998	-4.984	0.616	6.816	12.714	17.114	19.514	18.628	15.004	9.392	3.604	-2.808	68.814	66.676	82.591	83.617	97.176	119.973	108.324	94.056	98.196	80.741	92.21	84.329	7.468	18.419	-4.597	19.514	-5.998	25.512	931.762	44.758	1977.55	103	1076.7	568.903	0.82	119.973	66.676	1.79934	322.353	219.819	0	3.80623	0
1682	41.83	-77.95	FALSE	579	-6.566	-5.676	-0.066	6.124	12.214	16.714	19.072	18.172	14.472	8.772	2.972	-3.366	59.577	60.058	74.974	78.711	91.862	117.031	100.517	87.151	91.898	78.635	85.136	74.77	6.903	17.986	-5.203	19.072	-6.566	25.638	939.073	44.952	1867.95	109	1000.32	516.564	0.79	117.031	59.577	1.96437	304.699	194.405	0	1.51057	0
1683	41.72	-77.77	FALSE	518	-6.165	-5.175	0.337	6.553	12.619	17.135	19.525	18.641	14.835	9.117	3.407	-2.983	55.762	56.876	72.484	75.597	91.021	112.852	97.311	83.822	87.548	75.544	81.462	69.521	7.32	18.434	-4.774	19.525	-6.165	25.69	939.066	45.225	1955	105	959.8	458.07	0.782	112.852	55.762	2.02382	293.985	182.159	0	9.20635	0
1684	41.73	-77.3	FALSE	457	-5.884	-5.045	0.355	6.728	12.555	17.158	19.746	18.855	14.955	9.243	3.543	-2.857	45.774	47.964	62.518	68.276	86.492	100.425	88.206	76.884	78.221	67.933	71.178	58.012	7.446	18.586	-4.595	19.746	-5.884	25.63	937.788	45.059	1979.42	105	851.883	345.38	0.75	100.425	45.774	2.19393	265.515	151.75	0	0.502513	0
1685	41.88	-76.72	FALSE	457	-5.949	-5.209	0.373	6.673	12.687	17.269	19.865	18.887	14.951	8.951	3.347	-2.849	51.688	56.044	67.162	76.672	87.796	96.682	88.892	82.908	82.952	73.676	80.018	65.028	7.416	18.674	-4.669	19.865	-5.949	25.814	944.196	45.336	1979.77	105	909.518	403.663	0.73	96.682	51.688	1.87049	268.482	172.76	0	3.1348	0
1686	41.9	-76.23	FALSE	457	-5.889	-5.068	0.521	6.92	13.022	17.601	20.212	19.222	15.122	9.212	3.411	-2.78	58.366	60.709	71.362	83.972	90.046	94.91	89.782	86.787	86.784	76.517	84.394	71.532	7.625	19.012	-4.579	20.212	-5.889	26.101	953.949	46.041	2040.95	104	955.161	438.345	0.784	94.91	58.366	1.62612	271.479	190.607	0	3.30579	0.275482
1687	41.52	-76.6	FALSE	427	-5.351	-4.275	1.091	7.453	13.539	17.853	20.409	19.453	15.643	9.549	3.815	-2.251	59.817	63.839	75.798	85.606	97.071	103.734	95.73	90.832	89.937	78.082	89.618	74.167	8.077	19.238	-3.959	20.409	-5.351	25.76	940.607	45.663	2120.17	98	1004.23	469.913	0.758	103.734	59.817	1.73419	290.296	197.823	0	2.44565	0
1688	41.4839	-77.0289	FALSE	330	-4.75	-3.718	1.702	8.042	13.955	18.442	20.955	20.122	16.182	10.19	4.53	-1.718	55.397	58.812	72.886	77.204	93.225	103.872	94.381	84.519	84.252	74.654	83.407	68.035	8.661	19.84	-3.395	20.955	-4.75	25.705	939.917	45.569	2248.43	93	950.644	390.22	0.744	103.872	55.397	1.87505	282.772	182.244	0	4.19287	0
1689	41.3	-76.58	FALSE	305	-4.545	-3.207	2.091	8.321	14.283	18.721	21.221	20.321	16.453	10.283	4.553	-1.447	62.251	65.658	78.705	87.734	99.358	105.427	98.286	92.803	91.452	78.258	92.528	76.556	8.921	20.088	-3.066	21.221	-4.545	25.766	937.42	45.967	2300.9	89	1029.02	458.161	0.76	105.427	62.251	1.69358	296.516	204.465	0	3.07692	0
1690	41.12	-76.523	FALSE	152	-3.597	-2.155	3.187	9.231	15.089	19.737	22.237	21.337	17.367	11.117	5.467	-0.533	63.241	65.087	79.434	88.083	100.076	105.093	98.571	93.417	92.3	76.631	92.583	77.131	9.874	21.104	-2.095	22.237	-3.597	25.834	936.837	46.381	2517.08	78	1031.65	418.952	0.76	105.093	63.241	1.66179	297.081	205.459	0	1.42857	0
1691	40.83	-76.37	FALSE	366	-4.58	-3.08	2.075	8.04	13.968	18.561	21.112	20.147	16.34	10.003	4.403	-1.632	69.494	68.853	84.461	94.858	105.991	108.573	102.369	101.056	99.215	78.534	97.774	84.65	8.78	19.94	-3.097	21.112	-4.58	25.692	931.637	46.402	2255.36	90	1095.83	532.811	0.839	108.573	68.853	1.57688	311.998	222.997	0	3.60577	0
1692	40.8425	-75.7979	FALSE	300	-4.032	-2.516	2.557	8.497	14.552	18.985	21.585	20.517	16.857	10.513	4.897	-1.132	71.708	68.224	80.382	95.787	111.232	108.238	109.029	110.214	103.34	82.261	99.772	86.933	9.273	20.362	-2.56	21.585	-4.032	25.617	928.529	46.19	2364.25	85	1127.12	542.947	0.843	111.232	68.224	1.63039	327.481	226.865	0	1.38889	0
1693	41.05	-75.93	FALSE	335	-4.354	-2.84	1.959	8.133	14.226	18.347	20.947	19.854	16.453	10.226	4.534	-1.454	65.618	67.03	76.386	96.796	107.826	111.767	106.861	109.77	101.28	81.43	98.054	83.758	8.836	19.716	-2.883	20.947	-4.354	25.301	919.495	45.095	2256.82	89	1106.58	543.382	0.82	111.767	65.618	1.7033	328.398	216.406	0	0.857143	0
1694	41.18	-75.75	FALSE	457	-5.032	-3.59	1.426	7.584	13.684	17.942	20.542	19.442	15.826	9.684	3.984	-2.074	65.316	66.196	76.296	93.256	105.41	110.086	105.974	105.558	98.704	81.544	94.846	81.598	8.285	19.309	-3.565	20.542	-5.032	25.574	928.168	45.63	2145.59	95	1084.78	544.042	0.845	110.086	65.316	1.68544	321.618	213.11	0	1.63399	0
1695	41.6	-75.75	FALSE	335	-4.864	-3.774	1.726	8.036	14.136	18.636	21.236	20.236	16.236	10.146	4.436	-1.864	62.21	62.47	73.76	85.36	96.72	100.81	96.72	89.86	89.51	78.7	87.97	74.35	8.694	20.036	-3.501	21.236	-4.864	26.1	951.471	46.43	2271.43	94	998.44	434.539	0.787	100.81	62.21	1.62048	287.39	199.03	0	2.16606	0
1696	41.78	-75.53	FALSE	610	-6.629	-5.635	-0.135	6.139	12.339	16.751	19.269	18.225	14.357	8.401	2.557	-3.761	71.487	69.615	82.818	94.141	102.219	104.598	101.422	98.261	95.918	87.298	97.698	85.426	6.823	18.082	-5.342	19.269	-6.629	25.898	947.922	45.679	1864.97	111	1090.9	609.443	0.861	104.598	69.615	1.50252	304.281	226.528	0	4.84429	0
1697	42.25	-76.05	FALSE	309	-5.324	-4.524	1.076	7.576	13.876	18.576	21.276	20.256	16.056	10.076	4.276	-2.244	60.8	60.6	71.26	83.42	84.9	94.24	89.56	86.06	84.88	77.32	83.24	76.38	8.413	20.036	-4.031	21.276	-5.324	26.6	972.959	46.855	2241.71	98	952.66	397.539	0.773	94.24	60.6	1.55512	269.86	197.78	0	6.50407	0
1698	42.22	-77.27	FALSE	381	-5.694	-4.994	0.508	6.708	12.618	17.39	19.906	18.908	15.018	9.12	3.708	-2.682	47.018	48.394	61.044	72.589	79.817	99.526	89.532	74.741	77.355	69.216	73.087	62.503	7.543	18.735	-4.457	19.906	-5.694	25.6	936.594	44.364	1993.6	103	854.822	344.665	0.721	99.526	47.018	2.11676	263.799	157.915	0	2.46575	0
1699	42.48	-77.57	FALSE	518	-6.72	-6.101	-0.398	5.74	11.97	16.762	19.27	18.205	14.37	8.527	2.872	-3.471	48.61	48.829	63.435	76.844	82.089	101.927	88.791	80.224	83.489	74.383	77.446	66.197	6.752	18.079	-5.431	19.27	-6.72	25.99	951.023	45.024	1850.55	110	892.264	412.397	0.758	101.927	48.61	2.09683	270.942	163.636	0	5.22088	0
1700	42.23	-77.98	FALSE	533	-6.862	-6.167	-0.367	5.638	11.926	16.521	18.917	18.017	14.221	8.526	2.726	-3.5	55.603	56.334	67.686	77.709	84.531	115.859	95.884	86.814	91.274	78.126	81.53	72.407	6.633	17.818	-5.51	18.917	-6.862	25.779	944.52	44.804	1817.86	111	963.757	489.901	0.776	115.859	55.603	2.08368	298.557	184.344	0.928793	3.09598	0
1701	42.2505	-78.2904	FALSE	471	-6.16	-5.636	0.116	6.24	12.316	16.816	19.216	18.292	14.64	8.94	3.24	-2.984	64.703	62.941	69.685	80.12	85.842	118.81	99.391	94.977	97.311	81.418	88.015	81.742	7.086	18.108	-4.927	19.216	-6.16	25.376	933.243	43.76	1896.1	106	1024.95	534.775	0.787	118.81	62.941	1.88764	313.178	209.386	0	3.84615	0
1702	41.55	-74.07	FALSE	138	-4.249	-2.973	2.629	8.729	14.644	19.529	22.237	21.262	17.077	10.797	5.251	-1.461	74.653	71.731	88.335	97.9	102.29	95.913	98.162	98.782	92.867	89.102	99.107	86.913	9.456	21.009	-2.894	22.237	-4.249	26.486	961.675	47.485	2456.36	87	1095.76	495.848	0.79	102.29	71.731	1.42602	292.857	233.297	0	2.55474	0
1703	42.28	-73.88	FALSE	77	-5.438	-4.12	1.584	8.08	14.28	19.098	21.816	20.698	16.28	10.276	4.498	-2.32	68.054	63.066	78.194	88.843	97.435	91.771	93.611	98.375	86.986	81.459	87.796	78.416	8.728	20.537	-3.959	21.816	-5.438	27.254	986.049	48.469	2330.44	95	1014.01	441.383	0.758	98.375	63.066	1.55987	283.757	209.536	0	3.2491	0
1704	43.55	-73.82	FALSE	243	-8.17	-6.858	-0.734	6.166	12.708	17.496	20.142	18.842	14.418	8.352	2.418	-4.816	68.321	60.467	77.037	78.208	93.092	89.391	84.726	101.039	90.824	80.566	89.45	80.794	6.664	18.827	-6.615	20.142	-8.17	28.312	1024.47	49.457	1948.09	115	993.915	500.199	0.785	101.039	60.467	1.67098	275.156	209.582	0.348432	2.78746	0
1705	43.97	-74.13	FALSE	473	-9.519	-8.447	-2.67	4.058	10.958	15.709	18.286	17.177	13.005	7.109	1.077	-6.351	67.169	61.389	72.908	75.818	90.538	93.368	94.704	110.421	100.911	86.706	93.716	79.161	5.033	17.057	-8.106	18.286	-9.519	27.805	1017.6	47.683	1618.54	129	1026.81	597.681	0.818	110.421	61.389	1.79871	298.493	207.719	3.49206	3.80952	0
1706	42.93	-73.78	FALSE	47	-6.686	-5.206	1.109	7.933	14.335	19.227	21.927	20.537	15.92	9.832	3.896	-3.296	70.157	65.331	79.683	85.379	94.593	94.681	87.366	94.004	82.573	79.573	88.496	82.492	8.294	20.564	-5.063	21.927	-6.686	28.613	1028.84	51.017	2300.42	102	1004.33	440.957	0.74	94.681	65.331	1.44925	276.051	217.98	0.729927	2.55474	0
1707	44.52	-74.03	FALSE	518	-10.1	-9.094	-3.038	3.77	10.706	15.574	18.174	16.724	12.482	6.65	0.362	-7.048	61.24	58.412	65.692	74.411	85.212	94.72	100.151	117.599	97.274	84.738	88.547	78.277	4.597	16.824	-8.747	18.174	-10.1	28.274	1032.02	48.152	1558.9	133	1006.27	591.583	0.82	117.599	58.412	2.01327	312.47	197.929	2.83286	4.24929	0
1708	44.1392	-73.7478	FALSE	490	-9.202	-7.937	-2.199	4.471	11.335	16.07	18.571	17.337	13.135	7.234	1.2	-6.101	62.758	58.636	70.192	75.193	89.562	95.153	95.604	113.055	97.278	84.27	91.304	78.115	5.326	17.326	-7.747	18.571	-9.202	27.773	1012.55	47.397	1666.74	127	1011.12	572.327	0.851	113.055	58.636	1.92808	303.812	199.509	1.5625	1.875	5.625
1709	43.98	-74.45	FALSE	525	-10.274	-9.336	-3.485	3.422	10.504	15.242	17.912	16.712	12.574	6.604	0.497	-7.061	71.877	66.272	75.536	80.83	93.94	95.407	99.049	113.034	104.035	89.453	97.723	83.722	4.443	16.622	-8.89	17.912	-10.274	28.186	1033.24	48.603	1533.15	134	1070.88	660.961	0.84	113.034	66.272	1.70561	307.49	221.871	0.321543	5.78778	0
1710	44.45	-74.25	FALSE	504	-10.206	-9.226	-3.206	3.714	10.634	15.614	18.134	16.794	12.494	6.694	0.374	-7.226	64.12	60.72	67.12	76.1	87.62	95.44	103.3	120.52	99.06	85.68	89.64	79.16	4.549	16.847	-8.886	18.134	-10.206	28.34	1038.38	48.398	1559.99	134	1028.48	613.731	0.822	120.52	60.72	1.98485	319.26	204	1.25786	3.77358	0.628931
1711	43.2327	-73.7111	FALSE	107	-7.333	-5.812	0.596	7.514	13.78	18.58	21.373	19.893	15.204	9.073	3.285	-3.904	72.542	63.741	81.558	84.033	95.767	90.983	83.371	95.082	84.592	77.827	88.206	83.873	7.687	19.949	-5.683	21.373	-7.333	28.706	1027.96	50.845	2165.18	106	1001.58	464.841	0.76	95.767	63.741	1.50244	269.436	220.156	0	0.925926	0
1712	44.32	-74.42	FALSE	480	-10.168	-9.227	-3.225	3.818	10.778	15.718	18.32	16.978	12.678	6.778	0.536	-7.068	66.436	63.187	68.058	77.472	90.219	93.867	102.409	118.894	98.025	84.302	88.631	77.865	4.66	17.005	-8.821	18.32	-10.168	28.488	1043.14	48.917	1588.02	133	1029.37	608.958	0.82	118.894	63.187	1.88162	315.17	207.488	1.84502	2.95203	0
1713	43.78	-74.25	FALSE	506	-10.183	-9.183	-3.383	3.499	10.399	15.199	17.799	16.699	12.599	6.599	0.599	-6.819	69.384	62.91	75.75	76.346	91.256	91.69	90.566	106.14	102.456	89.24	96.786	80.876	4.485	16.566	-8.728	17.799	-10.183	27.982	1024.36	48.353	1525.74	134	1033.4	623.895	0.83	106.14	62.91	1.68717	288.396	213.17	3.1339	3.9886	0
1714	44.08	-74.52	FALSE	535	-10.479	-9.481	-3.582	3.379	10.443	15.241	17.904	16.704	12.506	6.543	0.382	-7.278	71.004	65.9	73.463	80.817	93.747	95.188	101.03	115.131	102.622	87.887	95.761	82.857	4.357	16.616	-9.079	17.904	-10.479	28.383	1039.85	48.96	1527.01	135	1065.41	657.317	0.84	115.131	65.9	1.74706	311.349	219.761	1.51515	2.72727	0
1715	43.38	-74.3	FALSE	299	-8.5	-7.43	-1.545	5.471	12.279	17.055	19.672	18.533	14.187	8.193	2.078	-5.13	74.524	68.005	83.262	86.914	99.355	100.056	93.536	105.17	102.69	90.458	101.552	89.724	6.239	18.42	-7.02	19.672	-8.5	28.172	1028.62	49.329	1872.3	120	1095.25	616.617	0.829	105.17	68.005	1.5465	298.762	232.253	1.47929	4.14201	0
1716	43.92	-73.7	FALSE	360	-8.726	-7.456	-1.499	5.367	12.002	16.771	19.369	18.071	13.841	7.842	1.842	-5.556	59.136	53.778	66.955	71.077	87.035	86.947	87.093	105.739	90.03	78.372	84.878	72.928	5.989	18.07	-7.246	19.369	-8.726	28.095	1021.02	48.455	1808.2	120	943.968	476.948	0.804	105.739	53.778	1.96621	279.779	185.842	1.12782	1.50376	0.37594
1717	44.8	-71.17	FALSE	381	-10.581	-9.347	-3.481	3.517	10.549	15.549	18.197	17.063	12.499	6.801	0.315	-7.299	78.893	68.79	80.326	87.162	98.639	116.543	105.272	120.666	98.551	98.217	110.016	94.103	4.482	16.936	-9.076	18.197	-10.581	28.778	1050.52	49.03	1566.89	135	1157.18	742.252	0.81	120.666	68.79	1.75412	342.481	241.786	4.95627	1.74927	0
1718	43.02	-72.15	FALSE	389	-7.57	-6.053	-0.451	5.827	12.427	17.174	19.874	18.727	14.249	8.309	2.347	-4.668	84.934	80.631	90.138	92.645	102.751	99.196	98.334	104.231	90.666	94.261	107.045	99.056	6.683	18.592	-6.097	19.874	-7.57	27.444	993.904	47.983	1903.12	114	1143.89	658.01	0.815	107.045	80.631	1.32759	301.761	264.621	0.598802	2.39521	0.299401
1719	44.7037	-72.2926	FALSE	491	-10.629	-9.329	-3.243	3.89	10.929	15.59	18.27	16.89	12.544	6.59	0.209	-7.564	75.79	69.798	79.303	84.159	98.066	109.926	107.615	121.458	94.899	94.255	104.75	98.553	4.512	16.917	-9.174	18.27	-10.629	28.899	1053.53	49.44	1577.06	135	1138.57	721.583	0.884	121.458	69.798	1.74014	338.999	244.141	2.41379	3.44828	0
1720	44.07	-72.58	FALSE	398	-9.883	-8.483	-2.567	4.339	11.323	15.849	18.639	17.157	12.749	6.743	0.931	-6.769	70.343	64.765	75.136	77.786	89.262	93.218	92.956	103.992	86.234	81.995	92.144	84.418	5.002	17.215	-8.378	18.639	-9.883	28.522	1031.61	49.312	1630.76	129	1012.25	581.412	0.809	103.992	64.765	1.60568	290.166	219.526	1.50602	2.10843	0
1721	43.2753	-73.0069	FALSE	217	-7.296	-5.888	0.027	6.503	13.257	17.857	20.51	19.157	14.703	8.734	2.934	-4.281	85.397	80.019	94.75	98.218	107.784	103.104	98.611	112.009	97.36	95.286	108.208	100.857	7.185	19.175	-5.822	20.51	-7.296	27.806	1005.63	48.557	2025.85	110	1181.6	672.448	0.795	112.009	80.019	1.39978	313.724	266.273	0	4.95356	0
1722	41.45	-71.95	FALSE	29	-2.358	-1.502	3.058	8.238	13.678	18.674	21.918	21.478	17.442	11.838	6.618	0.558	102.584	94.456	110.428	107.748	99.748	84.556	87.016	101.56	97.136	99.048	122.78	115.972	9.97	20.69	-1.101	21.918	-2.358	24.276	883.28	41.943	2450.68	70	1223.03	616.524	0.82	122.78	84.556	1.45206	273.132	313.012	0	1.0274	0.342466
1723	41.87	-71.9	FALSE	77	-3.402	-2.34	2.594	8.328	14.107	19.11	22.12	21.273	17.101	11.404	5.929	-0.605	98.425	90.152	103.838	104.718	101.648	90.727	94.369	99.767	98.208	102.451	116.835	108.77	9.635	20.834	-2.116	22.12	-3.402	25.522	925.99	44.605	2441.81	82	1209.91	610.943	0.795	116.835	90.152	1.29598	284.863	297.347	0	1.42349	0.355872
1724	41.77	-76.58	FALSE	399	-5.569	-4.779	0.821	7.123	13.135	17.733	20.245	19.335	15.333	9.333	3.645	-2.467	52.481	57.339	67.903	78.384	88.635	94.013	87.317	82.327	83.565	72.493	80.93	65.322	7.824	19.104	-4.272	20.245	-5.569	25.814	945.3	45.478	2069.43	101	910.709	386.703	0.681	94.013	52.481	1.79137	263.657	175.142	0	1.25786	0
1725	45.18	-70.45	FALSE	349	-10.876	-9.365	-3.66	3.478	10.598	15.524	18.344	17.178	12.332	6.466	0.12	-7.518	89.739	70.268	87.756	86.633	97.336	113.346	104.013	118.138	100.955	99.597	104.934	97.569	4.385	17.015	-9.253	18.344	-10.876	29.22	1060.04	49.63	1562.71	136	1170.28	757.597	0.82	118.138	70.268	1.68125	335.497	257.576	5.95611	0	0
1726	46.62	-68.02	FALSE	158	-12.026	-10.536	-3.982	3.202	10.416	16.102	18.88	17.532	12.48	6.402	-0.53	-8.866	63.094	51.432	59.191	63.57	80.56	85.825	99.36	99.725	88	82.673	86.127	74.8	4.09	17.505	-10.476	18.88	-12.026	30.906	1123.42	51.888	1604.53	140	934.357	516.838	0.79	99.725	51.432	1.93897	284.91	189.326	5.12821	2.24359	0.641026
1727	47.03	-68.2	FALSE	176	-12.614	-11.131	-4.252	3.035	10.278	16.086	18.686	17.148	12.166	6.286	-0.704	-9.246	72.193	60.862	65.993	69.902	77.74	82.499	102.046	109.682	91.728	88.09	89.344	85.341	3.811	17.307	-10.997	18.686	-12.614	31.3	1135.02	52.32	1568.68	141	995.42	584.442	0.81	109.682	60.862	1.80214	294.227	218.396	10.1796	0.598802	0.299401
1728	47.1897	-68.4688	FALSE	228	-13.055	-11.644	-4.875	2.401	9.701	15.688	18.245	16.676	11.776	5.876	-1.055	-9.58	75.441	62.847	70.556	72.969	80.777	82.37	103.877	111.151	95.473	91.655	90.686	90.764	3.346	16.87	-11.426	18.245	-13.055	31.3	1135.57	52.132	1486.65	146	1028.57	633.912	0.828	111.151	62.847	1.7686	297.398	229.052	4.2623	1.31148	0
1729	46.77	-68.47	FALSE	186	-12.466	-10.974	-4.266	2.946	10.246	16.05	18.738	17.266	12.278	6.37	-0.634	-9.162	64.194	54.039	60.751	67.986	77.185	83.646	99.163	105.575	87.939	84.263	86.634	76.987	3.866	17.351	-10.867	18.738	-12.466	31.204	1132.51	52.405	1576.49	141	948.362	536.382	0.809	105.575	54.039	1.95368	288.384	195.22	13.6808	0.977199	0
1730	46.03	-68.17	FALSE	249	-11.941	-10.457	-4.058	2.91	9.995	15.647	18.562	17.079	11.947	6.062	-0.589	-8.941	70.898	63.624	66.124	77.241	81.584	88.224	94.856	98.656	86.258	87.872	105.154	89.558	3.851	17.096	-10.446	18.562	-11.941	30.503	1103.55	51.651	1527.13	141	1010.05	606.379	0.781	105.154	63.624	1.65274	281.736	224.08	8.93372	1.44092	0
1731	45.63	-68.62	FALSE	102	-10.224	-8.78	-2.662	4.11	10.954	16.76	19.732	18.432	13.182	7.338	1.11	-7.118	73.712	70.649	70.785	80.93	83.827	89.338	96.279	98.92	85.621	91.586	112.385	93.481	5.236	18.308	-8.707	19.732	-10.224	29.956	1081.28	50.84	1746.27	129	1047.51	597.582	0.781	112.385	70.649	1.59075	284.537	237.842	3.32326	2.1148	0
1732	45.37	-68.48	FALSE	65	-9.685	-8.441	-2.213	4.459	11.131	16.831	19.803	18.531	13.386	7.669	1.414	-6.613	78.563	76.652	73.411	82.209	84.766	86.162	90.491	93.512	85.883	91.422	116.293	100.148	5.523	18.388	-8.246	19.803	-9.685	29.488	1066.13	50.041	1778.01	126	1059.51	601.685	0.78	116.293	73.411	1.58414	270.165	255.363	3.44828	1.14943	0.287356
1733	44.23	-70.03	FALSE	82	-7.402	-5.974	-0.35	6.018	12.49	17.67	20.774	19.726	15.07	9.262	3.106	-4.402	86.872	83.609	100.713	101.362	92.778	90.822	83.979	87.592	81.938	98.123	123.247	111.347	7.166	19.39	-5.926	20.774	-7.402	28.176	1018.68	48.269	2040.23	112	1142.38	631.105	0.79	123.247	81.938	1.50415	262.393	281.828	0.946372	0	0.315457
1734	44.8	-70.15	FALSE	192	-10.255	-8.755	-2.761	4.269	11.081	16.099	19.041	17.869	12.981	7.241	0.869	-6.909	85.468	77.626	91.894	96.604	96.534	106.508	93.254	105.992	93.562	99.744	115.906	108.074	5.064	17.67	-8.64	19.041	-10.255	29.296	1058.8	50.28	1684.38	130	1171.17	731.902	0.808	115.906	77.626	1.49313	305.754	271.168	3.85852	0.643087	0
1735	41.88	-74.08	FALSE	61	-4.578	-3.276	2.422	8.623	14.702	19.402	22.18	21.202	16.725	10.678	4.924	-1.674	70.92	65.939	84.454	95.693	103.792	92.829	99.387	98.678	91.905	85.807	91.19	82.222	9.277	20.928	-3.176	22.18	-4.578	26.758	969.492	47.74	2427.83	89	1062.82	469.273	0.79	103.792	65.939	1.57406	290.894	219.081	0.906344	2.1148	0
1736	42.6	-74.05	FALSE	412	-7.712	-6.534	-0.622	5.996	12.448	17.208	19.828	18.626	14.288	8.34	2.358	-4.582	75.148	70.274	87.032	92.884	102.612	100.51	95.544	101.79	94.054	87.544	97.098	89.54	6.637	18.554	-6.276	19.828	-7.712	27.54	1000.61	48.768	1906.06	115	1094.03	607.386	0.825	102.612	70.274	1.46017	297.844	234.962	0	0.864553	0
1737	43.65	-74.4	FALSE	503	-9.84	-8.876	-3.112	3.782	10.772	15.476	18.118	16.976	12.816	6.912	0.822	-6.518	76.362	69.774	83.064	85.742	98.582	100.078	97.13	110.604	108.36	94.748	105.264	90.662	4.777	16.857	-8.411	18.118	-9.84	27.958	1023.76	48.457	1580.97	132	1120.37	699.669	0.855	110.604	69.774	1.58517	307.812	236.798	2.32558	5.42636	0
1738	43.98	-74.23	FALSE	513	-9.938	-8.926	-3.13	3.658	10.558	15.35	17.946	16.812	12.7	6.75	0.712	-6.776	68.099	62.415	73.054	76.379	90.716	93.036	95.35	110.53	101.531	87.099	94.136	79.375	4.643	16.703	-8.547	17.946	-9.938	27.884	1021.58	47.864	1551.22	132	1031.72	616.853	0.821	110.53	62.415	1.77089	298.916	209.889	5.30612	3.67347	2.04082
1739	44.1341	-73.9657	FALSE	873	-11.476	-10.314	-4.654	1.926	8.875	13.626	16.126	14.947	10.756	4.996	-1.126	-8.455	71.591	66.657	78.097	81.739	95.476	101.805	103.021	119.179	105.814	91.491	100.281	87.031	2.936	14.9	-10.082	16.126	-11.476	27.602	1009.65	46.986	1228.18	148	1102.18	752.256	0.949	119.179	66.657	1.78794	324.005	225.279	4.25139	1.10906	2.95749
1740	44.4	-74.28	FALSE	498	-10.159	-9.161	-3.169	3.765	10.667	15.657	18.175	16.867	12.575	6.749	0.459	-7.133	64.088	60.619	66.844	75.877	87.826	94.675	102.527	119.392	98.525	84.89	88.786	77.89	4.608	16.9	-8.818	18.175	-10.159	28.334	1037.96	48.444	1570.15	133	1021.94	604.95	0.82	119.392	60.619	1.96955	316.594	202.597	3.47826	1.73913	0.57971
1741	44.4	-74.28	FALSE	498	-10.159	-9.161	-3.169	3.765	10.667	15.657	18.175	16.867	12.575	6.749	0.459	-7.133	64.088	60.619	66.844	75.877	87.826	94.675	102.527	119.392	98.525	84.89	88.786	77.89	4.608	16.9	-8.818	18.175	-10.159	28.334	1037.96	48.444	1570.15	133	1021.94	604.95	0.82	119.392	60.619	1.96955	316.594	202.597	2.63158	2.96053	2.96053
1742	44.1	-74.87	FALSE	526	-10.593	-9.683	-3.698	3.409	10.599	15.399	18.174	16.964	12.829	6.754	0.554	-7.321	75.102	68.711	76.717	86.855	97.575	99.381	105.618	117.078	108.109	93.048	104.939	92.798	4.449	16.846	-9.199	18.174	-10.593	28.767	1055.46	49.873	1568.84	135	1125.93	710.062	0.86	117.078	68.711	1.70392	322.077	236.611	2.07254	2.07254	1.5544
1743	43.83	-73.6	FALSE	432	-9.136	-7.879	-1.789	5.021	11.659	16.416	19.021	17.721	13.374	7.369	1.374	-5.974	61.182	55.412	69.496	73.075	89.368	86.956	86.608	105.786	89.154	78.66	86.017	75.48	5.598	17.719	-7.663	19.021	-9.136	28.157	1022.42	48.72	1731.6	124	957.194	505.613	0.836	105.786	55.412	1.90908	279.35	192.074	1.38408	2.76817	2.07612
1744	44.33	-73.9	FALSE	546	-9.713	-8.561	-2.75	3.923	10.813	15.613	18.161	16.903	12.703	6.845	0.655	-6.65	61.502	57.674	67.378	74.222	86.926	95.594	98.308	114.585	98.164	84.226	89.648	76.945	4.828	16.892	-8.308	18.161	-9.713	27.874	1017.98	47.411	1581.18	131	1005.17	584.706	0.821	114.585	57.674	1.98677	308.487	196.121	3.77907	2.32558	2.32558
1745	44.32	-74.38	FALSE	480	-10.11	-9.155	-3.168	3.843	10.788	15.73	18.308	16.988	12.701	6.81	0.568	-7.019	65.89	62.485	67.792	76.946	89.631	93.803	102.041	118.518	98.005	84.17	88.467	77.559	4.69	17.009	-8.761	18.308	-10.11	28.418	1040.85	48.747	1590.28	132	1025.31	604.252	0.82	118.518	62.485	1.89674	314.362	205.934	1.60428	5.34759	0.534759
1746	44.1	-74.85	FALSE	540	-10.669	-9.759	-3.785	3.321	10.511	15.311	18.075	16.865	12.719	6.655	0.455	-7.409	74.94	68.656	76.626	86.604	97.496	99.274	105.532	117.142	107.886	92.842	104.484	92.292	4.357	16.75	-9.279	18.075	-10.669	28.744	1054.76	49.817	1550.8	135	1123.77	711.677	0.855	117.142	68.656	1.70622	321.948	235.888	0.958466	3.83387	1.27796
1747	43.55	-73.97	FALSE	793	-11.68	-10.444	-4.488	2.412	9.076	13.844	16.499	15.231	10.888	4.9	-1.112	-8.312	71	63.745	79.53	80.37	95.125	93.266	88.295	104.085	96.637	85.556	94.793	84.105	3.068	15.191	-10.145	16.499	-11.68	28.179	1022.31	49.129	1266.04	146	1036.51	678.743	0.91	104.085	63.745	1.63283	285.646	218.85	2.90909	4.72727	1.45455
1748	43.65	-73.73	FALSE	291	-8.43	-7.123	-0.963	5.932	12.437	17.23	19.872	18.565	14.158	8.063	2.165	-5.135	64.542	57.038	73.04	74.982	90.482	86.498	83.55	101.067	88.303	77.963	85.923	77.072	6.398	18.556	-6.896	19.872	-8.43	28.302	1024.43	49.304	1893.03	117	960.46	477.116	0.799	101.067	57.038	1.77192	271.115	198.652	0.322581	2.90323	2.90323
1749	43.62	-74.67	FALSE	789	-11.483	-10.546	-4.82	2.091	9.243	13.913	16.565	15.387	11.328	5.365	-0.746	-8.183	81.156	74.062	86.843	93.444	103.075	106.842	103.282	114.774	113.417	98.762	111.782	98.467	3.176	15.288	-10.071	16.565	-11.483	28.048	1028.86	48.717	1299.89	146	1185.91	823.015	0.92	114.774	74.062	1.5497	324.898	253.685	1.9305	2.50965	1.35135
1750	44.03	-74.25	FALSE	509	-9.89	-8.89	-3.09	3.71	10.61	15.41	18.01	16.842	12.742	6.81	0.742	-6.758	68.128	62.636	72.544	76.712	90.804	93.528	96.796	111.932	101.46	86.784	93.608	79.332	4.687	16.754	-8.513	18.01	-9.89	27.9	1022.26	47.841	1560.84	132	1034.26	617.452	0.824	111.932	62.636	1.78702	302.256	210.096	4.45151	2.38474	2.22576
1751	43.83	-74.17	FALSE	474	-9.787	-8.739	-2.914	3.89	10.765	15.517	18.142	17.017	12.869	6.917	0.917	-6.483	68.135	61.848	74.468	75.824	90.87	91.832	91.288	107.18	100.999	87.59	94.909	79.783	4.843	16.892	-8.336	18.142	-9.787	27.929	1020.73	48.16	1586.58	131	1024.73	602.198	0.822	107.18	61.848	1.73296	290.3	209.766	1.48515	5.94059	1.9802
1752	44.32	-74.37	FALSE	480	-10.091	-9.133	-3.149	3.853	10.795	15.737	18.309	16.995	12.711	6.823	0.581	-7.003	65.746	62.297	67.724	76.813	89.478	93.791	101.947	118.416	98.014	84.147	88.441	77.488	4.702	17.014	-8.742	18.309	-10.091	28.4	1040.28	48.703	1591.66	132	1024.3	602.952	0.82	118.416	62.297	1.90083	314.154	205.531	1.94805	3.8961	1.2987
1753	43.87	-74.17	FALSE	517	-10.014	-8.966	-3.153	3.627	10.514	15.266	17.879	16.766	12.618	6.666	0.666	-6.758	67.571	61.44	73.626	75.464	90.413	91.756	91.934	107.658	100.726	87.041	94.196	79.075	4.593	16.637	-8.579	17.879	-10.014	27.893	1020.15	48.022	1538.87	133	1020.9	608.39	0.823	107.658	61.44	1.75225	291.348	208.086	0.534759	5.34759	1.60428
1754	44.1433	-73.7406	FALSE	695	-10.541	-9.283	-3.53	3.157	10.012	14.752	17.257	16.018	11.812	5.906	-0.133	-7.435	62.147	58.082	69.569	74.738	89.091	94.582	95.11	112.618	96.664	83.743	90.619	77.465	3.999	16.009	-9.086	17.257	-10.541	27.798	1013.42	47.453	1419.8	138	1004.43	616.904	0.874	112.618	58.082	1.93895	302.31	197.694	4.01606	2.40964	3.21285
1755	44.38	-74.3	FALSE	493	-10.136	-9.142	-3.158	3.796	10.702	15.68	18.21	16.902	12.618	6.772	0.494	-7.09	64.457	60.974	67.081	76.09	88.205	94.512	102.376	119.113	98.498	84.789	88.789	77.811	4.637	16.931	-8.789	18.21	-10.136	28.346	1038.31	48.498	1576.33	132	1022.7	604.41	0.82	119.113	60.974	1.9535	316.001	203.242	1.6129	3.22581	0.537634
1756	43.83	-73.7	FALSE	319	-8.511	-7.225	-1.192	5.678	12.256	17.041	19.678	18.378	14.059	8.023	2.059	-5.289	60.687	54.647	68.731	72.108	88.072	86.425	85.723	104.211	89.286	78.135	85.062	74.109	6.246	18.366	-7.008	19.678	-8.511	28.189	1022.44	48.798	1860.83	118	947.196	469.981	0.809	104.211	54.647	1.90698	276.359	189.443	2.62295	1.63934	0.655738
1757	44.181	-73.968	FALSE	661	-10.183	-9.032	-3.342	3.26	10.189	14.96	17.46	16.273	12.091	6.301	0.161	-7.17	68.641	63.803	74.798	79.342	92.909	99.985	101.903	117.822	103.854	89.243	97.031	83.767	4.247	16.231	-8.795	17.46	-10.183	27.643	1011.39	47.029	1463.37	136	1073.1	676.794	0.859	117.822	63.803	1.84665	319.71	216.211	3.50877	3.50877	1.46199
1758	43.83	-74.12	FALSE	482	-9.76	-8.682	-2.841	3.933	10.792	15.514	18.155	17.014	12.836	6.914	0.914	-6.456	67.579	61.278	74.136	75.554	90.779	91.828	91.046	107.268	100.238	86.933	94.168	79.437	4.861	16.894	-8.299	18.155	-9.76	27.915	1018.88	48.126	1586.85	131	1020.24	597.539	0.83	107.268	61.278	1.75051	290.142	208.294	1.14068	6.46388	1.90114
1759	44.13	-74.48	FALSE	528	-10.411	-9.439	-3.511	3.455	10.493	15.31	17.948	16.72	12.492	6.565	0.409	-7.239	69.667	65.045	71.887	79.545	92.7	94.351	100.9	115.649	101.032	86.456	93.343	80.925	4.399	16.659	-9.03	17.948	-10.411	28.359	1038.97	48.839	1533.17	135	1051.5	641.995	0.838	115.649	65.045	1.77798	310.9	215.637	2.65252	3.18302	1.85676
1760	44.1309	-73.9443	FALSE	1145	-13.165	-11.986	-6.341	0.216	7.175	11.916	14.416	13.227	9.032	3.287	-2.837	-10.153	72.432	67.558	79.16	82.593	96.327	102.657	103.559	119.851	106.432	92.254	101.417	88.227	1.232	13.186	-11.768	14.416	-13.165	27.581	1008.5	46.938	949.608	164	1112.47	821.412	0.974	119.851	67.558	1.77405	326.067	228.217	2.95567	2.21675	1.47783
1761	44.12	-73.98	FALSE	843	-11.301	-10.148	-4.488	2.102	9.05	13.802	16.302	15.131	10.94	5.18	-0.934	-8.272	71.997	66.987	78.468	81.947	95.749	101.818	103.009	119.156	106.043	91.716	100.584	87.293	3.114	15.078	-9.907	16.302	-11.301	27.603	1009.87	47.005	1259.01	146	1104.77	748.712	0.912	119.156	66.987	1.77879	323.983	226.277	1.53257	1.53257	2.68199
1762	44.58	-74.58	FALSE	421	-10.359	-9.361	-3.163	4.129	11.033	16.029	18.729	17.327	12.835	6.935	0.537	-7.357	63.96	62.326	66.746	78.892	88.836	96.596	104.233	121.423	101.578	89.064	92.589	80.817	4.776	17.362	-9.026	18.729	-10.359	29.088	1063.93	50.051	1641.25	132	1047.06	617.107	0.82	121.423	62.326	1.94819	322.252	207.103	1.20818	2.32342	1.85874
1763	44.1069	-73.9358	FALSE	1315	-14.198	-13.011	-7.385	-0.85	6.126	10.85	13.35	12.16	7.962	2.236	-3.876	-11.188	74.357	69.454	81.326	84.233	98.021	103.976	104.435	120.898	107.73	93.754	103.585	90.456	0.181	12.12	-12.799	13.35	-14.198	27.548	1007.09	46.887	790.114	173	1132.22	873.522	0.991	120.898	69.454	1.74069	329.309	234.267	6.47773	1.11336	3.34008
1764	44.25	-74.15	FALSE	478	-9.464	-8.464	-2.624	4.156	11.056	15.896	18.396	17.196	13.056	7.156	1.016	-6.424	64.36	59.58	68.22	75.18	88.08	94.7	100.08	115.5	99.58	84.4	89.6	77	5.079	17.163	-8.117	18.396	-9.464	27.86	1021.93	47.474	1635.2	129	1016.28	584.5	0.813	115.5	59.58	1.93857	310.28	200.94	3.10559	1.24224	2.48447
1765	44.05	-74.95	FALSE	515	-10.468	-9.568	-3.588	3.512	10.732	15.512	18.28	17.112	13.016	6.916	0.736	-7.184	77.112	70.008	78.716	89.336	98.316	100.948	105.448	116.876	110.192	95.296	107.992	96.328	4.584	16.968	-9.073	18.28	-10.468	28.748	1055.87	49.89	1594.94	133	1146.57	725.16	0.85	116.876	70.008	1.66947	323.272	243.448	2.29358	0.917431	1.37615
1766	44.12	-73.98	FALSE	843	-11.301	-10.148	-4.488	2.102	9.05	13.802	16.302	15.131	10.94	5.18	-0.934	-8.272	71.997	66.987	78.468	81.947	95.749	101.818	103.009	119.156	106.043	91.716	100.584	87.293	3.114	15.078	-9.907	16.302	-11.301	27.603	1009.87	47.005	1259.01	146	1104.77	748.712	0.912	119.156	66.987	1.77879	323.983	226.277	3.58974	1.53846	2.30769
1767	44.13	-74.43	FALSE	601	-10.822	-9.85	-3.922	3.014	10.022	14.847	17.455	16.227	11.999	6.094	-0.04	-7.65	69.166	64.634	71.49	78.752	92.135	93.799	100.24	115.361	100.363	85.764	92.267	79.898	3.948	16.176	-9.441	17.455	-10.822	28.277	1035.76	48.639	1444.97	139	1043.87	652.692	0.85	115.361	64.634	1.78483	309.4	213.698	1.1194	2.05224	1.49254
1768	44.43	-74.3	FALSE	494	-10.198	-9.204	-3.196	3.77	10.678	15.67	18.208	16.864	12.564	6.734	0.426	-7.176	64.424	61.146	67.158	76.407	88.148	95.253	103.307	120.335	98.993	85.594	89.466	78.772	4.595	16.914	-8.859	18.208	-10.198	28.406	1040.17	48.582	1571.22	134	1029	612.014	0.82	120.335	61.146	1.96799	318.895	204.342	4.10959	5.47945	1.36986
1769	44.55	-74.08	FALSE	482	-9.939	-8.956	-2.859	3.942	10.903	15.801	18.401	16.921	12.643	6.841	0.541	-6.935	63.261	60.304	67.439	75.978	86.577	96.291	102.502	120.128	99.104	86.529	90.741	81.01	4.775	17.041	-8.61	18.401	-9.939	28.34	1034.65	48.275	1596.25	131	1029.86	607.572	0.821	120.128	60.304	1.99204	318.921	204.575	1.71429	4.85714	1.14286
1770	44.15	-74.97	FALSE	515	-10.639	-9.712	-3.64	3.513	10.66	15.46	18.241	17.033	12.873	6.773	0.593	-7.339	73.498	67.07	74.562	85.779	95.454	97.791	104.038	115.492	107.252	92.44	104.558	92.217	4.485	16.911	-9.23	18.241	-10.639	28.88	1058.76	50.086	1579.57	134	1110.15	691.984	0.845	115.492	67.07	1.72196	317.321	232.785	1.0929	8.19672	1.63934
1771	44.03	-73.6	FALSE	460	-9.319	-8.109	-2.104	4.747	11.457	16.222	18.815	17.522	13.232	7.238	1.177	-6.155	56.751	52.474	64.627	70.266	85.858	86.696	87.752	106.832	88.822	77.522	83.627	71.557	5.394	17.52	-7.861	18.815	-9.319	28.134	1023.65	48.414	1695.23	126	932.784	488.805	0.819	106.832	52.474	2.0359	281.28	180.782	2.49433	2.04082	3.1746
1772	44.27	-74.15	FALSE	476	-9.493	-8.501	-2.634	4.153	11.046	15.898	18.405	17.186	13.034	7.146	0.987	-6.458	64.046	59.405	67.87	75.046	87.785	94.614	100.162	115.735	99.33	84.326	89.343	76.916	5.064	17.163	-8.151	18.405	-9.493	27.898	1023.06	47.542	1633.94	129	1014.58	583.151	0.81	115.735	59.405	1.94824	310.511	200.367	4.33387	3.85233	1.60514
1773	44.18	-74.3	FALSE	486	-9.882	-8.899	-3.011	3.877	10.807	15.665	18.224	17.007	12.819	6.919	0.761	-6.769	66.528	61.998	69.443	76.47	89.809	93.364	99.474	115.099	99.162	84.495	89.998	77.598	4.793	16.965	-8.517	18.224	-9.882	28.106	1030.17	48.16	1593.26	131	1023.44	600.733	0.825	115.099	61.998	1.8565	307.937	206.124	3.37478	3.5524	0.17762
1774	44.12	-73.73	FALSE	527	-9.463	-8.197	-2.439	4.239	11.095	15.827	18.339	17.107	12.895	6.983	0.952	-6.351	62.618	58.444	70.16	75.073	89.598	94.601	95.032	112.666	96.763	83.931	91.05	77.953	5.082	17.091	-8.004	18.339	-9.463	27.802	1013.34	47.491	1620.95	128	1007.89	578.525	0.831	112.666	58.444	1.92776	302.299	199.015	1.35593	2.37288	2.37288
1775	44.146	-74.054	FALSE	948	-12.163	-11.076	-5.356	1.316	8.226	13.016	15.516	14.367	10.198	4.378	-1.729	-9.111	68.538	63.346	74.127	78.584	92.291	98.573	101.078	116.709	103.54	88.644	96.008	82.57	2.299	14.3	-10.783	15.516	-12.163	27.679	1014.01	47.159	1127.45	154	1064.01	734.884	0.93	116.709	63.346	1.84241	316.36	214.454	5.09666	1.23023	1.58172
1776	44.05	-74.95	FALSE	515	-10.468	-9.568	-3.588	3.512	10.732	15.512	18.28	17.112	13.016	6.916	0.736	-7.184	77.112	70.008	78.716	89.336	98.316	100.948	105.448	116.876	110.192	95.296	107.992	96.328	4.584	16.968	-9.073	18.28	-10.468	28.748	1055.87	49.89	1594.94	133	1146.57	725.16	0.85	116.876	70.008	1.66947	323.272	243.448	1.31004	3.93013	1.74672
1777	44.03	-74.22	FALSE	556	-10.128	-9.11	-3.322	3.46	10.36	15.154	17.742	16.586	12.468	6.554	0.486	-6.996	68.17	62.66	72.858	76.855	91.024	94.027	96.968	112.229	101.66	87.019	93.95	79.708	4.438	16.494	-8.745	17.742	-10.128	27.87	1021	47.768	1512.29	134	1037.13	630.452	0.834	112.229	62.66	1.79108	303.224	210.538	2.09003	3.85852	1.76849
1778	44.0959	-73.8263	FALSE	1024	-12.422	-11.172	-5.51	1.056	7.994	12.701	15.201	13.997	9.797	3.985	-2.068	-9.368	69.968	65.344	77.414	80.869	95.105	100.554	100.641	117.736	103.454	90.049	99.033	85.911	2.016	13.966	-10.987	15.201	-12.422	27.623	1008.12	47.083	1072.95	156	1086.08	768.21	0.963	117.736	65.344	1.80179	318.931	221.223	2.86624	1.27389	2.2293
1779	43.37	-73.8	FALSE	217	-7.938	-6.548	-0.331	6.569	13.06	17.801	20.499	19.16	14.584	8.492	2.603	-4.538	72.798	64.404	81.96	83.181	96.613	92.443	85.535	99.66	90.233	81.406	91.723	85.28	6.951	19.153	-6.341	20.499	-7.938	28.437	1025.26	49.998	2007.24	113	1025.24	520.559	0.795	99.66	64.404	1.54742	277.638	222.482	0.70922	1.77305	7.80142
1780	44.52	-73.87	FALSE	425	-9.55	-8.45	-2.449	4.424	11.358	16.158	18.758	17.341	13.124	7.213	0.962	-6.349	55.587	53.879	60.896	70.542	81.251	90.058	93.251	111.005	91.346	80.158	82.707	71.999	5.212	17.419	-8.116	18.758	-9.55	28.308	1031.5	48.234	1674.97	128	942.679	503.945	0.798	111.005	53.879	2.06026	294.314	181.465	1.57819	5.45194	2.43902
1781	41	-74.5	FALSE	292	-4.38	-3.255	2.145	8.12	13.92	18.57	21.32	20.37	16.295	10.22	4.895	-1.43	92.7	85.075	108.9	111.325	116.575	105.2	117.625	115.725	112.575	100.175	118.125	103.525	8.899	20.087	-3.022	21.32	-4.38	25.7	931.297	46.195	2281.63	89	1287.53	718.556	0.86	118.125	85.075	1.38848	338.55	281.3	0.310559	0.931677	4.34783
1782	41.07	-74.83	FALSE	150	-3.563	-2.171	3.273	9.162	15.054	19.67	22.321	21.373	17.17	10.978	5.533	-0.714	87.377	80.517	101.348	106.931	112.129	103.2	115.188	109.805	109.094	93.323	109.876	99.428	9.841	21.121	-2.149	22.321	-3.563	25.884	936.653	46.577	2507.06	79	1228.22	616.64	0.8	115.188	80.517	1.4306	328.193	267.322	0	2.67062	2.96736
1783	40.8558	-74.3986	FALSE	70	-2.66	-1.391	3.905	9.732	15.493	20.284	23.055	22.198	18.087	11.912	6.564	0.34	90.501	81.65	105.996	108.126	116.085	100.795	119.432	113.013	110.516	96.256	112.666	99.891	10.627	21.846	-1.237	23.055	-2.66	25.715	930.237	46.427	2685.87	69	1254.93	608.818	0.821	119.432	81.65	1.46273	333.24	272.042	0	4.8913	1.63043
1784	40.98	-74.42	FALSE	244	-4.049	-2.925	2.451	8.39	14.19	18.852	21.65	20.712	16.649	10.587	5.285	-1.051	92.424	84.68	108.674	111.227	117.311	104.512	117.102	115.25	112.748	100.309	118.082	102.807	9.228	20.405	-2.675	21.65	-4.049	25.699	930.376	46.219	2355.74	86	1285.13	701.896	0.85	118.082	84.68	1.39445	336.864	279.911	0	3.27273	4.36364
1785	41.05	-74.25	FALSE	194	-3.514	-2.314	3.066	9.046	14.746	19.566	22.366	21.486	17.286	11.166	5.846	-0.594	88.26	82.06	104.56	107.78	114.4	99.48	111.32	110.06	106.72	96.46	114.4	98.92	9.846	21.139	-2.141	22.366	-3.514	25.88	937.008	46.594	2509.72	80	1234.42	622.668	0.85	114.4	82.06	1.3941	320.86	269.24	0.25974	2.5974	3.8961
1792	44.5	-89.5	FALSE	259	-10.525	-7.85	-1.125	7.25	13.75	18.825	21.55	19.85	14.975	8.925	0.9	-7.375	23.225	22.05	49.8	70.85	92.325	94.65	95	102.5	101.8	59.6	49.55	31.55	6.596	20.075	-8.583	21.55	-10.525	32.075	1154.1	57.395	2152.24	122	792.9	272.253	0.76	102.5	22.05	4.64853	292.15	76.825	0	0.290698	1.74419
1796	41.23	-86.63	FALSE	216	-5.634	-3.506	2.797	9.197	15.325	20.734	22.697	21.422	17.722	11.194	4.731	-2.443	49.657	42.957	69.833	98.677	87.748	109.088	103.232	90.363	87.248	74.293	77.404	68.817	9.52	21.618	-3.861	22.697	-5.634	28.331	1024.91	52.675	2575.6	90	959.317	341.436	0.76	109.088	42.957	2.53947	302.683	161.431	0	1.6129	0.322581
1798	45	-99	FALSE	892	-14.485	-11.11	-4.235	4.24	10.99	16.515	20.04	18.64	12.59	5.74	-3.71	-11.935	8.075	13.55	31.05	53.15	70.675	83.05	63.65	60.2	41.4	31.675	15.175	9.725	3.607	18.398	-12.51	20.04	-14.485	34.525	1244.37	62.604	1711.8	147	481.375	45.529	0.4	83.05	8.075	10.2848	206.9	31.35	0	0	0
1799	43.45	-95.55	FALSE	468	-10.837	-7.817	-0.801	7.583	14.687	20.083	22.583	20.819	15.599	9.019	0.415	-8.017	14.956	19.064	45.04	67.112	86.492	110.752	91.552	95.216	77.704	48.792	32.52	19.76	6.943	21.162	-8.89	22.583	-10.837	33.42	1209.73	62.212	2311.47	123	708.96	164.918	0.63	110.752	14.956	7.40519	297.52	53.78	0	0.873362	0
1800	51.03	-84.38	FALSE	91	-20.888	-18.363	-10.595	-1.063	7.29	13.205	16.858	15.158	9.673	3.698	-5.28	-16.195	48.1	39.191	40.336	45.491	58.551	81.635	91.523	79.136	80.277	59.511	61.384	48.238	-0.542	15.074	-18.482	16.858	-20.888	37.746	1355.88	62.134	1158.41	171	733.373	409.847	0.75	91.523	39.191	2.33531	252.294	135.529	0.137174	0.137174	4.2524
1803	51.22	-83.58	FALSE	91	-21.043	-18.645	-10.663	-1.527	6.755	12.755	16.437	14.937	9.537	3.437	-5.363	-16.363	46.823	37.222	37.263	41.104	51.8	79.18	93.798	75.057	79.916	59.932	56.899	49.184	-0.812	14.71	-18.684	16.437	-21.043	37.48	1348.21	61.334	1105.55	173	708.178	394.553	0.75	93.798	37.222	2.51996	248.035	133.229	0	0.14881	7.44048
1804	51.95	-82.7	FALSE	61	-21.842	-19.518	-10.906	-2.686	5.538	11.858	15.658	14.502	9.178	3.078	-5.592	-16.736	36.014	32.96	27.056	32.034	41.614	79.14	95.464	73.824	76.894	58.28	44.638	38.684	-1.456	14.006	-19.365	15.658	-21.842	37.5	1345.22	60.555	1002.55	178	636.602	342.895	0.75	95.464	27.056	3.52839	248.428	107.658	0	0	6.72646
1805	51.95	-82.7	FALSE	61	-21.842	-19.518	-10.906	-2.686	5.538	11.858	15.658	14.502	9.178	3.078	-5.592	-16.736	36.014	32.96	27.056	32.034	41.614	79.14	95.464	73.824	76.894	58.28	44.638	38.684	-1.456	14.006	-19.365	15.658	-21.842	37.5	1345.22	60.555	1002.55	178	636.602	342.895	0.75	95.464	27.056	3.52839	248.428	107.658	0	0.276753	5.0738
1806	51.38	-84.72	FALSE	189	-21.916	-19.48	-11.698	-2.016	6.302	12.38	16.144	14.458	8.962	2.962	-6.138	-17.216	44.422	37.64	38.374	45.068	58.744	82.874	92.96	82.2	81.16	58.968	60.726	44.496	-1.438	14.327	-19.537	16.144	-21.916	38.06	1369.03	62.413	1040.18	177	727.632	427.03	0.77	92.96	37.64	2.46971	258.034	126.558	0	0.120337	6.01685
1807	42.0021	-74.3679	FALSE	1128	-10.355	-9.477	-3.848	2.467	8.704	13.233	15.876	14.776	10.718	4.989	-1.096	-7.576	87.467	81.594	100.844	108.227	114.788	105.717	108.162	111.133	107.999	100.33	109.577	102.642	3.201	14.628	-9.136	15.876	-10.355	26.231	960.395	46.24	1198	145	1238.48	890.97	0.956	114.788	81.594	1.40682	325.012	271.703	5.82878	3.09654	0.546448
1808	41.999	-74.3846	FALSE	1282	-11.279	-10.409	-4.79	1.52	7.76	12.279	14.908	13.808	9.77	4.05	-2.04	-8.509	88.057	82.177	101.42	108.691	115.204	106.359	108.575	111.699	108.574	100.861	110.422	103.387	2.256	13.665	-10.066	14.908	-11.279	26.187	959.205	46.132	1038.5	153	1245.43	930.681	0.978	115.204	82.177	1.4019	326.633	273.621	29.5302	2.51678	0
1809	42.0334	-74.3852	FALSE	730	-7.768	-6.919	-1.3	5.006	11.27	15.789	18.414	17.314	13.276	7.565	1.47	-5.011	88.013	82.099	101.201	108.457	115.144	106.84	108.438	111.933	108.606	100.88	110.603	103.443	5.759	17.172	-6.566	18.414	-7.768	26.182	959.594	46.075	1668.98	121	1245.66	803.152	0.929	115.144	82.099	1.4025	327.211	273.555	0	8.81834	0.176367
1810	42.0338	-74.3744	FALSE	480	-6.203	-5.348	0.277	6.585	12.847	17.373	20.006	18.906	14.855	9.14	3.047	-3.438	87.743	81.838	100.947	108.252	114.947	106.482	108.24	111.656	108.329	100.627	110.175	103.093	7.337	18.762	-4.996	20.006	-6.203	26.209	960.281	46.143	1992.82	107	1242.33	736.356	0.886	114.947	81.838	1.40457	326.378	272.674	1.01523	3.04569	0
1813	49.07	-80.6	FALSE	274	-18.586	-16.584	-9.279	0.52	8.513	13.613	16.705	15.013	10.202	4.599	-3.991	-14.69	54.894	41.276	51.676	44.909	66.771	87.936	95.085	93.267	101.024	72.64	70.629	60.842	0.503	15.11	-16.62	16.705	-18.586	35.291	1287.35	59.009	1219.6	162	840.949	501.276	0.77	101.024	41.276	2.44752	276.288	157.012	0.917431	0	8.25688
1814	49.22	-80.7	FALSE	274	-18.772	-16.702	-9.497	0.328	8.328	13.51	16.61	14.992	10.097	4.345	-4.16	-14.885	57.729	42.893	52.335	45.419	68.186	88.556	95.761	91.452	102.501	74.75	72.591	62.956	0.349	15.037	-16.786	16.61	-18.772	35.382	1290.67	59.034	1201.17	163	855.129	520.171	0.77	102.501	42.893	2.38969	275.769	163.578	0.46729	0.934579	12.6168
1815	52.73	-83.07	FALSE	30	-22.554	-20.454	-11.953	-3.661	4.639	10.939	15.027	14.027	8.816	2.815	-5.877	-17.358	30.912	30.681	23.675	29.444	38.568	76.409	91.729	73.044	73.085	56.349	41.632	33.701	-2.133	13.331	-20.122	15.027	-22.554	37.581	1353.1	59.882	913.535	183	599.229	322.906	0.76	91.729	23.675	3.87451	241.182	95.294	0	0	13.9208
1816	50	-82.2	FALSE	91	-18.37	-16.535	-9.17	0.165	8.43	14.295	17.795	16.145	10.81	4.495	-4.14	-14.62	55.61	37.315	46.215	45.455	60.835	80.195	101.915	77.935	96.27	67.49	72.885	63.725	0.775	16.078	-16.508	17.795	-18.37	36.165	1317.18	59.857	1324.98	164	805.845	451.617	0.78	101.915	37.315	2.73121	260.045	156.65	3.5533	0	0.507614
1817	49.8	-85.72	FALSE	274	-19.562	-16.957	-9.627	0.041	8.346	13.933	17.258	15.328	9.858	4.128	-4.884	-14.857	50.119	44.446	48.918	48.302	69.561	88.69	89.532	83.23	93.686	67.755	69.257	47.161	0.25	15.506	-17.125	17.258	-19.562	36.82	1320.3	61.551	1235.88	166	800.657	462.34	0.77	93.686	44.446	2.10786	261.452	141.726	3.38983	0	14.4068
1818	44.6	-79.5	FALSE	224	-8.605	-7.6	-2.045	5.675	12.545	17.07	20.455	19.26	14.78	8.395	2.28	-4.845	96.325	70.585	68.12	63.64	75.025	81.07	78.16	94.045	95.905	87.895	97.825	100.745	6.447	18.928	-7.017	20.455	-8.605	29.06	1055.35	49.958	1957.21	120	1009.34	515.978	0.733	100.745	63.64	1.58305	253.275	267.655	0.787402	1.5748	0.262467
1819	43.3	-80.33	FALSE	268	-6.807	-6.208	-0.789	6.271	12.871	17.734	20.437	19.371	15.223	8.916	3.123	-3.541	60.661	55.333	70.309	76.4	78.697	76.076	82.764	94.462	84.715	71.439	81.199	79.011	7.217	19.181	-5.519	20.437	-6.807	27.244	1002.92	47.132	2032.01	111	911.066	400.614	0.76	94.462	55.333	1.70715	253.302	195.005	7.79221	12.987	0.649351
1820	43.95	-79.43	FALSE	340	-8.404	-7.504	-2.004	5.236	12.027	16.993	19.9	18.805	14.376	7.989	2.037	-4.917	52.505	47.682	58.441	63.933	71.27	71.553	75.728	91.226	69.81	65.004	74.289	69.356	6.211	18.566	-6.942	19.9	-8.404	28.304	1034.54	48.93	1874.33	121	810.797	332.639	0.735	91.226	47.682	1.91322	238.507	169.543	0.283286	3.39943	1.41643
1821	46.45	-79.47	FALSE	369	-13.545	-11.82	-5.356	2.971	10.339	15.296	18.284	16.804	12.03	6.03	-1.119	-9.81	63.534	55.496	63.907	65.6	74.63	86.809	97.564	98.176	109.001	87.15	83.528	75.668	3.342	16.795	-11.725	18.284	-13.545	31.829	1153.17	54.257	1515.38	145	961.063	559.573	0.81	109.001	55.496	1.96412	282.549	194.698	2.8125	2.1875	2.1875
1822	44.95	-79.28	FALSE	282	-10.528	-9.312	-3.51	4.561	11.244	15.789	18.763	17.567	13.267	7.276	0.956	-6.81	92.586	65.576	69.741	71.246	82.264	82.693	78.533	92.141	105.498	95.927	110.147	105.091	4.939	17.373	-8.883	18.763	-10.528	29.291	1066.26	50.082	1677.44	131	1051.44	612.297	0.76	110.147	65.576	1.67968	253.367	263.253	0.531915	1.06383	3.45745
1823	43.3702	-79.8885	FALSE	250	-6.519	-5.707	-0.625	6.259	12.42	17.607	20.629	19.71	15.539	9.311	3.451	-3.087	60.509	55.73	70.397	73.794	73.773	80.123	72.308	93.773	82.929	70.344	79.022	80.673	7.416	19.315	-5.104	20.629	-6.519	27.148	992.071	46.807	2052.94	109	893.375	378.091	0.74	93.773	55.73	1.68263	246.204	196.912	0.547945	2.19178	1.36986
1846	42.251	-78.883	FALSE	494	-6.007	-5.328	-0.088	6.132	12.091	16.793	19.253	18.353	14.774	8.973	3.293	-2.927	74.665	68.117	78.84	89.868	94.613	117.182	104.509	103.566	110.899	94.322	108.317	97.197	7.109	18.133	-4.754	19.253	-6.007	25.26	929.063	43.466	1894.52	107	1142.1	652.681	0.838	117.182	68.117	1.7203	325.257	239.979	0.0505817	7.23318	1.06222
1847	47.183	-95.167	FALSE	457	-15.166	-11.336	-3.636	5.394	12.614	17.464	20.364	19.014	13.334	7.164	-2.556	-11.736	21.658	14.44	33.978	55.189	70.799	106.913	89.023	90.994	69.85	57.848	28.068	22.798	4.243	18.947	-12.746	20.364	-15.166	35.53	1278.67	61.943	1882.18	141	661.558	193.3	0.673	106.913	14.44	7.40395	286.93	58.896	1.47493	1.17994	3.53982
1848	42.25	-77.917	FALSE	497	-6.697	-5.897	-0.097	5.903	12.203	16.803	19.203	18.303	14.503	8.803	3.003	-3.297	55.599	55.901	68.693	78.595	85.592	115.601	95.699	85.308	91.1	78.696	82.295	73.195	6.895	18.103	-5.297	19.203	-6.697	25.9	947.134	45.085	1875.93	109	966.274	481.457	0.762	115.601	55.599	2.07919	296.608	184.695	0	4.1721	0.521512
1851	58.2	-63.033	FALSE	170	-19.602	-19.224	-15.342	-8.203	-1.124	4.255	8.855	8.206	4.127	-1.482	-7.012	-15.033	61.662	41.601	58.549	44.08	36.744	55.473	73.122	68.022	64.11	53.729	61.449	63.566	-5.132	7.105	-17.953	8.855	-19.602	28.457	1044.45	36.521	234.526	226	682.107	557.175	0.887	73.122	36.744	1.99004	196.617	166.829	0.315457	0	17.9811
1852	56.633	-63.883	FALSE	522	-22.81	-21.94	-17.17	-9.884	-1.696	4.68	9.28	8.066	3.21	-3.09	-9.56	-18.534	56.748	44.428	56.999	47.595	40.306	63.804	89.19	81.332	71.022	59.277	67.383	57.952	-6.621	7.342	-21.095	9.28	-22.81	32.09	1167.31	44.92	245.295	233	736.036	612.106	0.89	89.19	40.306	2.21282	234.326	159.128	0	0	14.2857
1854	45.58	-84.67	FALSE	215	-8.21	-8.565	-3.213	4.092	10.542	15.692	19.185	17.933	13.534	7.832	1.737	-4.912	49.216	33.677	50.703	65.412	68.347	67.996	68.779	79.195	98.558	72.719	71.818	58.44	5.471	17.603	-7.229	19.185	-8.565	27.75	1012.37	45.65	1692.67	127	784.86	340.174	0.73	98.558	33.677	2.92657	215.97	141.333	0.3125	2.1875	0
1855	46.02	-89.63	FALSE	484	-12.978	-10.712	-4.074	3.926	11.026	15.826	18.726	17.088	12.243	6.388	-1.667	-10.078	31.47	23.958	44.059	59.753	86.691	99.086	95.615	109.868	99.806	68.622	56.371	38.635	3.81	17.213	-11.256	18.726	-12.978	31.704	1148.43	54.5	1597.76	142	813.934	395.413	0.79	109.868	23.958	4.58586	304.569	94.063	0.212766	1.70213	3.40426
1856	45.52	-91.2	FALSE	366	-12.403	-9.603	-2.327	5.943	12.543	17.554	20.561	18.973	13.835	7.835	-0.547	-9.192	24.309	18.001	39.622	62.455	89.563	103.891	98.465	110.571	98.356	60.713	45.549	29.971	5.264	19.029	-10.399	20.561	-12.403	32.964	1183.22	58.141	1925.21	131	781.466	303.897	0.75	110.571	18.001	6.14249	312.927	72.281	0.30581	2.44648	0
1857	46	-89.62	FALSE	484	-12.978	-10.706	-4.056	3.944	11.044	15.844	18.744	17.094	12.255	6.394	-1.667	-10.078	30.89	23.679	43.912	59.844	86.716	98.913	95.511	110.02	99.906	68.233	55.864	38.168	3.82	17.227	-11.254	18.744	-12.978	31.722	1148.89	54.568	1600.3	142	811.656	392.664	0.789	110.02	23.679	4.64631	304.444	92.737	0.803859	1.28617	0.482315
1859	43.25	-84.92	FALSE	260	-6.677	-5.677	0.123	7.221	13.721	18.921	21.521	20.121	15.819	9.419	3.021	-3.477	42.248	34.024	58.026	77.544	74.426	84.242	69.344	89.622	93.644	67.436	69.16	56.246	7.838	20.188	-5.277	21.521	-6.677	28.198	1029.66	49.562	2205.23	108	815.962	276.34	0.71	93.644	34.024	2.75229	243.208	132.518	0	2.48756	0
1860	41.46	-71.95	FALSE	36	-2.419	-1.558	3.014	8.212	13.658	18.653	21.886	21.44	17.399	11.794	6.568	0.496	102.519	94.347	110.28	107.75	99.846	84.747	87.303	101.578	97.231	99.182	122.666	115.82	9.929	20.66	-1.16	21.886	-2.419	24.305	884.325	42.006	2442.59	71	1223.27	618.647	0.82	122.666	84.747	1.44744	273.628	312.686	0	0.842697	7.02247
1861	42	-70.03	FALSE	3	-1.423	-1.123	2.677	7.077	12.477	17.777	21.277	20.777	17.377	12.477	7.377	1.577	101.5	88.2	100	93.4	81	71.2	64.1	92.1	82.8	89.6	112.7	111.3	9.86	19.944	-0.323	21.277	-1.423	22.7	833.643	37.272	2345.93	62	1087.9	494.357	0.84	112.7	64.1	1.75819	227.4	301	0	0	0
1862	45.65	-64.92	FALSE	299	-8.941	-8.27	-3.712	2.11	8.452	13.108	16.532	16.009	11.706	6.382	0.762	-6.318	153.543	108.021	124.273	107.746	117.904	109.308	110.806	98.198	100.888	129.158	148.847	167.322	3.985	15.216	-7.843	16.532	-8.941	25.473	937.653	40.158	1299.18	137	1476.01	1107.41	0.84	167.322	98.198	1.70392	318.312	428.886	2.63158	2.30263	4.27632
1863	45.58	-65.3	FALSE	243	-9.142	-7.945	-3.285	2.614	9.112	13.673	17.142	16.513	11.914	6.415	0.787	-6.312	154.863	101.04	119.635	106.057	117.252	109.943	106.615	92.701	98.124	121.879	143.173	164.033	4.29	15.776	-7.8	17.142	-9.142	26.284	955.123	42.161	1379.7	135	1435.32	1051.44	0.845	164.033	92.701	1.76948	309.259	419.936	1.35135	0.337838	12.5
1864	45.58	-65.58	FALSE	137	-8.812	-7.814	-2.722	3.272	9.572	14.466	17.766	17.166	12.57	7.172	1.476	-5.718	124.954	91.94	105.17	91.814	107.715	99.589	103.953	90.603	98.865	111.645	123.044	144.281	4.866	16.466	-7.448	17.766	-8.812	26.578	966.802	42.861	1500.63	129	1293.57	883.715	0.842	144.281	90.603	1.59245	294.145	361.175	3.38983	0.338983	4.0678
1865	45.92	-66.3	FALSE	76	-9.472	-8.414	-2.611	3.82	10.452	15.824	18.894	17.992	13.031	7.53	1.399	-6.571	97.377	83.232	87.802	83.498	93.395	92.01	90.952	97.044	92.132	94.028	110.847	115.584	5.156	17.57	-8.152	18.894	-9.472	28.366	1033.47	46.727	1659.46	128	1137.9	701.112	0.82	115.584	83.232	1.3887	280.006	296.193	0.993377	1.3245	16.8874
1866	45.78	-66.87	FALSE	160	-10.036	-8.738	-3.215	3.539	10.003	15.48	18.467	17.562	12.631	6.972	0.836	-6.9	94.45	76.678	80.897	85.366	96.906	94.548	91.288	95.614	94.43	95.55	110.274	118.633	4.717	17.17	-8.558	18.467	-10.036	28.503	1035.1	47.212	1579.16	132	1134.63	714.817	0.83	118.633	76.678	1.54716	281.45	289.761	1.01781	1.01781	5.34351
1867	46.02	-66.63	FALSE	91	-10.18	-8.862	-3.045	3.51	10.227	15.644	18.665	17.693	12.586	6.947	0.775	-6.979	97.338	80.682	89.32	84.686	99.039	94.591	93.955	96.809	98.818	98.579	114.016	121.941	4.748	17.334	-8.674	18.665	-10.18	28.845	1044.43	47.746	1598.79	132	1169.77	747.187	0.819	121.941	80.682	1.51138	285.355	299.961	2.37389	2.07715	5.34125
1868	46.05	-67.03	FALSE	168	-10.806	-9.145	-3.52	3.248	10.076	15.281	18.368	17.32	12.14	6.314	0.214	-7.654	106.117	73.172	88.457	88.474	98.913	100.816	103.361	97.727	97.451	94.521	107.344	111.98	4.32	16.99	-9.202	18.368	-10.806	29.174	1052.14	48.488	1532.05	137	1168.33	760.95	0.815	111.98	73.172	1.53037	301.904	291.269	1.47783	2.70936	4.6798
1869	46.17	-64.28	FALSE	30	-7.892	-7.574	-2.926	3.096	9.658	14.982	18.696	18.034	13.664	8.212	2.394	-4.876	103.571	83.839	92.282	82.814	87.234	87.763	89.819	84.111	83.942	103.727	108.32	115.29	5.456	17.237	-6.781	18.696	-7.892	26.588	980.156	42.256	1638.4	127	1122.71	686.925	0.83	115.29	82.814	1.39216	261.693	302.7	1.84697	1.05541	8.70712
1870	46.35	-65.23	FALSE	106	-9.75	-8.587	-3.674	3.214	9.967	14.788	18.458	17.493	12.445	6.893	0.88	-6.815	110.97	92.02	96.373	88.36	91.682	89.256	103.469	86.23	81.86	94.936	114.518	120.4	4.609	16.913	-8.384	18.458	-9.75	28.208	1023.37	45.874	1544.37	134	1170.07	756.916	0.81	120.4	81.86	1.4708	278.955	323.39	0.974026	2.5974	6.16883
1871	46.65	-65.55	FALSE	91	-10.691	-9.711	-4.011	2.861	9.681	15.221	18.609	17.409	12.289	6.501	0.269	-7.619	100.692	87.4	90.432	83.712	87.944	86.568	99.248	89.62	86.704	97.332	111.46	119.78	4.234	17.08	-9.34	18.609	-10.691	29.3	1063.41	48.098	1534.94	137	1140.89	734.098	0.81	119.78	83.712	1.43086	275.436	307.872	0.75	0.25	3.25
1872	47.08	-65.85	FALSE	45	-11.161	-9.904	-3.841	2.701	9.66	15.861	19.061	17.798	12.499	6.599	0.199	-7.763	85.67	69.513	84.565	80.305	90.165	82.277	95.047	89.979	86.843	98.416	101.832	111.091	4.309	17.573	-9.609	19.061	-11.161	30.222	1090.01	49.758	1587.82	138	1075.7	661.307	0.8	111.091	69.513	1.59813	267.303	266.274	1.875	0.625	4.6875
1873	47.05	-65.9	FALSE	76	-11.431	-10.163	-4.051	2.479	9.467	15.669	18.869	17.557	12.259	6.359	-0.041	-8.051	85.746	70.072	84.978	80.808	91.312	83.398	95.088	89.422	87.868	98.306	102.884	112.338	4.077	17.365	-9.882	18.869	-11.431	30.3	1092.13	49.974	1548.82	140	1082.22	676.31	0.8	112.338	70.072	1.60318	267.908	268.156	4.24837	0.326797	1.63399
1874	47.62	-65.42	FALSE	91	-10.805	-9.803	-4.121	1.979	8.738	14.916	18.336	17.358	12.158	6.379	0.222	-7.405	92.116	64.346	81.444	81.648	84.679	83.045	94.754	97.735	78.549	95.583	95.04	108.034	3.996	16.87	-9.338	18.336	-10.805	29.141	1053.94	46.664	1476.06	140	1056.97	663.674	0.84	108.034	64.346	1.67895	275.534	264.496	3.86905	0.892857	2.08333
1875	47.5	-65.75	FALSE	99	-11.333	-10.183	-4.233	2.167	9.067	15.217	18.517	17.367	12.167	6.367	0.067	-7.833	86.95	63.8	79.6	78.8	85.2	77.15	95.15	97.1	74.7	94.65	92.2	103.25	3.946	17.034	-9.783	18.517	-11.333	29.85	1077.06	48.428	1502.01	141	1028.55	631.067	0.815	103.25	63.8	1.61834	269.4	254	2.94118	0.735294	5.88235
1876	47.57	-66.22	FALSE	405	-13.055	-11.48	-5.755	0.62	7.545	13.671	17.046	15.658	10.458	4.638	-2.027	-9.562	82.735	60.24	85.095	80.172	87.572	90.614	102.986	98.17	86.635	93.392	85.542	98.318	2.313	15.458	-11.366	17.046	-13.055	30.101	1077.67	48.929	1228.41	157	1051.47	709.5	0.879	102.986	60.24	1.70959	291.77	241.293	5.12821	0.569801	6.55271
1877	47.83	-66.18	FALSE	281	-13.035	-11.379	-5.727	0.779	7.611	13.683	17.101	15.821	10.591	4.721	-1.699	-9.437	82.178	60.687	82.393	79.953	86.766	88.396	100.768	100.553	84.359	90.161	86.07	100.996	2.419	15.535	-11.284	17.101	-13.035	30.136	1077.4	48.723	1242.1	155	1043.28	698.009	0.87	100.996	60.687	1.66421	289.717	243.861	1.90476	2.22222	1.5873
1878	47.92	-66.62	FALSE	243	-13.371	-11.249	-5.551	1.171	8.093	13.79	17.169	15.872	10.471	4.749	-1.828	-9.894	75.757	59.559	80.481	77.746	86.794	92.445	104.68	106.203	91.207	90.068	85.973	99.101	2.452	15.61	-11.505	17.169	-13.371	30.54	1087.6	49.551	1259.07	153	1050.01	699.793	0.86	106.203	59.559	1.78316	303.328	234.417	4.34783	0	10.3261
1879	47.97	-66.77	FALSE	99	-12.591	-10.431	-4.727	2.085	9.089	14.717	18.025	16.757	11.357	5.597	-0.983	-9.271	72.517	59.094	77.554	74.015	86.165	92.069	106.097	106.88	93.476	90.675	87.212	98.126	3.302	16.5	-10.764	18.025	-12.591	30.616	1093.5	49.669	1413.03	147	1043.88	662.662	0.822	106.88	59.094	1.80864	305.046	229.737	9.44056	1.3986	8.04196
1880	46.9	-67.4	FALSE	137	-12.075	-10.627	-3.887	3.465	10.385	15.485	18.495	17.095	12.084	6.176	-0.487	-9.046	90.448	69.139	91.365	81.865	88.592	93.906	111.148	105.561	102.782	87.406	99.362	109.66	3.922	17.025	-10.583	18.495	-12.075	30.57	1107.6	50.775	1543.74	138	1131.23	722.731	0.81	111.148	69.139	1.6076	310.615	269.247	3.90625	1.30208	3.64583
1881	47.33	-68.75	FALSE	274	-13.488	-11.988	-5.336	2.112	9.512	15.264	17.96	16.512	11.512	5.612	-1.388	-9.988	69.756	58.696	67.948	71.728	82.176	86.624	104.692	109.072	95.48	88.724	87.956	86.948	3.025	16.579	-11.821	17.96	-13.488	31.448	1141.44	52.31	1440.01	148	1009.8	624.398	0.83	109.072	58.696	1.85825	300.388	215.4	13.6076	2.21519	8.86076
1882	47.57	-68.5	FALSE	198	-13.199	-11.711	-5.149	2.343	9.647	15.547	18.197	16.735	11.647	5.843	-1.153	-9.607	76.72	64.702	73.402	72.118	86.094	87.95	108.816	110.686	99.656	94.628	91.982	95.586	3.262	16.826	-11.506	18.197	-13.199	31.396	1138.21	51.911	1476.37	146	1062.34	669.689	0.824	110.686	64.702	1.7107	307.452	237.008	7.3955	2.89389	6.10932
1883	47.42	-66.9	FALSE	243	-12.69	-10.988	-4.8	2.28	9.27	14.594	17.704	16.294	11.004	5.402	-1.394	-9.378	86.85	60.47	82.562	75.998	83.477	90.658	111.756	107.593	91.286	88.647	88.69	94.983	3.108	16.197	-11.019	17.704	-12.69	30.394	1092.16	49.772	1377.18	147	1062.97	687.056	0.836	111.756	60.47	1.84812	310.007	242.303	10.7383	0.671141	4.69799
1884	47.92	-67.75	FALSE	335	-14.182	-12.382	-6.082	1.018	8.218	14.218	17.018	15.42	10.12	4.22	-2.678	-10.88	82.434	63.928	75.866	76.92	91.87	96.84	119.396	110.846	98.26	96.446	94.116	105.058	2.002	15.552	-12.481	17.018	-14.182	31.2	1122.98	51.062	1241.15	157	1111.98	767.063	0.855	119.396	63.928	1.86766	327.082	251.42	19.83	0.283286	3.11615
1886	38.898	-89.179	FALSE	165	-2.582	-0.076	6.318	12.813	18.013	22.918	25.018	23.66	19.955	13.706	7.018	0.318	47.512	50.641	91.826	99.888	101.424	96.282	95.978	67.226	86.732	67.392	86.078	83.916	12.257	23.865	-0.78	25.018	-2.582	27.6	990.356	54.321	3205.47	61	974.895	239.566	0.71	101.424	47.512	2.1347	259.486	182.069	0	0.254453	0.254453
1889	46.833	-87.921	FALSE	260	-10.41	-9.512	-3.811	3.792	10.844	15.694	18.942	17.74	13.09	7.44	-0.01	-7.21	60.299	41.798	57.149	59.263	73.758	81.441	77.137	84.173	92.007	79.723	67.503	59.64	4.716	17.459	-9.044	18.942	-10.41	29.352	1077.44	48.014	1662.15	136	833.891	403.997	0.75	92.007	41.798	2.20123	242.751	161.737	0.352113	3.87324	2.46479
1890	45.667	-87.455	FALSE	237	-9.728	-8.433	-2.61	4.687	11.21	16.41	19.725	18.502	13.99	8.129	0.844	-6.517	36.257	28.494	47.155	60.125	74.652	81.494	76.889	88.238	89.317	66.667	56.861	46.738	5.517	18.212	-8.226	19.725	-9.728	29.453	1070.5	49.6	1798.64	129	752.887	293.763	0.765	89.317	28.494	3.13459	246.621	111.489	0.684932	1.36986	1.71233
1891	46.47	-86.958	FALSE	203	-9.242	-8.542	-3.218	4.075	10.357	15.318	18.742	17.924	13.614	8.166	0.873	-6.059	52.771	39.684	49.256	54.338	68.765	79.966	79.115	88.623	97.152	79.524	73.085	63.716	5.167	17.328	-7.948	18.742	-9.242	27.984	1030.83	45.216	1672.2	131	825.995	388.617	0.75	97.152	39.684	2.44814	247.704	156.171	0.683371	3.64465	1.36674
1892	44.87	-88.51	FALSE	266	-11.218	-9.205	-2.393	5.835	12.55	17.55	20.435	18.694	13.838	7.938	0.238	-7.79	28.219	25.391	49.041	65.66	83.243	91.733	90.571	94.095	94.635	60.945	53.133	37.708	5.539	18.893	-9.404	20.435	-11.218	31.653	1140.15	55.872	1913.31	129	774.374	297.63	0.72	94.635	25.391	3.72711	276.399	91.318	0	3.36788	5.95855
1893	44.88	-88.52	FALSE	254	-11.175	-9.166	-2.342	5.898	12.611	17.611	20.498	18.749	13.887	7.987	0.287	-7.735	28.079	25.291	48.907	65.7	83.391	91.841	90.677	94.285	94.849	61.049	53.029	37.63	5.593	18.953	-9.359	20.498	-11.175	31.673	1140.69	55.907	1924.74	128	774.728	295.804	0.721	94.849	25.291	3.75031	276.803	91	0.230415	3.22581	8.98618
1894	44.98	-88.85	FALSE	330	-12.097	-10.074	-2.975	5.385	12.123	17.025	19.948	18.148	13.088	7.288	-0.375	-8.56	24.65	23.302	46.868	67.797	86.598	94.772	93.787	100.672	101.749	63.86	51.47	35.843	4.91	18.374	-10.244	19.948	-12.097	32.045	1151.38	56.668	1804.59	133	791.368	334.661	0.755	101.749	23.302	4.36654	289.231	83.795	0	9.30788	6.68258
1895	44.9	-88.49	FALSE	264	-11.221	-9.216	-2.428	5.806	12.511	17.511	20.406	18.667	13.823	7.923	0.223	-7.787	28.228	25.291	48.889	65.474	83.306	91.803	90.568	94.017	94.539	61.008	53.131	37.744	5.518	18.861	-9.408	20.406	-11.221	31.627	1139.22	55.77	1907.76	129	773.998	298.315	0.72	94.539	25.291	3.73805	276.388	91.263	0	3.27103	3.97196
1896	44.89	-88.55	FALSE	260	-11.279	-9.276	-2.416	5.848	12.561	17.561	20.448	18.681	13.801	7.901	0.201	-7.815	27.763	25.11	48.674	65.861	83.687	92.054	90.907	94.742	95.366	61.257	52.802	37.444	5.518	18.897	-9.457	20.448	-11.279	31.727	1142.24	56.024	1912.12	129	775.667	299.277	0.73	95.366	25.11	3.79793	277.703	90.317	0	2.05479	2.05479
1897	44.89	-88.6	FALSE	257	-11.342	-9.34	-2.422	5.864	12.578	17.578	20.464	18.678	13.768	7.878	0.176	-7.856	27.319	24.906	48.436	66.192	84.085	92.324	91.262	95.431	96.182	61.539	52.531	37.184	5.502	18.907	-9.513	20.464	-11.342	31.806	1144.58	56.214	1912.25	129	777.391	301.119	0.727	96.182	24.906	3.8618	279.017	89.409	0	0.956938	3.11005
1898	45.07	-88.71	FALSE	346	-12.08	-10.08	-3.098	5.202	11.972	16.902	19.802	18.002	13.026	7.202	-0.498	-8.58	25.558	23.51	46.782	66.388	85.83	94.36	92.702	99.128	99.55	63.432	51.518	36.294	4.814	18.235	-10.247	19.802	-12.08	31.882	1146.8	56.156	1780.06	134	785.052	332.705	0.75	99.55	23.51	4.23437	286.19	85.362	0.52356	3.66492	0.26178
1899	44.88	-88.52	FALSE	254	-11.175	-9.166	-2.342	5.898	12.611	17.611	20.498	18.749	13.887	7.987	0.287	-7.735	28.079	25.291	48.907	65.7	83.391	91.841	90.677	94.285	94.849	61.049	53.029	37.63	5.593	18.953	-9.359	20.498	-11.175	31.673	1140.69	55.907	1924.74	128	774.728	295.804	0.721	94.849	25.291	3.75031	276.803	91	0.684932	1.36986	2.28311
1900	45.01	-88.7	FALSE	313	-11.865	-9.865	-2.864	5.436	12.175	17.136	20.036	18.236	13.266	7.436	-0.264	-8.365	25.85	23.845	47.2	66.552	85.489	93.817	92.443	98.273	98.987	63	51.75	36.455	5.042	18.469	-10.032	20.036	-11.865	31.901	1147.34	56.282	1824.95	132	783.661	323.418	0.745	98.987	23.845	4.15127	284.533	86.15	0.580271	6.18956	9.28433
1901	44.88	-88.66	FALSE	267	-11.474	-9.464	-2.482	5.806	12.518	17.518	20.406	18.618	13.672	7.818	0.108	-7.986	26.826	24.72	48.254	66.676	84.554	92.618	91.744	96.258	97.237	61.88	52.326	36.92	5.422	18.847	-9.641	20.406	-11.474	31.88	1146.86	56.406	1899.31	130	780.013	306.275	0.73	97.237	24.72	3.93354	280.62	88.466	0	2.34834	2.15264
1902	45.08	-88.63	FALSE	321	-11.88	-9.88	-2.951	5.349	12.076	17.049	19.949	18.149	13.221	7.349	-0.351	-8.38	26.15	23.749	46.912	65.819	85.249	93.77	92.011	97.806	98.075	62.916	51.63	36.611	4.975	18.382	-10.047	19.949	-11.88	31.829	1144.97	56.015	1808.82	133	780.698	323.283	0.74	98.075	23.749	4.12965	283.587	86.51	0	5.83554	1.59151
1903	44.98	-88.57	FALSE	296	-11.624	-9.624	-2.74	5.549	12.252	17.252	20.152	18.36	13.465	7.568	-0.132	-8.132	27.119	24.511	47.861	65.733	84.308	92.699	91.269	95.809	96.298	61.899	52.267	37.117	5.196	18.588	-9.793	20.152	-11.624	31.776	1143.27	56.021	1849.64	131	776.89	312.345	0.731	96.298	24.511	3.92877	279.777	88.747	0.184502	2.95203	2.76753
1904	45.02	-88.75	FALSE	325	-11.984	-9.984	-2.946	5.354	12.116	17.054	19.954	18.154	13.154	7.354	-0.346	-8.484	25.39	23.604	46.98	66.866	85.934	94.268	92.91	99.24	100.02	63.42	51.59	36.214	4.95	18.387	-10.151	19.954	-11.984	31.938	1148.61	56.357	1808.69	133	786.436	329.021	0.75	100.02	23.604	4.23742	286.418	85.208	0.344234	3.44234	18.9329
1905	44.94	-88.53	FALSE	267	-11.346	-9.346	-2.51	5.754	12.458	17.458	20.358	18.59	13.718	7.822	0.122	-7.878	27.672	24.894	48.361	65.614	83.828	92.239	90.932	94.866	95.404	61.439	52.695	37.428	5.433	18.802	-9.523	20.358	-11.346	31.704	1141.25	55.902	1893.78	130	775.372	302.577	0.73	95.404	24.894	3.83241	278.037	89.994	0	2.10526	4.21053
1906	44.91	-88.58	FALSE	262	-11.374	-9.374	-2.478	5.816	12.52	17.52	20.416	18.622	13.724	7.824	0.124	-7.88	27.374	24.858	48.368	65.996	84.036	92.338	91.16	95.299	95.989	61.538	52.544	37.234	5.455	18.853	-9.543	20.416	-11.374	31.79	1143.79	56.149	1901.79	130	776.734	302.524	0.727	95.989	24.858	3.86149	278.797	89.466	0	8.84521	1.2285
1907	44.89	-88.6	FALSE	257	-11.342	-9.34	-2.422	5.864	12.578	17.578	20.464	18.678	13.768	7.878	0.176	-7.856	27.319	24.906	48.436	66.192	84.085	92.324	91.262	95.431	96.182	61.539	52.531	37.184	5.502	18.907	-9.513	20.464	-11.342	31.806	1144.58	56.214	1912.25	129	777.391	301.119	0.727	96.182	24.906	3.8618	279.017	89.409	0.215983	2.80778	8.85529
1908	44.89	-88.6	FALSE	257	-11.342	-9.34	-2.422	5.864	12.578	17.578	20.464	18.678	13.768	7.878	0.176	-7.856	27.319	24.906	48.436	66.192	84.085	92.324	91.262	95.431	96.182	61.539	52.531	37.184	5.502	18.907	-9.513	20.464	-11.342	31.806	1144.58	56.214	1912.25	129	777.391	301.119	0.727	96.182	24.906	3.8618	279.017	89.409	0	3.84615	2.88462
1909	45.01	-88.89	FALSE	376	-12.395	-10.348	-3.267	5.117	11.873	16.733	19.68	17.88	12.796	6.996	-0.667	-8.858	24.321	22.99	46.593	67.886	87.011	95.36	94.261	101.751	102.551	64.207	51.284	35.597	4.628	18.098	-10.534	19.68	-12.395	32.075	1152.1	56.7	1751.09	135	793.812	346.533	0.77	102.551	22.99	4.46068	291.372	82.908	0	18.1818	0.2457
1910	44.98	-88.63	FALSE	284	-11.617	-9.617	-2.672	5.628	12.339	17.328	20.228	18.428	13.5	7.628	-0.072	-8.117	26.58	24.273	47.642	66.153	84.785	93.103	91.755	96.779	97.431	62.316	52.06	36.835	5.249	18.661	-9.784	20.228	-11.617	31.845	1145.46	56.187	1863.13	131	779.712	312.81	0.73	97.431	24.273	4.01397	281.637	87.688	0	2.74223	14.2596
1911	44.95	-88.66	FALSE	287	-11.661	-9.661	-2.678	5.622	12.331	17.322	20.222	18.422	13.476	7.622	-0.078	-8.161	26.432	24.307	47.746	66.48	84.895	93.097	91.933	96.953	97.829	62.352	52.092	36.761	5.232	18.655	-9.828	20.222	-11.661	31.883	1146.69	56.319	1861.33	131	780.877	314.269	0.734	97.829	24.307	4.02473	281.983	87.5	0	3.25581	1.62791
1912	45.11	-88.62	FALSE	336	-11.949	-9.965	-3.043	5.245	11.983	16.957	19.845	18.061	13.123	7.257	-0.443	-8.477	26.161	23.667	46.766	65.635	85.31	93.925	91.99	97.985	98.078	63.081	51.561	36.634	4.883	18.288	-10.13	19.845	-11.949	31.794	1144.49	55.892	1790.22	134	780.793	326.678	0.746	98.078	23.667	4.14408	283.9	86.462	0.268097	3.21716	3.21716
1913	45	-88.58	FALSE	305	-11.711	-9.711	-2.815	5.482	12.183	17.183	20.083	18.285	13.386	7.487	-0.213	-8.213	26.931	24.363	47.663	65.731	84.476	92.879	91.379	96.149	96.594	62.079	52.117	37.017	5.119	18.517	-9.878	20.083	-11.711	31.794	1143.79	56.038	1835.31	132	777.378	315.308	0.734	96.594	24.363	3.96478	280.407	88.311	0.740741	3.45679	2.71605
1914	44.89	-88.57	FALSE	271	-11.381	-9.379	-2.495	5.781	12.495	17.495	20.381	18.603	13.711	7.811	0.111	-7.905	27.591	25.029	48.575	65.983	83.839	92.156	91.035	95.002	95.662	61.357	52.679	37.336	5.436	18.826	-9.555	20.381	-11.381	31.762	1143.26	56.108	1897.19	130	776.244	302.918	0.73	95.662	25.029	3.82205	278.193	89.956	0	1.16618	1.16618
1915	44.87	-88.51	FALSE	266	-11.218	-9.205	-2.393	5.835	12.55	17.55	20.435	18.694	13.838	7.938	0.238	-7.79	28.219	25.391	49.041	65.66	83.243	91.733	90.571	94.095	94.635	60.945	53.133	37.708	5.539	18.893	-9.404	20.435	-11.218	31.653	1140.15	55.872	1913.31	129	774.374	297.63	0.72	94.635	25.391	3.72711	276.399	91.318	0	4.4843	4.4843
1916	44.89	-88.51	FALSE	269	-11.268	-9.261	-2.449	5.791	12.5	17.5	20.391	18.644	13.788	7.888	0.188	-7.828	28.108	25.27	48.874	65.617	83.384	91.849	90.652	94.22	94.772	61.056	53.05	37.66	5.49	18.845	-9.452	20.391	-11.268	31.659	1140.21	55.86	1903.61	130	774.512	299.713	0.727	94.772	25.27	3.75038	276.721	91.038	0.232019	1.39211	2.08817
1917	45	-88.58	FALSE	305	-11.711	-9.711	-2.815	5.482	12.183	17.183	20.083	18.285	13.386	7.487	-0.213	-8.213	26.931	24.363	47.663	65.731	84.476	92.879	91.379	96.149	96.594	62.079	52.117	37.017	5.119	18.517	-9.878	20.083	-11.711	31.794	1143.79	56.038	1835.31	132	777.378	315.308	0.734	96.594	24.363	3.96478	280.407	88.311	0.276243	2.20994	1.65746
1918	45.09	-88.7	FALSE	370	-12.22	-10.224	-3.254	5.045	11.819	16.746	19.645	17.849	12.875	7.046	-0.654	-8.725	25.582	23.46	46.691	66.238	85.839	94.43	92.663	99.176	99.474	63.49	51.476	36.309	4.662	18.08	-10.39	19.645	-12.22	31.865	1146.4	56.089	1750.16	135	784.828	337.844	0.751	99.474	23.46	4.24015	286.269	85.351	0.546448	9.83607	1.0929
1919	44.87	-88.72	FALSE	294	-11.722	-9.699	-2.658	5.637	12.342	17.342	20.237	18.442	13.46	7.642	-0.081	-8.227	26.342	24.534	48.067	67.155	85.037	92.912	92.231	97.071	98.271	62.207	52.107	36.656	5.226	18.674	-9.883	20.237	-11.722	31.959	1149.12	56.61	1863.66	131	782.59	315.57	0.741	98.271	24.534	4.0055	282.214	87.532	0.252525	22.2222	1.0101
1920	44.88	-88.66	FALSE	267	-11.474	-9.464	-2.482	5.806	12.518	17.518	20.406	18.618	13.672	7.818	0.108	-7.986	26.826	24.72	48.254	66.676	84.554	92.618	91.744	96.258	97.237	61.88	52.326	36.92	5.422	18.847	-9.641	20.406	-11.474	31.88	1146.86	56.406	1899.31	130	780.013	306.275	0.73	97.237	24.72	3.93354	280.62	88.466	0.672646	2.69058	0.224215
1921	44.88	-88.66	FALSE	267	-11.474	-9.464	-2.482	5.806	12.518	17.518	20.406	18.618	13.672	7.818	0.108	-7.986	26.826	24.72	48.254	66.676	84.554	92.618	91.744	96.258	97.237	61.88	52.326	36.92	5.422	18.847	-9.641	20.406	-11.474	31.88	1146.86	56.406	1899.31	130	780.013	306.275	0.73	97.237	24.72	3.93354	280.62	88.466	0.162602	4.06504	1.13821
1922	45	-88.55	FALSE	276	-11.477	-9.477	-2.617	5.653	12.363	17.363	20.263	18.483	13.593	7.703	0.003	-7.997	27.21	24.48	47.78	65.56	84.26	92.69	91.19	95.69	96.09	61.89	52.27	37.17	5.321	18.703	-9.65	20.263	-11.477	31.74	1142.22	55.908	1872.94	130	776.28	307.669	0.73	96.09	24.48	3.92525	279.57	88.86	0	2.09302	0.232558
1923	45.02	-88.83	FALSE	391	-12.446	-10.416	-3.36	4.988	11.75	16.64	19.57	17.77	12.722	6.922	-0.76	-8.928	24.782	23.232	46.733	67.407	86.565	94.94	93.696	100.735	101.469	63.884	51.398	35.848	4.538	17.993	-10.597	19.57	-12.446	32.016	1150.59	56.545	1731.6	136	790.689	346.946	0.76	101.469	23.232	4.36764	289.371	83.862	0	19.8091	1.67064
1924	45.05	-88.62	FALSE	326	-11.898	-9.898	-2.972	5.328	12.046	17.028	19.928	18.128	13.206	7.328	-0.372	-8.398	26.361	23.944	47.159	65.851	85.03	93.49	91.846	97.322	97.688	62.664	51.781	36.722	4.955	18.361	-10.065	19.928	-11.898	31.826	1144.85	56.048	1804.63	133	779.858	323.209	0.74	97.688	23.944	4.07985	282.658	87.027	0	1.26183	3.15457
1925	45.03	-88.82	FALSE	360	-12.237	-10.209	-3.163	5.179	11.947	16.837	19.765	17.965	12.923	7.123	-0.563	-8.724	24.846	23.235	46.712	67.283	86.52	94.94	93.625	100.66	101.32	63.868	51.392	35.873	4.737	18.189	-10.39	19.765	-12.237	32.002	1150.22	56.498	1769.63	135	790.274	339.754	0.76	101.32	23.235	4.36066	289.225	83.954	0.245098	7.59804	2.20588
1926	44.89	-88.63	FALSE	270	-11.465	-9.461	-2.509	5.779	12.491	17.491	20.379	18.591	13.663	7.791	0.087	-7.977	27.037	24.78	48.308	66.424	84.345	92.504	91.516	95.891	96.762	61.747	52.415	37.04	5.405	18.82	-9.634	20.379	-11.465	31.844	1145.74	56.306	1894.49	130	778.769	305.974	0.733	96.762	24.78	3.90484	279.911	88.857	0	2.16802	5.96206
1927	44.9	-88.52	FALSE	269	-11.303	-9.299	-2.475	5.777	12.483	17.483	20.377	18.621	13.759	7.859	0.159	-7.851	27.965	25.168	48.742	65.656	83.529	91.959	90.755	94.416	94.992	61.163	52.948	37.582	5.466	18.827	-9.484	20.377	-11.303	31.68	1140.74	55.897	1899.51	130	774.875	300.901	0.72	94.992	25.168	3.77432	277.13	90.715	0.669643	3.125	3.125
1928	44.98	-88.89	FALSE	355	-12.286	-10.254	-3.14	5.244	11.982	16.86	19.792	17.992	12.908	7.108	-0.54	-8.734	24.305	23.104	46.728	68.102	86.93	95.108	94.186	101.436	102.537	64.133	51.374	35.666	4.744	18.215	-10.425	19.792	-12.286	32.078	1152.2	56.748	1773.32	134	793.609	342.382	0.76	102.537	23.104	4.43806	290.73	83.075	0.284091	2.84091	1.70455
1929	44.99	-88.5	FALSE	270	-11.359	-9.359	-2.559	5.669	12.391	17.391	20.291	18.541	13.669	7.791	0.091	-7.909	27.72	24.732	48.062	65.302	83.852	92.324	90.854	94.844	95.196	61.524	52.582	37.452	5.387	18.741	-9.542	20.291	-11.359	31.65	1139.62	55.705	1882.21	130	774.444	303.829	0.73	95.196	24.732	3.8491	278.022	89.904	0.225734	0.902935	2.7088
1930	45.08	-88.63	FALSE	321	-11.88	-9.88	-2.951	5.349	12.076	17.049	19.949	18.149	13.221	7.349	-0.351	-8.38	26.15	23.749	46.912	65.819	85.249	93.77	92.011	97.806	98.075	62.916	51.63	36.611	4.975	18.382	-10.047	19.949	-11.88	31.829	1144.97	56.015	1808.82	133	780.698	323.283	0.74	98.075	23.749	4.12965	283.587	86.51	0	2.06718	1.55039
1931	45.1	-88.61	FALSE	316	-11.824	-9.834	-2.918	5.374	12.1	17.082	19.974	18.184	13.258	7.382	-0.318	-8.342	26.257	23.739	46.842	65.611	85.186	93.761	91.878	97.685	97.824	62.929	51.605	36.68	5.01	18.413	-10	19.974	-11.824	31.798	1144.36	55.914	1814.79	133	779.997	321.581	0.74	97.824	23.739	4.12081	283.324	86.676	0.742574	7.67327	1.48515
1932	44.93	-88.54	FALSE	270	-11.38	-9.38	-2.532	5.74	12.442	17.442	20.342	18.568	13.692	7.794	0.094	-7.906	27.628	24.908	48.398	65.702	83.852	92.24	90.97	94.92	95.504	61.44	52.69	37.4	5.41	18.784	-9.555	20.342	-11.38	31.722	1141.77	55.958	1889.84	130	775.652	303.682	0.73	95.504	24.908	3.83427	278.13	89.936	0.514139	0.514139	2.57069
1933	45.11	-88.62	FALSE	336	-11.949	-9.965	-3.043	5.245	11.983	16.957	19.845	18.061	13.123	7.257	-0.443	-8.477	26.161	23.667	46.766	65.635	85.31	93.925	91.99	97.985	98.078	63.081	51.561	36.634	4.883	18.288	-10.13	19.845	-11.949	31.794	1144.49	55.892	1790.22	134	780.793	326.678	0.746	98.078	23.667	4.14408	283.9	86.462	0	5.02793	0.837989
1934	44.98	-88.89	FALSE	355	-12.286	-10.254	-3.14	5.244	11.982	16.86	19.792	17.992	12.908	7.108	-0.54	-8.734	24.305	23.104	46.728	68.102	86.93	95.108	94.186	101.436	102.537	64.133	51.374	35.666	4.744	18.215	-10.425	19.792	-12.286	32.078	1152.2	56.748	1773.32	134	793.609	342.382	0.76	102.537	23.104	4.43806	290.73	83.075	0.269542	3.77358	1.88679
1935	44.98	-88.89	FALSE	355	-12.286	-10.254	-3.14	5.244	11.982	16.86	19.792	17.992	12.908	7.108	-0.54	-8.734	24.305	23.104	46.728	68.102	86.93	95.108	94.186	101.436	102.537	64.133	51.374	35.666	4.744	18.215	-10.425	19.792	-12.286	32.078	1152.2	56.748	1773.32	134	793.609	342.382	0.76	102.537	23.104	4.43806	290.73	83.075	0.555556	5.55556	0.555556
1936	44.98	-88.84	FALSE	328	-12.075	-10.055	-2.959	5.395	12.133	17.041	19.961	18.161	13.107	7.307	-0.359	-8.542	24.736	23.351	46.904	67.721	86.514	94.688	93.687	100.48	101.552	63.792	51.494	35.887	4.926	18.388	-10.224	19.961	-12.075	32.036	1151.17	56.647	1807.4	133	790.806	333.568	0.751	101.552	23.351	4.34894	288.855	83.974	0	5.39216	7.59804
1937	45.02	-88.83	FALSE	391	-12.446	-10.416	-3.36	4.988	11.75	16.64	19.57	17.77	12.722	6.922	-0.76	-8.928	24.782	23.232	46.733	67.407	86.565	94.94	93.696	100.735	101.469	63.884	51.398	35.848	4.538	17.993	-10.597	19.57	-12.446	32.016	1150.59	56.545	1731.6	136	790.689	346.946	0.76	101.469	23.232	4.36764	289.371	83.862	0.302115	20.8459	0
1938	44.89	-88.6	FALSE	257	-11.342	-9.34	-2.422	5.864	12.578	17.578	20.464	18.678	13.768	7.878	0.176	-7.856	27.319	24.906	48.436	66.192	84.085	92.324	91.262	95.431	96.182	61.539	52.531	37.184	5.502	18.907	-9.513	20.464	-11.342	31.806	1144.58	56.214	1912.25	129	777.391	301.119	0.727	96.182	24.906	3.8618	279.017	89.409	0.265252	5.30504	1.85676
1939	45	-88.58	FALSE	305	-11.711	-9.711	-2.815	5.482	12.183	17.183	20.083	18.285	13.386	7.487	-0.213	-8.213	26.931	24.363	47.663	65.731	84.476	92.879	91.379	96.149	96.594	62.079	52.117	37.017	5.119	18.517	-9.878	20.083	-11.711	31.794	1143.79	56.038	1835.31	132	777.378	315.308	0.734	96.594	24.363	3.96478	280.407	88.311	0	4.44444	1.26984
1940	44.88	-88.66	FALSE	267	-11.474	-9.464	-2.482	5.806	12.518	17.518	20.406	18.618	13.672	7.818	0.108	-7.986	26.826	24.72	48.254	66.676	84.554	92.618	91.744	96.258	97.237	61.88	52.326	36.92	5.422	18.847	-9.641	20.406	-11.474	31.88	1146.86	56.406	1899.31	130	780.013	306.275	0.73	97.237	24.72	3.93354	280.62	88.466	0	0	0.943396
1941	45.01	-88.77	FALSE	338	-12.077	-10.071	-3.021	5.291	12.047	16.979	19.885	18.085	13.073	7.273	-0.421	-8.572	25.263	23.557	46.976	67.048	86.052	94.352	93.077	99.496	100.33	63.481	51.572	36.141	4.873	18.316	-10.24	19.885	-12.077	31.962	1149.25	56.428	1794.5	133	787.345	332.464	0.75	100.33	23.557	4.25903	286.925	84.961	0.717703	9.33014	10.0478
1942	45	-88.55	FALSE	276	-11.477	-9.477	-2.617	5.653	12.363	17.363	20.263	18.483	13.593	7.703	0.003	-7.997	27.21	24.48	47.78	65.56	84.26	92.69	91.19	95.69	96.09	61.89	52.27	37.17	5.321	18.703	-9.65	20.263	-11.477	31.74	1142.22	55.908	1872.94	130	776.28	307.669	0.73	96.09	24.48	3.92525	279.57	88.86	0.208333	5	2.29167
1943	44.87	-88.5	FALSE	251	-11.107	-9.093	-2.293	5.929	12.643	17.643	20.529	18.793	13.943	8.043	0.343	-7.685	28.302	25.43	49.092	65.598	83.164	91.684	90.504	93.97	94.492	60.898	53.196	37.762	5.641	18.988	-9.295	20.529	-11.107	31.636	1139.64	55.831	1932.83	128	774.092	293.518	0.721	94.492	25.43	3.71577	276.158	91.494	0.4662	5.59441	4.1958
1944	45.09	-88.52	FALSE	303	-11.66	-9.664	-2.84	5.383	12.124	17.122	20.02	18.26	13.358	7.498	-0.202	-8.204	27.087	24.098	47.145	65.134	84.474	92.997	91.196	96.018	96.11	62.2	51.938	37.098	5.1	18.467	-9.843	20.02	-11.66	31.68	1140.46	55.645	1826.58	132	775.495	315.016	0.729	96.11	24.098	3.9883	280.211	88.283	1.03306	4.33884	9.91736
1945	44.93	-88.54	FALSE	270	-11.38	-9.38	-2.532	5.74	12.442	17.442	20.342	18.568	13.692	7.794	0.094	-7.906	27.628	24.908	48.398	65.702	83.852	92.24	90.97	94.92	95.504	61.44	52.69	37.4	5.41	18.784	-9.555	20.342	-11.38	31.722	1141.77	55.958	1889.84	130	775.652	303.682	0.73	95.504	24.908	3.83427	278.13	89.936	0	2.28717	0.25413
1946	45.06	-88.96	FALSE	403	-12.478	-10.385	-3.338	5.062	11.826	16.662	19.626	17.826	12.729	6.926	-0.79	-8.99	24.09	22.521	46.299	67.805	87.678	96.427	95.023	103.459	103.367	64.381	50.911	35.138	4.556	18.038	-10.618	19.626	-12.478	32.104	1153.28	56.703	1739.66	135	797.099	351.883	0.77	103.459	22.521	4.59389	294.909	81.749	0.213675	10.6838	1.28205
1947	44.87	-88.71	FALSE	293	-11.705	-9.684	-2.653	5.64	12.347	17.347	20.24	18.447	13.471	7.647	-0.074	-8.212	26.435	24.576	48.111	67.079	84.948	92.852	92.145	96.92	98.082	62.14	52.148	36.704	5.234	18.678	-9.867	20.24	-11.705	31.945	1148.74	56.576	1864.73	131	782.14	314.943	0.74	98.082	24.576	3.99097	281.917	87.715	0	9.33014	1.43541
1948	45.03	-88.82	FALSE	360	-12.237	-10.209	-3.163	5.179	11.947	16.837	19.765	17.965	12.923	7.123	-0.563	-8.724	24.846	23.235	46.712	67.283	86.52	94.94	93.625	100.66	101.32	63.868	51.392	35.873	4.737	18.189	-10.39	19.765	-12.237	32.002	1150.22	56.498	1769.63	135	790.274	339.754	0.76	101.32	23.235	4.36066	289.225	83.954	0	11.991	1.80995
[truncated: 1,117 more rows]
[truncated: 53 more columns]

## Sheet: Europe
ID	Latitude	Longitude	Outlier	Elevation	T1	T2	T3	T4	T5	T6	T7	T8	T9	T10	T11	T12	P1	P2	P3	P4	P5	P6	P7	P8	P9	P10	P11	P12	Tann	Tjja	Tdjf	T_warmest_month	T_coldest_month	T_range	T_seasonality	Continentality_index	GDD5	Frost_days	Pann	Water_balance	PT_alpha	P_wettest_month	P_driest_month	P_seasonality	P_warmest_quarter	P_coldest_quarter	ABIES	ACER	AESCULUS
[truncated: 856 more rows]
[truncated: 70 more columns]
