# Supplementary material for: Machine-learning based reconstructions of primary and secondary climate variables from North American and European fossil pollen data
Source: Sci Rep. 2019 Nov 1;9:15805. doi: 10.1038/s41598-019-52293-4 (PMC6825136; doi:10.1038/s41598-019-52293-4)
Supplement: Supplementary file 3 — Supplementary Code file [file 41598_2019_52293_MOESM3_ESM.zip]

Archive with 169 entries (169 files):
- pollen_array/combine.R
- pollen_array/compute.R
- pollen_array/create_jobfiles.R
- pollen_array/create_jobfiles_nnet.R
- pollen_array/create_jobfiles2.R
- pollen_array/doit.R
- pollen_array/doit_nnet.R
- pollen_array/geomikko_0.3.tar.gz
- pollen_array/hblock.R
- pollen_array/job_descriptions.txt
- pollen_array/job_descriptions2.txt
- pollen_array/job10.R
- pollen_array/job11.R
- pollen_array/job12.R
- pollen_array/job13.R
- pollen_array/job14.R
- pollen_array/job15.R
- pollen_array/job16.R
- pollen_array/job17.R
- pollen_array/job18.R
- pollen_array/job19.R
- pollen_array/job20.R
- pollen_array/job21.R
- pollen_array/job22.R
- pollen_array/job23.R
- pollen_array/job24.R
- pollen_array/job25.R
- pollen_array/job26.R
- pollen_array/job27.R
- pollen_array/job28.R
- pollen_array/job29.R
- pollen_array/job30.R
- pollen_array/job31.R
- pollen_array/job32.R
- pollen_array/job32_nnet.R
- pollen_array/job33.R
- pollen_array/job33_nnet.R
- pollen_array/job34.R
- pollen_array/job34_nnet.R
- pollen_array/job35.R
- pollen_array/job35_nnet.R
- pollen_array/job36.R
- pollen_array/job36_nnet.R
- pollen_array/job37.R
- pollen_array/job37_nnet.R
- pollen_array/job38.R
- pollen_array/job38_nnet.R
- pollen_array/job39.R
- pollen_array/job39_nnet.R
- pollen_array/job40.R
- pollen_array/job40_nnet.R
- pollen_array/job41.R
- pollen_array/job41_nnet.R
- pollen_array/job42.R
- pollen_array/job43.R
- pollen_array/job43_nnet.R
- pollen_array/job44.R
- pollen_array/job44_nnet.R
- pollen_array/job45.R
- pollen_array/job45_nnet.R
- pollen_array/job46.R
- pollen_array/job46_nnet.R
- pollen_array/job47.R
- pollen_array/job47_nnet.R
- pollen_array/job48.R
- pollen_array/job48_nnet.R
- pollen_array/job49.R
- pollen_array/job49_nnet.R
- pollen_array/job50.R
- pollen_array/job50_nnet.R
- pollen_array/job51.R
- pollen_array/job51_nnet.R
- pollen_array/job52.R
- pollen_array/job52_nnet.R
- pollen_array/job53.R
- pollen_array/job54-brt.R
- pollen_array/job54-elm.R
- pollen_array/job54-etrees.R
- pollen_array/job54-others.R
- pollen_array/job55-brt.R
- pollen_array/job55-elm.R
- pollen_array/job55-etrees.R
- pollen_array/job55-others.R
- pollen_array/job56-brt.R
- pollen_array/job56-elm.R
- pollen_array/job56-etrees.R
- pollen_array/job56-others.R
- pollen_array/job57-brt.R
- pollen_array/job57-elm.R
- pollen_array/job57-etrees.R
- pollen_array/job57-others.R
- pollen_array/job58-brt.R
- pollen_array/job58-elm.R
- pollen_array/job58-etrees.R
- pollen_array/job58-others.R
- pollen_array/job59-brt.R
- pollen_array/job59-elm.R
- pollen_array/job59-etrees.R
- pollen_array/job59-others.R
- pollen_array/job60-brt.R
- pollen_array/job60-elm.R
- pollen_array/job60-etrees.R
- pollen_array/job60-others.R
- pollen_array/job61-brt.R
- pollen_array/job61-elm.R
- pollen_array/job61-etrees.R
- pollen_array/job61-others.R
- pollen_array/job62-brt.R
- pollen_array/job62-elm.R
- pollen_array/job62-etrees.R
- pollen_array/job62-others.R
- pollen_array/job63-brt.R
- pollen_array/job63-elm.R
- pollen_array/job63-etrees.R
- pollen_array/job63-others.R
- pollen_array/job64-brt.R
- pollen_array/job64-elm.R
- pollen_array/job64-etrees.R
- pollen_array/job64-others.R
- pollen_array/job65-brt.R
- pollen_array/job65-elm.R
- pollen_array/job65-etrees.R
- pollen_array/job65-others.R
- pollen_array/job66-brt.R
- pollen_array/job66-elm.R
- pollen_array/job66-etrees.R
- pollen_array/job66-others.R
- pollen_array/job67-brt.R
- pollen_array/job67-elm.R
- pollen_array/job67-etrees.R
- pollen_array/job67-others.R
- pollen_array/job68-brt.R
- pollen_array/job68-elm.R
- pollen_array/job68-etrees.R
- pollen_array/job68-others.R
- pollen_array/job69-brt.R
- pollen_array/job69-elm.R
- pollen_array/job69-etrees.R
- pollen_array/job69-others.R
- pollen_array/job70-brt.R
- pollen_array/job70-elm.R
- pollen_array/job70-etrees.R
- pollen_array/job70-others.R
- pollen_array/job71-brt.R
- pollen_array/job71-elm.R
- pollen_array/job71-etrees.R
- pollen_array/job71-others.R
- pollen_array/job72-brt.R
- pollen_array/job72-elm.R
- pollen_array/job72-etrees.R
- pollen_array/job72-others.R
- pollen_array/job73-brt.R
- pollen_array/job73-elm.R
- pollen_array/job73-etrees.R
- pollen_array/job73-others.R
- pollen_array/plot_r2.R
- pollen_array/preprocess.R
- pollen_array/read_data.R
- pollen_array/sbatch_10-53.sh
- pollen_array/sbatch_10-53-elm.sh
- pollen_array/sbatch_brt.sh
- pollen_array/sbatch_brt-2.sh
- pollen_array/sbatch_elm.sh
- pollen_array/sbatch_elm-2.sh
- pollen_array/sbatch_etrees.sh
- pollen_array/sbatch_etrees-2.sh
- pollen_array/sbatch_nnet.sh
- pollen_array/sbatch_others-2.sh
- README.txt
