# Supplementary material for: Machine-learning based reconstructions of primary and secondary climate variables from North American and European fossil pollen data
Source: Sci Rep. 2019 Nov 1;9:15805. doi: 10.1038/s41598-019-52293-4 (PMC6825136; doi:10.1038/s41598-019-52293-4)
Supplement: Supplementary file 3 — Supplementary Code file [file 41598_2019_52293_MOESM3_ESM.zip › pollen_array/combine.R]

results <- dir("results", pattern = "\\.csv$", full.names = TRUE)
if (!dir.exists("combined")) {
    dir.create("combined")
}
jobnum <- 9
methods0 <- NULL
do_r2 <- function(x, x_fit) {
    ss_tot <- sum((x - mean(x))^2)
    res <- x - x_fit
    ss_res <- sum(res^2)
    1 - ss_res / ss_tot
}
do_rmse <- function(x, y) {
    sqrt(mean((x-y)^2))
}
r2_frame <- NULL
rmsep_frame <- NULL
for (pollen_src in c("europe", "northam")) {
    tmp_env <- new.env()
    if (pollen_src == "europe") {
        bioclim_choices <- c("tmp7_L", "tmp1_L")
        load("europe_surface_pollen.RData", tmp_env)
    } else {
        bioclim_choices <- c("tmp7_L", "WAB_L")
        load("NA_East_caldata.RData", tmp_env)
    }
    pollen <- tmp_env$pollen
    for (bioclim_var in bioclim_choices) {
        ref_data <- pollen[[bioclim_var]]
        cv_frame <- NULL
        full_frame <- NULL
        cv_r2 <- numeric(0)
        full_r2 <- numeric(0)
        rmsep <- numeric(0)
        for (hblock_distance in seq(from = 0, to = 1000, by = 100)) {
            jobnum <- jobnum + 1
            files <- sort(grep(sprintf("job%d", jobnum), results,
                               fixed = TRUE, value = TRUE))
            methods <- sub(".*job[[:digit:]]{2}_", "",
                           sub(".csv", "", files, fixed = TRUE))
            if (is.null(methods0)) {
                methods0 <- methods
            } else {
                stopifnot(identical(methods0, methods))
            }
            print(files)
            for (k in seq_along(files)) {
                f <- files[k]
                method_k <- methods[k]
                foo <- read.csv(f)
                cv_r2 <- c(cv_r2, do_r2(ref_data, foo[["cv"]]))
                rmsep <- c(rmsep, do_rmse(ref_data, foo[["cv"]]))
                name_k <- paste0(method_k, "_", hblock_distance)
                if (is.null(cv_frame)) {
                    cv_frame <- foo["cv"]
                    names(cv_frame) <- name_k
                    names(cv_r2) <- name_k
                    names(rmsep) <- name_k
                    if (hblock_distance == 0 && "full" %in% names(foo)) {
                        full_frame <- foo["full"]
                        full_r2 <- c(full_r2, do_r2(ref_data, foo[["full"]]))
                        names(full_frame) <- paste0(method_k, "_train")
                        names(full_r2) <- paste0(method_k, "_train")
                    }
                } else {
                    cv_frame <- cbind(cv_frame, foo["cv"])
                    names(cv_frame)[length(cv_frame)] <- name_k
                    names(cv_r2)[length(cv_r2)] <- name_k
                    names(rmsep)[length(rmsep)] <- name_k
                    if (hblock_distance == 0 && "full" %in% names(foo)) {
                        full_frame <- cbind(full_frame, foo["full"])
                        full_r2 <- c(full_r2, do_r2(ref_data, foo[["full"]]))
                        names(full_frame)[length(full_frame)] <-
                            paste0(method_k, "_train")
                        names(full_r2)[length(full_frame)] <-
                            paste0(method_k, "_train")
                    }
                }
            }
        }
        all_frame <- cbind(cv_frame, full_frame)
        all_r2 <- c(cv_r2, full_r2)
        name_top <- paste0(pollen_src, "-", bioclim_var)
        if (is.null(r2_frame)) {
            r2_frame <- as.data.frame(rbind(all_r2))
            row.names(r2_frame) <- name_top
            rmsep_frame <- as.data.frame(rbind(rmsep))
            row.names(r2_frame) <- name_top
        } else {
            r2_frame <- rbind(r2_frame, as.data.frame(rbind(all_r2)))
            row.names(r2_frame)[nrow(r2_frame)] <- name_top
            rmsep_frame <- rbind(rmsep_frame, as.data.frame(rbind(rmsep)))
            row.names(r2_frame)[nrow(rmsep_frame)] <- name_top
        }
        row.names(all_frame) <- row.names(pollen)
        write.csv(all_frame,
                  file.path("combined", paste0(pollen_src,
                                               "-", bioclim_var, ".csv")))
    }
}
write.csv(r2_frame, file.path("combined", "r2.csv"))
write.csv(rmsep_frame, file.path("combined", "rmsep.csv"))
