# Supplementary material for: Machine-learning based reconstructions of primary and secondary climate variables from North American and European fossil pollen data
Source: Sci Rep. 2019 Nov 1;9:15805. doi: 10.1038/s41598-019-52293-4 (PMC6825136; doi:10.1038/s41598-019-52293-4)
Supplement: Supplementary file 3 — Supplementary Code file [file 41598_2019_52293_MOESM3_ESM.zip › pollen_array/compute.R]

use_methods2 <-
    match.arg(use_methods,
              c("wa", "wapls", "mlrc", "mat", "rf", "brt", "nnet", "elm",
                "etrees"),
              several.ok = TRUE)
unknown_methods <- setdiff(use_methods, use_methods2)
if (length(unknown_methods) > 0L) {
    cat(sprintf("Unknown methods: %s\n",
                paste0(paste0('"', unknown_methods, '"'), collapse = ", ")))
}

if (identical(use_samples, "all")) {
    use_samples <- seq_len(nrow(pollen))
} else if (is.numeric(use_samples) && length(use_samples) == 1L &&
           is.finite(use_samples) && use_samples > 0 && use_samples < 1) {
    use_samples <- sample(nrow(pollen), ceiling(use_samples * nrow(pollen)))
} else if (!is.numeric(use_samples) ||
           length(use_samples) == 0L ||
           any(!is.finite(use_samples)) ||
           !all(round(use_samples) == use_samples) ||
           min(use_samples) < 1 ||
           max(use_samples) > nrow(pollen)) {
    stop("invalid value for use_samples")
} else if (length(use_samples) == 1) {
    use_samples <- sample(nrow(pollen), use_samples)
}
n_use <- length(use_samples)

do_r2 <- function(x, x_fit) {
    ss_tot <- sum((x - mean(x))^2)
    res <- x - x_fit
    ss_res <- sum(res^2)
    1 - ss_res / ss_tot
}

do_rmse <- function(x, y) {
    sqrt(mean((x-y)^2))
}

do_cv_sets <- function(n, kfold) {
    stopifnot(is.numeric(n), length(n) == 1, is.finite(n),
              round(n) == n, n > 1)
    stopifnot(is.numeric(kfold), length(kfold) == 1, is.finite(kfold),
              round(kfold) == kfold, kfold > 1)
    stopifnot(kfold <= n)
    shuffled <- sample(n)
    base_size <- floor(n / kfold)
    n_plus1 <- n - kfold * base_size
    n_base <- kfold - n_plus1
    sizes <- c(rep.int(base_size + 1, n_plus1), rep.int(base_size, n_base))
    cv_sets <- vector(mode = "list", length = kfold)
    last_sample <- 0
    for (k in seq_len(kfold)) {
        first_sample <- last_sample + 1
        last_sample <- last_sample + sizes[k]
        cv_sets[[k]] <- sort(shuffled[first_sample:last_sample])
    }
    cv_sets
}

do_hblock <- function(train_func, predict_func, data, attr_func = NULL,
                      repeated_model = FALSE, attr_to_predict = FALSE) {
    n_data <- nrow(data)
    if (!is.null(attr_func)) {
        attrs <- vector(mode = "list", length = n_data)
        use_attr <- TRUE
    } else {
        use_attr <- FALSE
    }
    prediction <- rep.int(NA_real_, n_data)
    if (is.null(predict_func)) {
        for (k in use_samples) {
            tmp_frame <- data[hblock_list[[k]], ]
            keep_col <- which(colSums(tmp_frame != 0) > 0)
            tmp_frame <- rbind(data[k, keep_col, drop=FALSE],
                               tmp_frame[keep_col])
            prediction[k] <- train_func(tmp_frame, 1)
        }
    } else {
        for (k in use_samples) {
            tmp_frame <- data[hblock_list[[k]], ]
            keep_col <- which(colSums(tmp_frame != 0) > 0)
            tmp_frame <- tmp_frame[keep_col]
            models_k <- try(train_func(tmp_frame))
            if (!inherits(models_k, "try-error")) {
                if (use_attr) {
                    if (isTRUE(repeated_model)) {
                        attrs[[k]] <- attr_func(models_k[[1]])
                    } else {
                        attrs[[k]] <- attr_func(models_k)
                    }
                }
                if (repeated_model) {
                    prediction[k] <-
                        mean(vapply(models_k, predict_func, 0,
                                    data = data[k, keep_col]))
                } else if (attr_to_predict) {
                    prediction[k] <- predict_func(data[k, keep_col], models_k,
                                                  attrs[[k]])
                } else {
                    prediction[k] <- predict_func(data[k, keep_col], models_k)
                }
            } else {
                warning(sprintf("model %d failed", k))
            }
        }
    }
    if (use_attr) {
        list(prediction, attrs)
    } else {
        prediction
    }
}


## Current formula must be in variable "this_formula"
make_train_generic <- function(.func, ...) {
    function(data) {
        .func(this_formula, data = data, ...)
    }
}
make_train_yx <- function(.func, ...) {
    function(data) {
        nc <- length(data)
        .func(y = data[-nc], x = data[[nc]], ...)
    }
}
make_predict_yx <- function(col_idx, fit = TRUE) {
    if (fit) {
        function(data, model) {
            predict(model, newdata = data[-length(data)])[["fit"]][, col_idx]
        }
    } else {
        function(data, model) {
            str(data)
            predict(model, newdata = data[-length(data)])[, col_idx]
        }
    }
}

make_combi <- function(.func, ...) {
    function(data, k) {
        .func(data, k, ...)
    }
}

predict_generic <- function(data, model) {
    predict(model, newdata = data)
}
predict_brt <- function(data, model, brt_ntrees) {
    predict(model, newdata = data, n.trees = brt_ntrees, type = "response")
}
## predict_yx <- function(data, model) {
##     predict(model, newdata = data[-length(data)])
## }

attr_nnet <- function(model) {
    model[["n"]][2] # number of hidden neurons
}
attr_elm <- function(model) {
    list(actfun = model[["actfun"]], nhid = model[["nhid"]])
}
attr_brt <- function(model) {
    gbm::gbm.perf(model, method = "cv", plot.it = FALSE)
}

## Relying on nnet_rang, nnet_nhids, this_var and this_formula being set
train_nnet <- function(data) {
    n <- nrow(data)
    n_nhids <- length(nnet_nhids)
    cv_sets <- do_cv_sets(n, nnet_internal_kfold)
    r2_internal <- rep.int(NA_real_, n_nhids)
    for (l in seq_len(n_nhids)) {
        nhid <- nnet_nhids[l]
        predictions <- rep.int(NA_real_, n)
        for (k in seq_len(nnet_internal_kfold)) {
            idx <- cv_sets[[k]]
            test_k <- data[idx, ]
            train_k <- data[-idx, ]
            this_model <- nnet(this_formula, train_k, size = nhid,
                               linout = TRUE, rang = nnet_rang, trace = FALSE,
                               MaxNWts = 50000)
            predictions[idx] <-
                predict(this_model, newdata = test_k)
        }
        r2_internal[l] <- do_r2(data[[this_var]], predictions)
    }
    which_max <- which.max(r2_internal)
    nhid <- nnet_nhids[which_max]
    nnet(this_formula, data, size = nhid, linout = TRUE, rang = nnet_rang,
         trace = FALSE)
}

## Relying on elm_actfuns, elm_nhids, elm_internal_repeats,
## elm_repeats, elm_internal_kfold, this_var and this_formula being
## set
train_elm <- function(data) {
    n <- nrow(data)
    n_actfuns <- length(elm_actfuns)
    n_nhids <- length(elm_nhids)
    cv_sets <- vector(mode = "list", length = elm_internal_repeats)
    for (k in seq_len(elm_internal_repeats)) {
        cv_sets[[k]] <- do_cv_sets(n, elm_internal_kfold)
    }
    r2_internal <- matrix(NA_real_, n_actfuns, n_nhids)
    for (m in seq_len(n_actfuns)) {
        actfun <- elm_actfuns[m]
        for (l in seq_len(n_nhids)) {
            nhid <- elm_nhids[l]
            predictions <- matrix(NA_real_, n, elm_internal_repeats)
            for (k in seq_len(elm_internal_kfold)) {
                for (o in seq_len(elm_internal_repeats)) {
                    idx <- cv_sets[[o]][[k]]
                    test_k <- data[idx, ]
                    train_k <- data[-idx, ]
                    this_model <- elmtrain(this_formula, train_k,
                                           nhid = nhid, actfun = actfun)
                    predictions[idx, o] <-
                        predict(this_model, newdata = test_k)
                }
            }
            predictions <- rowMeans(predictions)
            r2_internal[m, l] <- do_r2(data[[this_var]], predictions)
        }
    }
    which_max <- arrayInd(which.max(r2_internal), dim(r2_internal))
    actfun <- elm_actfuns[which_max[1]]
    nhid <- elm_nhids[which_max[2]]
    models <- vector(mode = "list", length = elm_repeats)
    for (k in seq_len(elm_repeats)) {
        models[[k]] <- elmtrain(this_formula, data,
                                nhid = nhid, actfun = actfun)
    }
    models
}

## Dependent variable must be last column in data
combi_extratrees <- function(data, k, numRandomCuts = 5) {
    ncol_data <- ncol(data)
    model_k <-
        extraTrees::extraTrees(data[-k, -ncol_data, drop=FALSE],
                               data[-k, ncol_data],
                               numRandomCuts = numRandomCuts)
    result <- predict(model_k, newdata = data[k, -ncol_data, drop=FALSE])
    ## Seems to be necessary to keep memory usage at a relatively sane
    ## level. Should do some debugging, but that would take a lot of
    ## effort and time...
    model_k[["jobject"]] <- NULL
    model_k <- NULL
    result
}

do_full_model <- hblock_distance == 0
if (do_full_model) {
    loo_suffix <- " (LOO)"
} else {
    loo_suffix <- ""
}
outfile <- file.path(outdir, sprintf("predict_job%d_%%s.csv", jobnum))
out_nnet <- file.path(outdir, sprintf("nnet_job%d.rds", jobnum))
out_elm <- file.path(outdir, sprintf("elm_job%d.rds", jobnum))
out_brt <- file.path(outdir, sprintf("brt_job%d.rds", jobnum))

normal_df <- cbind(pollen_xpct, pollen[bioclim_var])
sqrt_df <- cbind(sqrt(pollen_xpct), pollen[bioclim_var])
sqrt_df100 <- cbind(sqrt(pollen_xpct / 100), pollen[bioclim_var])
mul_df <- cbind(pollen_xpct * 100000, pollen[bioclim_var])
this_var <- bioclim_var
this_formula <- as.formula(paste0(bioclim_var, " ~ ."))

transform_these <- names(data_transform)

for (method in use_methods2) {
    cat(sprintf('\nUsing method "%s"\n', method))

    if (method %in% transform_these) {
        if (data_transform[method] == "sqrt") {
            cat("Using square root transformed pollen data\n")
            this_df <- sqrt_df
        } else if (data_transform[method] == "sqrt100") {
            cat("Using /100 scaled, square root transformed pollen data\n")
            this_df <- sqrt_df100
        } else if (data_transform[method] == "scalebig") {
            cat("Multiplying pollen data by 100000\n")
            this_df <- mul_df
        } else {
            warning(sprintf('unknown transform method "%s"\n',
                            data_transform[method]))
            cat("Using non-transformed pollen data\n")
            this_df <- normal_df
        }
    } else {
        cat("Using non-transformed pollen data\n")
        this_df <- normal_df
    }

    if (method == "wa") {
        args_wa2 <- c(list(y = this_df[-length(this_df)],
                           x = this_df[[length(this_df)]]), args_wa)
        if (do_full_model) {
            this_model <- do.call(rioja::WA, args_wa2)
            predict_full <- predict(this_model)[, wa_type]
        }
        predict_cv <- do_hblock(do.call(make_train_yx,
                                        c(list(rioja::WA), args_wa)),
                                make_predict_yx(wa_type), this_df)
    } else if (method == "wapls") {
        args_wapls2 <- c(list(y = this_df[-length(this_df)],
                              x = this_df[[length(this_df)]]), args_wapls)
        if (do_full_model) {
            this_model <- do.call(rioja::WAPLS, args_wapls2)
            predict_full <- predict(this_model)[, args_wapls[["npls"]]]
        }
        predict_cv <- do_hblock(do.call(make_train_yx,
                                        c(list(rioja::WAPLS), args_wapls)),
                                make_predict_yx(args_wapls[["npls"]]), this_df)
    } else if (method == "mlrc") {
        args_mlrc2 <- c(list(y = this_df[-length(this_df)],
                             x = this_df[[length(this_df)]]), args_mlrc)
        if (do_full_model) {
            this_model <- do.call(rioja::MLRC, args_mlrc2)
            predict_full <- predict(this_model)[, 1]
        }
        predict_cv <- do_hblock(do.call(make_train_yx,
                                        c(list(rioja::MLRC), args_mlrc)),
                                make_predict_yx(1), this_df)
    } else if (method == "mat") {
        ## NOTE! Does not use do_hblock() => bypasses use_samples
        args_mat2 <- c(list(y = this_df[-length(this_df)],
                            x = this_df[[length(this_df)]],
                            lean = FALSE), args_mat)
        col_idx <- sprintf("N%02d.wm", args_mat[["k"]])
        this_model <- do.call(rioja::MAT, args_mat2)
        if (hblock_distance == 0) {
            foo <- crossval(this_model, ngroups = nrow(pollen),
                            verbose = FALSE)
        } else {
            foo <- crossval(this_model, cv.method = "h-block",
                            h.cutoff = hblock_distance, h.dist = dist_mat_km,
                            verbose = FALSE)
        }
        predict_cv <- foo[["predicted"]][, col_idx]
    } else if (method == "rf") {
        args_rf2 <- c(list(this_formula), args_rf)
        args_rf2[["data"]] <- this_df
        if (do_full_model) {
            this_model <- do.call(randomForest::randomForest, args_rf2)
            predict_full <- predict(this_model)
        }
        predict_cv <-
            do_hblock(do.call(make_train_generic,
                              c(list(randomForest::randomForest), args_rf)),
                      predict_generic, this_df)
    } else if (method == "brt") {
        args_brt2 <- c(list(this_formula), args_brt)
        args_brt2[["data"]] <- this_df
        if (do_full_model) {
            this_model <- do.call(gbm::gbm, args_brt2)
            brt_ntrees <-
                gbm::gbm.perf(this_model, method = "cv", plot.it = FALSE)
            predict_full <- predict(this_model, n.trees = brt_ntrees,
                                    type = "response")
        }
        predict_cv <- do_hblock(do.call(make_train_generic,
                                        c(list(gbm::gbm), args_brt)),
                                predict_brt, this_df, attr_func = attr_brt,
                                attr_to_predict = TRUE)
        brt_pars_cv <- predict_cv[[2L]] # number of trees used
        predict_cv <- predict_cv[[1L]]
        saveRDS(unlist(brt_pars_cv), out_brt)
    } else if (method == "nnet") {
        nnet_rang <- 1 / max(pollen_xpct)
        if (do_full_model) {
            this_model <- train_nnet(this_df)
            predict_full <- predict(this_model)
        }
        predict_cv <- do_hblock(train_nnet, predict_generic, this_df,
                                attr_func = attr_nnet, repeated_model = FALSE)
        nnet_pars_cv <- predict_cv[[2L]]
        predict_cv <- predict_cv[[1L]]
        saveRDS(nnet_pars_cv, out_nnet)
    } else if (method == "elm") {
        if (do_full_model) {
            these_models <- train_elm(this_df)
            predict_full <- rowMeans(vapply(these_models, predict,
                                            numeric(nrow(this_df))))
            these_models <- NULL
        }
        predict_cv <- do_hblock(train_elm, predict_generic, this_df,
                                attr_func = attr_elm, repeated_model = TRUE)
        elm_pars_cv <- predict_cv[[2L]]
        predict_cv <- predict_cv[[1L]]
        saveRDS(elm_pars_cv, out_elm)
    } else if (method == "etrees") {
        args_etrees2 <- c(list(x = this_df[-length(this_df)],
                               y = this_df[[length(this_df)]]), args_etrees)
        if (do_full_model) {
            this_model <- do.call(extraTrees::extraTrees, args_etrees2)
            predict_full <- predict(this_model,
                                    newdata = this_df[-length(this_df)])
            this_model[["jobject"]] <- NULL
            this_model <- NULL
        }
        predict_cv <-
            do_hblock(do.call(make_combi,
                              c(list(combi_extratrees), args_etrees)),
                      NULL, this_df)
    }
    if (n_use < nrow(pollen)) {
        cat(sprintf("%d values predicted, %d non-NA found\n",
                    n_use, sum(!is.na(predict_cv))))
    }
    r2_cv <- do_r2(pollen[[bioclim_var]], predict_cv)
    cat(sprintf("R^2 %d km%s: %f\n",
                hblock_distance, loo_suffix, r2_cv))
    result_frame <- data.frame(cv = predict_cv)
    if (do_full_model && method != "mat") {
        r2_full <- do_r2(pollen[[bioclim_var]], predict_full)
        cat(sprintf("R^2 full model: %f\n", r2_full))
        result_frame <- cbind(result_frame, data.frame(full = predict_full))
    }
    write.csv(result_frame, file = sprintf(outfile, method),
              row.names = FALSE)
}
