# Supplementary material for: Machine-learning based reconstructions of primary and secondary climate variables from North American and European fossil pollen data
Source: Sci Rep. 2019 Nov 1;9:15805. doi: 10.1038/s41598-019-52293-4 (PMC6825136; doi:10.1038/s41598-019-52293-4)
Supplement: Supplementary file 3 — Supplementary Code file [file 41598_2019_52293_MOESM3_ESM.zip › pollen_array/create_jobfiles.R]

jobnum <- 9
descriptions <- file("job_descriptions.txt", open = "wt")
for (pollen_src in c("europe", "northam")) {
    if (pollen_src == "europe") {
        bioclim_choices <- c("tmp7_L", "tmp1_L")
    } else {
        bioclim_choices <- c("tmp7_L", "WAB_L")
    }
    for (bioclim_var in bioclim_choices) {
        for (hblock_distance in seq(from = 0, to = 1000, by = 100)) {
            jobnum <- jobnum + 1
            descr_lines <- c(sprintf('pollen_src <- "%s"', pollen_src),
                             sprintf('bioclim_var <- "%s"', bioclim_var),
                             paste0('hblock_distance <- ', hblock_distance))
            writeLines(c(descr_lines,
                         paste0('jobnum <- ', jobnum),
                         'source("doit.R")'),
                       sprintf("job%d.R", jobnum))
            writeLines(paste0(sprintf("%d: ", jobnum),
                              paste0(descr_lines, collapse = "; ")),
                       descriptions)
        }
    }
}
close(descriptions)
