# Supplementary material for: Machine-learning based reconstructions of primary and secondary climate variables from North American and European fossil pollen data
Source: Sci Rep. 2019 Nov 1;9:15805. doi: 10.1038/s41598-019-52293-4 (PMC6825136; doi:10.1038/s41598-019-52293-4)
Supplement: Supplementary file 3 — Supplementary Code file [file 41598_2019_52293_MOESM3_ESM.zip › pollen_array/create_jobfiles2.R]

jobnum <- 53 # largest previous jobnum
descriptions <- file("job_descriptions2.txt", open = "wt")
for (pollen_src in c("europe", "northam")) {
    if (pollen_src == "europe") {
        bioclim_choices <- c("tmp7_L", "tmp1_L")
    } else {
        bioclim_choices <- c("tmp7_L", "WAB_L")
    }
    for (bioclim_var in bioclim_choices) {
        for (hblock_distance in seq(from = 1100, to = 1500, by = 100)) {
            jobnum <- jobnum + 1
            descr_lines <- c(sprintf('pollen_src <- "%s"', pollen_src),
                             sprintf('bioclim_var <- "%s"', bioclim_var),
                             paste0('hblock_distance <- ', hblock_distance))
            for (suffix_methods in list(list("elm", "elm"),
                                        list("etrees", "etrees"),
                                        list("brt", "brt"),
                                        list("others",
                                             c("wa","wapls","mlrc","mat","rf","nnet")))) {
                writeLines(c(descr_lines,
                             paste0('jobnum <- ', jobnum),
                             paste0('use_methods <- c(',
                                    paste0('"', suffix_methods[[2]], '"',
                                           collapse = ", "), ')'),
                             'source("doit.R")'),
                           sprintf("job%d-%s.R", jobnum, suffix_methods[[1]]))
            }
            writeLines(paste0(sprintf("%d: ", jobnum),
                              paste0(descr_lines, collapse = "; ")),
                       descriptions)
        }
    }
}
close(descriptions)
## Työt numero 54-73 (2 paikkaa, 2 muuttujaa per paikka, 5 hblock-etäisyyttä).
## Kirjoitetaan "use_methods <- c(...)" job-tiedostoon
## Tehdään:
## - "job%d-elm.R" ("elm", aika 10 vrk, longrun)
## - "job%d-etrees.R" ("etrees", aika 2 vrk eli 48:00:00, muisti 8 GB, serial)
## - "job%d-brt.R" ("brt", aika 3 vrk eli 72:00:00, serial)
## - "job%d-others.R" (c("wa", "wapls", "mlrc", "mat", "rf", "nnet"),
##                     aika 3 vrk eli 72:00:00, serial)
