# Supplementary material for: Machine-learning based reconstructions of primary and secondary climate variables from North American and European fossil pollen data
Source: Sci Rep. 2019 Nov 1;9:15805. doi: 10.1038/s41598-019-52293-4 (PMC6825136; doi:10.1038/s41598-019-52293-4)
Supplement: Supplementary file 3 — Supplementary Code file [file 41598_2019_52293_MOESM3_ESM.zip › pollen_array/doit_nnet.R]

## Job file sets pollen_src, bioclim_var, hblock_distance, jobnum

## For a pollen variety to be included in the analyses, required that
## xpct * 100 % of sites have it
xpct <- 0.01
datadir <- getwd()
outdir <- file.path(datadir, "results")
## use_methods <- c("wa", "wapls", "mlrc", "mat", "rf", "brt", "nnet", "elm")
## use_methods <- c("wa", "wapls", "mlrc", "mat", "rf", "brt", "nnet")#, "elm")
use_methods <- "nnet"
use_samples <- "all"

data_transform <- c(wa = "sqrt", wapls = "sqrt", mlrc = "sqrt100")
wa_type <- "WA.m.tol" # monotonic deshrinking, tolerance downweighting
mat_type <- "MAT.wm" # weighted mean
args_wa    <- list(tolDW = TRUE, mono = TRUE)
args_wapls <- list(npls = 3)
args_mlrc  <- list()
args_mat   <- list(k = 5)
args_rf    <- list(ntree = 100)
args_brt   <- list(n.trees = 3000, shrinkage = 0.025, interaction.depth = 4,
                   bag.fraction = 0.5,
                   cv.folds = 4, distribution = "gaussian", verbose = FALSE)

nnet_nhids <- seq(from = 3, to = 15, by = 2)
nnet_internal_kfold <- 5

elm_actfuns <- c("sig", "sin", "radbas", "hardlim", "hardlims",
                 "satlins", "tansig", "tribas", "poslin", "purelin")
elm_nhids <- c(seq(from = 10, by = 10, to = 100),
               seq(from = 120, by = 20, to = 300))
elm_repeats <- 5
elm_internal_kfold <- 5

if (!dir.exists(outdir)) {
    dir.create(outdir)
}

## Load all required packages so that the script fails early if any of
## them is missing
library(rioja)        # "wa", "wapls", "mlrc", "mat"
library(randomForest) # "rf"
library(gbm)          # "brt"
library(nnet)         # "nnet"
library(elmNN)        # "elm"
print(sessionInfo())

## Creates pollen, dist_mat_km
source("read_data.R")

## Uses xpct
source("preprocess.R")

## Uses hblock_distance and dist_mat_km, creates hblock_list
source("hblock.R")

## Uses use_methods, outdir, etc., writes result files
source("compute.R")
