# Supplementary material for: Machine-learning based reconstructions of primary and secondary climate variables from North American and European fossil pollen data
Source: Sci Rep. 2019 Nov 1;9:15805. doi: 10.1038/s41598-019-52293-4 (PMC6825136; doi:10.1038/s41598-019-52293-4)
Supplement: Supplementary file 3 — Supplementary Code file [file 41598_2019_52293_MOESM3_ESM.zip › pollen_array/hblock.R]

do_hblock_indices <- function(id, limit_km, dist_mat_km) {
    setdiff(which(dist_mat_km[, id] >= limit_km), id)
}

do_hblock_list <- function(limit_km, dist_mat_km) {
    n <- nrow(dist_mat_km)
    lapply(seq_len(n), do_hblock_indices,
           limit_km = limit_km, dist_mat_km = dist_mat_km)
}

cat(sprintf("Computing hblock indices for %d km\n", hblock_distance))
hblock_list <- do_hblock_list(hblock_distance, dist_mat_km)
cat("Summary of training set sizes:\n")
print(summary(vapply(hblock_list, length, 0L)))
