# Supplementary material for: Machine-learning based reconstructions of primary and secondary climate variables from North American and European fossil pollen data
Source: Sci Rep. 2019 Nov 1;9:15805. doi: 10.1038/s41598-019-52293-4 (PMC6825136; doi:10.1038/s41598-019-52293-4)
Supplement: Supplementary file 3 — Supplementary Code file [file 41598_2019_52293_MOESM3_ESM.zip › pollen_array/job_descriptions.txt]

10: pollen_src <- "europe"	bioclim_var <- "tmp7_L"	hblock_distance <- 0
11: pollen_src <- "europe"	bioclim_var <- "tmp7_L"	hblock_distance <- 100
12: pollen_src <- "europe"	bioclim_var <- "tmp7_L"	hblock_distance <- 200
13: pollen_src <- "europe"	bioclim_var <- "tmp7_L"	hblock_distance <- 300
14: pollen_src <- "europe"	bioclim_var <- "tmp7_L"	hblock_distance <- 400
15: pollen_src <- "europe"	bioclim_var <- "tmp7_L"	hblock_distance <- 500
16: pollen_src <- "europe"	bioclim_var <- "tmp7_L"	hblock_distance <- 600
17: pollen_src <- "europe"	bioclim_var <- "tmp7_L"	hblock_distance <- 700
18: pollen_src <- "europe"	bioclim_var <- "tmp7_L"	hblock_distance <- 800
19: pollen_src <- "europe"	bioclim_var <- "tmp7_L"	hblock_distance <- 900
20: pollen_src <- "europe"	bioclim_var <- "tmp7_L"	hblock_distance <- 1000
21: pollen_src <- "europe"	bioclim_var <- "tmp1_L"	hblock_distance <- 0
22: pollen_src <- "europe"	bioclim_var <- "tmp1_L"	hblock_distance <- 100
23: pollen_src <- "europe"	bioclim_var <- "tmp1_L"	hblock_distance <- 200
24: pollen_src <- "europe"	bioclim_var <- "tmp1_L"	hblock_distance <- 300
25: pollen_src <- "europe"	bioclim_var <- "tmp1_L"	hblock_distance <- 400
26: pollen_src <- "europe"	bioclim_var <- "tmp1_L"	hblock_distance <- 500
27: pollen_src <- "europe"	bioclim_var <- "tmp1_L"	hblock_distance <- 600
28: pollen_src <- "europe"	bioclim_var <- "tmp1_L"	hblock_distance <- 700
29: pollen_src <- "europe"	bioclim_var <- "tmp1_L"	hblock_distance <- 800
30: pollen_src <- "europe"	bioclim_var <- "tmp1_L"	hblock_distance <- 900
31: pollen_src <- "europe"	bioclim_var <- "tmp1_L"	hblock_distance <- 1000
32: pollen_src <- "northam"	bioclim_var <- "tmp7_L"	hblock_distance <- 0
33: pollen_src <- "northam"	bioclim_var <- "tmp7_L"	hblock_distance <- 100
34: pollen_src <- "northam"	bioclim_var <- "tmp7_L"	hblock_distance <- 200
35: pollen_src <- "northam"	bioclim_var <- "tmp7_L"	hblock_distance <- 300
36: pollen_src <- "northam"	bioclim_var <- "tmp7_L"	hblock_distance <- 400
37: pollen_src <- "northam"	bioclim_var <- "tmp7_L"	hblock_distance <- 500
38: pollen_src <- "northam"	bioclim_var <- "tmp7_L"	hblock_distance <- 600
39: pollen_src <- "northam"	bioclim_var <- "tmp7_L"	hblock_distance <- 700
40: pollen_src <- "northam"	bioclim_var <- "tmp7_L"	hblock_distance <- 800
41: pollen_src <- "northam"	bioclim_var <- "tmp7_L"	hblock_distance <- 900
42: pollen_src <- "northam"	bioclim_var <- "tmp7_L"	hblock_distance <- 1000
43: pollen_src <- "northam"	bioclim_var <- "WAB_L"	hblock_distance <- 0
44: pollen_src <- "northam"	bioclim_var <- "WAB_L"	hblock_distance <- 100
45: pollen_src <- "northam"	bioclim_var <- "WAB_L"	hblock_distance <- 200
46: pollen_src <- "northam"	bioclim_var <- "WAB_L"	hblock_distance <- 300
47: pollen_src <- "northam"	bioclim_var <- "WAB_L"	hblock_distance <- 400
48: pollen_src <- "northam"	bioclim_var <- "WAB_L"	hblock_distance <- 500
49: pollen_src <- "northam"	bioclim_var <- "WAB_L"	hblock_distance <- 600
50: pollen_src <- "northam"	bioclim_var <- "WAB_L"	hblock_distance <- 700
51: pollen_src <- "northam"	bioclim_var <- "WAB_L"	hblock_distance <- 800
52: pollen_src <- "northam"	bioclim_var <- "WAB_L"	hblock_distance <- 900
53: pollen_src <- "northam"	bioclim_var <- "WAB_L"	hblock_distance <- 1000
