# Supplementary material for: Machine-learning based reconstructions of primary and secondary climate variables from North American and European fossil pollen data
Source: Sci Rep. 2019 Nov 1;9:15805. doi: 10.1038/s41598-019-52293-4 (PMC6825136; doi:10.1038/s41598-019-52293-4)
Supplement: Supplementary file 3 — Supplementary Code file [file 41598_2019_52293_MOESM3_ESM.zip › pollen_array/job_descriptions2.txt]

54: pollen_src <- "europe"	bioclim_var <- "tmp7_L"	hblock_distance <- 1100
55: pollen_src <- "europe"	bioclim_var <- "tmp7_L"	hblock_distance <- 1200
56: pollen_src <- "europe"	bioclim_var <- "tmp7_L"	hblock_distance <- 1300
57: pollen_src <- "europe"	bioclim_var <- "tmp7_L"	hblock_distance <- 1400
58: pollen_src <- "europe"	bioclim_var <- "tmp7_L"	hblock_distance <- 1500
59: pollen_src <- "europe"	bioclim_var <- "tmp1_L"	hblock_distance <- 1100
60: pollen_src <- "europe"	bioclim_var <- "tmp1_L"	hblock_distance <- 1200
61: pollen_src <- "europe"	bioclim_var <- "tmp1_L"	hblock_distance <- 1300
62: pollen_src <- "europe"	bioclim_var <- "tmp1_L"	hblock_distance <- 1400
63: pollen_src <- "europe"	bioclim_var <- "tmp1_L"	hblock_distance <- 1500
64: pollen_src <- "northam"	bioclim_var <- "tmp7_L"	hblock_distance <- 1100
65: pollen_src <- "northam"	bioclim_var <- "tmp7_L"	hblock_distance <- 1200
66: pollen_src <- "northam"	bioclim_var <- "tmp7_L"	hblock_distance <- 1300
67: pollen_src <- "northam"	bioclim_var <- "tmp7_L"	hblock_distance <- 1400
68: pollen_src <- "northam"	bioclim_var <- "tmp7_L"	hblock_distance <- 1500
69: pollen_src <- "northam"	bioclim_var <- "WAB_L"	hblock_distance <- 1100
70: pollen_src <- "northam"	bioclim_var <- "WAB_L"	hblock_distance <- 1200
71: pollen_src <- "northam"	bioclim_var <- "WAB_L"	hblock_distance <- 1300
72: pollen_src <- "northam"	bioclim_var <- "WAB_L"	hblock_distance <- 1400
73: pollen_src <- "northam"	bioclim_var <- "WAB_L"	hblock_distance <- 1500
