# Supplementary material for: Machine-learning based reconstructions of primary and secondary climate variables from North American and European fossil pollen data
Source: Sci Rep. 2019 Nov 1;9:15805. doi: 10.1038/s41598-019-52293-4 (PMC6825136; doi:10.1038/s41598-019-52293-4)
Supplement: Supplementary file 3 — Supplementary Code file [file 41598_2019_52293_MOESM3_ESM.zip › pollen_array/job59-brt.R]

pollen_src <- "europe"
bioclim_var <- "tmp1_L"
hblock_distance <- 1100
jobnum <- 59
use_methods <- c("brt")
source("doit.R")
