# Supplementary material for: Machine-learning based reconstructions of primary and secondary climate variables from North American and European fossil pollen data
Source: Sci Rep. 2019 Nov 1;9:15805. doi: 10.1038/s41598-019-52293-4 (PMC6825136; doi:10.1038/s41598-019-52293-4)
Supplement: Supplementary file 3 — Supplementary Code file [file 41598_2019_52293_MOESM3_ESM.zip › pollen_array/plot_r2.R]

## NOTE! Must have r2_frame, rmsep_frame
lwd <- 4
lty <- c(1:2, 4:5)
lty <- c(1:2, 4)
lty <- 1:6
col <- 1:5
col <- c("#a6cee3", "#1f78b4", "#b2df8a", "#33a02c")
col <- c("#a6cee3", "#1f78b4", "#b2df8a", "#33a02c", "#fb9a99")
methods <- sort(unique(vapply(strsplit(colnames(r2_frame), "_"), "[", "", 1)))
hblocks <- unique(vapply(strsplit(colnames(r2_frame), "_"), "[", "", 2))
hblocks <- setdiff(hblocks, "train")
hblocks <- sort(as.numeric(hblocks))
n_methods <- length(methods)
n_blocks <- length(hblocks)

titles <- c("Europe, tmp7_L", "Europe, tmp1_L",
            "North America, tmp7_L", "North America, WAB_L")

pdf(file.path("combined", "r2.pdf"))
dev_r2 <- dev.cur()
pdf(file.path("combined", "rmsep.pdf"))
dev_rmsep <- dev.cur()
for (k in seq_len(nrow(r2_frame))) {
    r2_matrix <- numeric(n_methods * n_blocks)
    dim(r2_matrix) <- c(n_methods, n_blocks)
    dimnames(r2_matrix) <- list(methods, hblocks)
    rmsep_matrix <- r2_matrix
    for (method in methods) {
        for (hblock in hblocks) {
            r2_matrix[method, as.character(hblock)] <-
                r2_frame[k, paste0(method, "_", hblock)]
            rmsep_matrix[method, as.character(hblock)] <-
                rmsep_frame[k, paste0(method, "_", hblock)]
        }
    }
    dev.set(dev_r2)
    matplot(seq(from=0, to=1000, by=100), t(r2_matrix), type = "l",
            xlab = "H-block distance (km)",
            ylab = expression(R ^ 2),
            main = titles[k], lwd = lwd, lty = lty, col = col)
    legend("bottomleft", legend = methods, lty = lty, col = col, lwd = lwd)
    dev.set(dev_rmsep)
    matplot(seq(from=0, to=1000, by=100), t(rmsep_matrix), type = "l",
            xlab = "H-block distance (km)",
            ylab = "RMSEP",
            main = titles[k], lwd = lwd, lty = lty, col = col)
    legend("topleft", legend = methods, lty = lty, col = col, lwd = lwd)
}
dev.off(dev_r2)
dev.off(dev_rmsep)
