# Supplementary material for: Machine-learning based reconstructions of primary and secondary climate variables from North American and European fossil pollen data
Source: Sci Rep. 2019 Nov 1;9:15805. doi: 10.1038/s41598-019-52293-4 (PMC6825136; doi:10.1038/s41598-019-52293-4)
Supplement: Supplementary file 3 — Supplementary Code file [file 41598_2019_52293_MOESM3_ESM.zip › pollen_array/preprocess.R]

## Assumes that read_data.R has been source()d

names_bioclim_pruned <- bioclim_var
n_pruned <- length(names_bioclim_pruned)
bioclim_pruned <- pollen[names_bioclim_pruned]

n_above_zero <- colSums(pollen[idx_pollen] > 0)
n_max <- nrow(pollen)
n_xpct <- ceiling(xpct * n_max)
## Europe:
## Total number of pollen columns: 73
## Number of pollen columns with at least 5% observations: 50
## Number of pollen columns with at least 1% observations: 60
## North America:
## Total number of pollen columns: 56
## Number of pollen columns with at least 5% observations: 42
## Number of pollen columns with at least 1% observations: 52
idx_pollen_xpct <- idx_pollen[as.vector(n_above_zero) >= n_xpct]

names_pollen_dropped <- sort(col_names[setdiff(idx_pollen, idx_pollen_xpct)])
names_pollen_remain <- col_names[idx_pollen_xpct]
n_pollen_remain <- length(names_pollen_remain)

pollen_xpct <- pollen[idx_pollen_xpct]
