# Supplementary material for: Machine-learning based reconstructions of primary and secondary climate variables from North American and European fossil pollen data
Source: Sci Rep. 2019 Nov 1;9:15805. doi: 10.1038/s41598-019-52293-4 (PMC6825136; doi:10.1038/s41598-019-52293-4)
Supplement: Supplementary file 3 — Supplementary Code file [file 41598_2019_52293_MOESM3_ESM.zip › pollen_array/read_data.R]

## NOTE! If running through another script, take into account the
## mechanism for choosing the continent, below.

## NOTE! Choose the continent
## pollen_src <- "europe"
## pollen_src <- "northam"
##
## pollen_src is set in jobXX.R

pollen_src <- match.arg(pollen_src, c("europe", "northam"))

if (pollen_src == "europe") {
    cat("Europe\n")
    europe <- TRUE
    filename_base <- "europe_surface_pollen"
    colname_id <- "Sigle"
    colname_subset <- "807L_subset"
    colname_elev_cru <- "elev.cru"
    colname_pollen_begin <- "ABIES"
    colname_pollen_end <- "XANTHIUM"
    colnames_factor <- c("Country", "Type", "Koeppen")
} else {
    cat("North America\n")
    europe <- FALSE
    filename_base <- "NA_East_caldata-29Nov2016"
    colname_id <- "ID"
    colname_subset <- "Subset"
    colname_elev_cru <- "Elev_CRU"
    colname_pollen_begin <- "AbiesEast"
    colname_pollen_end <- "ULMUS"
    colnames_factor <- c("Koeppen")
}

## datadir <- path.expand("~/Dropbox/geo/data")
filename_out <- sub("-[[:alnum:]]*$", "", filename_base)
filename_excel <- file.path(datadir, paste0(filename_base, ".xlsx"))
filename_csv_extra <- file.path(datadir, paste0(filename_out, "_extra.csv"))
filename_csv_all_sub <- file.path(datadir,
                                  paste0(filename_out, "_all_subset.csv"))
filename_RData <- file.path(datadir, paste0(filename_out, ".RData"))
filename_sink <- file.path(datadir, paste0(filename_out, "_stats.txt"))
filename_pollen1_kml <-
    file.path(datadir, paste0(filename_out, "_pollen1.kml"))
filename_pollen2_kml <-
    file.path(datadir, paste0(filename_out, "_pollen2.kml"))
filename_meta_kml <-
    file.path(datadir, paste0(filename_out, "_meta.kml"))
filename_temperature_kml <-
    file.path(datadir, paste0(filename_out, "_temperature.kml"))
filename_water_kml <-
    file.path(datadir, paste0(filename_out, "_water.kml"))
width0 <- getOption("width")

do_gdd <- function(daily_means, threshold = 5) {
    sum(pmax(daily_means - threshold, 0))
}

do_frost <- function(daily_means) {
    sum(daily_means <= 0)
}

compute_extra <- function(monthly_tmp, monthly_pre, ele, elecru) {
    library("geomikko")
    library("matrixStats")
    ## Interpolate temperatures, then compute the following 2 variables:
    ## (daily_tmp has dimensions 365 * <number_of_sites> (807))
    daily_tmp <- apply(monthly_tmp, 1, brooks_sine)
    ## 1. Growing degree days (5 C threshold based on monthly values)
    gdd <- apply(daily_tmp, 2, do_gdd)
    ## 2. Frost days. Should use daily (24 h) minimum temperature, now
    ## using interpolated daily mean. I.e., quite a crude
    ## approximation.
    frost_days <- apply(daily_tmp, 2, do_frost)
    ## NOTE! The wettest and driest months vary between
    ## locations. Let's also record what the wettest and driest months
    ## actually are at each site. Ditto for temperature of warmest and
    ## coldest month.
    ## Precipitation of Wettest Month
    which_wettest <- apply(monthly_pre, 1, which.max)
    wettest_month <- factor(month.name[which_wettest], levels = month.name)
    n_sites <- length(which_wettest)
    pre_wettest_month <- monthly_pre[cbind(seq_len(n_sites), which_wettest)]
    ## Precipitation of Driest Month
    which_driest <- apply(monthly_pre, 1, which.min)
    driest_month <- factor(month.name[which_driest], levels = month.name)
    pre_driest_month <- monthly_pre[cbind(seq_len(n_sites), which_driest)]
    stopifnot(pre_driest_month <= pre_wettest_month)
    ## Precipitation of Warmest Quarter
    ##
    ## NOTE! Warmest quarter is fixed as jja, coldest as djf.
    pre_warmest_quarter <- rowSums(monthly_pre[, 6:8])
    ## Precipitation of Coldest Quarter
    pre_coldest_quarter <- rowSums(monthly_pre[, c(12, 1, 2)])
    ## Temperature and precipitation seasonality.
    ##
    ## NOTE! These differ from tmp_sea_L and pre_sea already present
    ## in the Excel table. How were those computed?
    tmp_sea_L2 <- rowSds(monthly_tmp) * 100
    pre_sea_2 <- rowSds(monthly_pre) / rowMeans(monthly_pre) * 100
    ## Temperature of Warmest Month
    which_warmest <- apply(monthly_tmp, 1, which.max)
    warmest_month <- factor(month.name[which_warmest], levels = month.name)
    tmp_warmest_month <- monthly_tmp[cbind(seq_len(n_sites), which_warmest)]
    ## Temperature of Coldest Month
    which_coldest <- apply(monthly_tmp, 1, which.min)
    coldest_month <- factor(month.name[which_coldest], levels = month.name)
    tmp_coldest_month <- monthly_tmp[cbind(seq_len(n_sites), which_coldest)]
    ## Temperature Annual Range
    ##
    ## NOTE! Means used here, some definitions use min and max.
    ##
    ## NOTE! A straight linear combination of two other variables.
    tmp_range <- tmp_warmest_month - tmp_coldest_month
    ## Creating elev_L: best elevation available (elevation
    ## corresponding to tmpX_L). If Elevation is missing (-9999), then
    ## elev.cru.
    elev_L <- ele
    idx <- which(ele == -9999)
    elev_L[idx] <- elecru[idx] * 1000
    ## Returning a data.frame
    data.frame(gdd, frost_days,
               pre_wettest_month, pre_driest_month,
               wettest_month, driest_month,
               pre_warmest_quarter, pre_coldest_quarter,
               tmp_sea_L2, pre_sea_2,
               tmp_warmest_month, tmp_coldest_month,
               warmest_month, coldest_month,
               tmp_range, elev_L)
}

## Read data from Excel file. The source file and the resulting
## data.frame are considered to be stable. Therefore the data are also
## saved in an R native format, and the file is used instead of the
## original file when available.
file_found <- FALSE
if (file.exists(filename_RData)) {
    pollen_env <- new.env()
    load(filename_RData, pollen_env)
    if (all(c("pollen", "description", "dist_mat_km") %in% ls(pollen_env))) {
        file_found <- TRUE
        pollen <- get("pollen", pollen_env)
        description <- get("description", pollen_env)
        dist_mat_km <- get("dist_mat_km", pollen_env)
    }
    rm(pollen_env)
}
if (!file_found) {
    library("openxlsx")
    library("geosphere")
    pollen <- read.xlsx(filename_excel)
    row.names(pollen) <- pollen[[colname_id]]
    for (colname in colnames_factor) {
        pollen[[colname]] <- factor(pollen[[colname]])
    }
    if (europe) {
        description <- read.xlsx(filename_excel, sheet = 2, rowNames = TRUE,
                                 colNames = FALSE)
        idx_keep <- which(!is.na(description[[1]]))
        rnames <- row.names(description)[idx_keep]
        description <- description[idx_keep, ]
        names(description) <- rnames
    } else {
        description <- idx_keep <- rnames <- NULL
    }

    ## Extra variables
    monthly_tmp <- as.matrix(pollen[paste0("tmp", 1:12, "_L")])
    monthly_pre <- as.matrix(pollen[paste0("pre", 1:12)])
    extra_vars <- compute_extra(monthly_tmp, monthly_pre,
                                pollen[["Elevation"]], pollen[[colname_elev_cru]])

    write.csv(cbind(pollen[1], extra_vars),
              file = filename_csv_extra, row.names = FALSE)

    pollen <- cbind(pollen, extra_vars)

    ## Drop rows not in the selected subset
    pollen <- pollen[pollen[[colname_subset]], ]
    ## Drop unused factor levels
    col_class <- vapply(pollen, class, "")
    factor_columns <- names(col_class)[col_class == "factor"]
    for (colname in factor_columns) {
        pollen[[colname]] <- factor(pollen[[colname]])
    }

    write.csv(pollen,
              file = filename_csv_all_sub, row.names = FALSE)

    longlat <- as.matrix(pollen[c("Longitude", "Latitude")])
    n_sites <- nrow(pollen)
    dist_mat_km <- matrix(NA_real_, n_sites, n_sites)
    for (k in seq_len(n_sites)) {
        dist_mat_km[, k] <- distGeo(longlat[k, ], longlat)
    }
    dist_mat_km <- dist_mat_km / 1000
    ## unique_longlat <- unique(longlat)
    ## n_unique_longlat <- nrow(unique_longlat)
    ## longlat_idx <- vector(mode = "list", length = n_unique_longlat)
    ## for (k in seq_len(n_unique_longlat)) {
    ##     longlat_idx[[k]] <- which(longlat[, 1] == unique_longlat[k, 1] &
    ##                               longlat[, 2] == unique_longlat[k, 2])
    ## }
    
    save(pollen, description, dist_mat_km, file = filename_RData, version = 2)
    rm(colname, idx_keep, rnames, monthly_tmp, monthly_pre, extra_vars,
       factor_columns, col_class)
}
rm(file_found)

col_names <- names(pollen)
idx_pollen <- seq(which(col_names == colname_pollen_begin),
                  which(col_names == colname_pollen_end))
n_pollen <- length(idx_pollen)
cat(sprintf("%d samples (sites)\n", nrow(pollen)))
idx_temperature <-
    grep("tmp|KG|gdd|frost|((warm|cold).*month)", col_names)
idx_water <- grep("pre|alpha|WAB|wettest|driest", col_names)
idx_meta <- setdiff(1:length(col_names), idx_pollen)
idx_meta <- setdiff(idx_meta, idx_temperature)
idx_meta <- setdiff(idx_meta, idx_water)
idx_coords <- match(c("Longitude", "Latitude"), col_names)
idx_meta <- setdiff(idx_meta, idx_coords)

## library(rgdal)
## library(sp)
## pollen_spdf <- pollen
## coordinates(pollen_spdf) <- c("Longitude", "Latitude")
## proj4string(pollen_spdf) <- "+init=epsg:4326"
## col_names_spdf <- names(pollen_spdf)
## idx_pollen_spdf <- match(col_names[idx_pollen], col_names_spdf)
## max_pollen1 <- ceiling(n_pollen / 2)
## idx_pollen1_spdf <- c(1, idx_pollen_spdf[1:max_pollen1])
## idx_pollen2_spdf <- c(1, idx_pollen_spdf[(max_pollen1 + 1):n_pollen])
## idx_temperature_spdf <- c(1, match(col_names[idx_temperature], col_names_spdf))
## idx_water_spdf <- c(1, match(col_names[idx_water], col_names_spdf))
## idx_meta_spdf <- match(col_names[idx_meta], col_names_spdf)
## data_opt <- c(paste0("NameField=", colname_id))
## writeOGR(pollen_spdf[idx_temperature_spdf],
##          dsn = filename_temperature_kml, layer="temperature", driver="KML",
##          dataset_options=data_opt)
## writeOGR(pollen_spdf[idx_water_spdf],
##          dsn = filename_water_kml, layer="water", driver="KML",
##          dataset_options=data_opt)
## writeOGR(pollen_spdf[idx_meta_spdf],
##          dsn = filename_meta_kml, layer="meta", driver="KML",
##          dataset_options=data_opt)
## writeOGR(pollen_spdf[idx_pollen1_spdf],
##          dsn = filename_pollen1_kml, layer="pollen1", driver="KML",
##          dataset_options=data_opt)
## writeOGR(pollen_spdf[idx_pollen2_spdf],
##          dsn = filename_pollen2_kml, layer="pollen2", driver="KML",
##          dataset_options=data_opt)

## Cleanup
## rm(datadir, filename_base, filename_out, width0, n_pollen,
##    max_pollen1, idx_pollen1_spdf, idx_pollen2_spdf, data_opt)
