# Supplementary material for: Machine-learning based reconstructions of primary and secondary climate variables from North American and European fossil pollen data
Source: Sci Rep. 2019 Nov 1;9:15805. doi: 10.1038/s41598-019-52293-4 (PMC6825136; doi:10.1038/s41598-019-52293-4)
Supplement: Supplementary file 3 — Supplementary Code file [file 41598_2019_52293_MOESM3_ESM.zip › pollen_array/sbatch_brt-2.sh]

#!/bin/bash -l
#SBATCH -J brt_job-2
#SBATCH -o output_brt_%j-2.txt
#SBATCH -e errors_brt_%j-2.txt
#SBATCH -t 72:00:00
#SBATCH --mem-per-cpu=4096
#SBATCH --array=54-73
#SBATCH -n 1
#SBATCH -p serial
#SBATCH --mail-type=ALL
#SBATCH --mail-user=janedoe@somewhere.local
# Launch several R scripts at once
cd ~/pollen_array
Rscript ./job"$SLURM_ARRAY_TASK_ID"-brt.R
