# Supplementary material for: Machine-learning based reconstructions of primary and secondary climate variables from North American and European fossil pollen data
Source: Sci Rep. 2019 Nov 1;9:15805. doi: 10.1038/s41598-019-52293-4 (PMC6825136; doi:10.1038/s41598-019-52293-4)
Supplement: Supplementary file 3 — Supplementary Code file [file 41598_2019_52293_MOESM3_ESM.zip › README.txt]

This is an introduction to 'Salonen_ea-ML_fossil_pollen-Supplementary_Code.zip' which contains the code used for the h-block cross-validations performed in:

Salonen JS, Korpela M, Williams JW, Luoto M (xxx) Machine-learning based 
reconstructions of primary and secondary climate variables from North American
and European fossil pollen data. (submitted)

The file is an archive in the common ZIP file format. All files inside
the archive are held in a directory named 'pollen_array'.

The computations were done with R, "a free software environment for
statistical computing and graphics" (https://www.r-project.org/). The
following additional software packages
(https://cran.r-project.org/mirrors.html) were used: geosphere,
matrixStats, openxlsx, elmNN, extraTrees, gbm, nnet, randomForest,
rioja. These are required to run the experiments.

The hierarchy of R code files used for the actual computation looks
like this:

* job*.R
   ** doit*.R
       1. read_data.R
       2. preprocess.R
       3. hblock.R
       4. compute.R

A complete, more detailed list of contents:

- geomikko_0.3.tar.gz

Small R package containing utility functions, written by one of the
authors. The package is used in read_data.R, and thus must be
installed prior to directly or indirectly running that script. The
package is used for estimating growing degree-days, a statistic not
actually used in the compute jobs included here. By editing
read_data.R a little, one could avoid installing this package.

- sbatch*.sh

Bash shell scripts used for launching (parallel) compute jobs on a
cluster running Slurm workload manager. Adjusts parameters related to
resources allocated for each job, etc. Runs a number of jobs (see
job*.R) in parallel. These files are only useful if the code is run on
a system where resources are managed with Slurm.

- job*.R

Each of these R scripts assigns a distinct set of values for the
parameters that differed between the parallel compute jobs run by
us, then runs one of doit*.R and exits.

- create_jobfiles*.R

Scripts that created job*.R

- job_descriptions*.txt

Human readable index files summarizing the differences between files
job*.R

- doit*.R

Sets parameters and loads R packages needed in other scripts. Runs
read_data.R, preprocess.R, hblock.R and compute.R, in this order.

- read_data.R

Script for reading input data (pollen and bioclimatic variables) and
doing some preparations

- preprocess.R

Script for more preparations, mainly excluding rare pollen

- hblock.R

Creates h-block training sets based on a distance matrix.

- compute.R

Computes h-block cross-validated predictions of bioclimatic variables
using pollen counts as predictors. Each run of the script only uses
one machine learning method.

- combine.R

Combines results from various jobs and computes statistics about them.

- plot_r2.R

Creates R2 and RMSEP plots.
